# Supplementary material for: Molecular Signatures of CB-6644 Inhibition of the RUVBL1/2 Complex in Multiple Myeloma
Source: Int J Mol Sci. 2024 Aug 20;25(16):9022. doi: 10.3390/ijms25169022 (PMC11354775; doi:10.3390/ijms25169022)
Supplement: Supplementary file 1 [file ijms-25-09022-s001.zip]

Archive with 5 entries (5 files):
- Supplementary Figures-rv-08192024.pdf
- Table S1.xlsx
- Table S2.xlsx
- Table S3.xlsx
- Table S4.xlsx
