# Supplementary material for: Molecular Signatures of CB-6644 Inhibition of the RUVBL1/2 Complex in Multiple Myeloma
Source: Int J Mol Sci. 2024 Aug 20;25(16):9022. doi: 10.3390/ijms25169022 (PMC11354775; doi:10.3390/ijms25169022)
Supplement: Supplementary file 1 [file ijms-25-09022-s001.zip › Table S1.xlsx]

## Sheet: Sheet1
Table S1: Differentially expressed genes in response to CB-6644 treatment in MM.1S
Entrzid	gene_symbol	DMSO_r1	DMSO_r2	DMSO_r3	CB-6644_r1	CB-6644_r2	logFC	FDR	Expressed	Expression-Change		Parameters
16	AARS	8.06916	8.1242	8.14306	5.88833	5.89075	-2.2424	0	TRUE	Down-regulated		logFC	0.585
31	ACACA	2.93025	3.06503	3.04116	2.37487	2.3987	-0.744067	6.13251e-34	TRUE	Down-regulated		FDR	0.05
39	ACAT2	3.98846	4.16515	3.94851	3.1502	3.22765	-0.922444	7.75872e-27	TRUE	Down-regulated		min exp (RPKM)	2
104	ADARB1	2.41421	2.2755	2.32511	1.79477	1.8205	-0.690317	6.69611e-17	TRUE	Down-regulated
120	ADD3	5.13367	5.08188	5.04494	4.07318	3.86226	-1.17539	1.09137e-109	TRUE	Down-regulated
175	AGA	4.98615	4.9036	4.89583	3.57575	3.52459	-1.4605	8.73212e-94	TRUE	Down-regulated
191	AHCY	5.43889	5.541	5.55218	4.73222	4.70398	-0.819595	1.65277e-61	TRUE	Down-regulated
214	ALCAM	4.24938	4.16214	4.15314	3.10073	2.97915	-1.25833	7.3967e-99	TRUE	Down-regulated
217	ALDH2	2.58641	2.45117	2.46434	0.264546	0.157129	-4.95632	1.64397e-93	TRUE	Down-regulated
241	ALOX5AP	4.74374	4.7096	4.77438	3.05815	3.02458	-1.8355	2.77185e-159	TRUE	Down-regulated
270	AMPD1	2.87146	2.80145	2.80502	1.9369	1.75538	-1.24791	4.15525e-27	TRUE	Down-regulated
292	SLC25A5	8.36165	8.39476	8.47697	7.74551	7.76372	-0.659922	2.18253e-50	TRUE	Down-regulated
301	ANXA1	2.86904	2.79041	2.92575	0.609812	0.77746	-3.27575	1.36622e-79	TRUE	Down-regulated
327	APEH	5.50716	5.54122	5.51991	4.85651	4.92973	-0.6448	2.43882e-34	TRUE	Down-regulated
360	AQP3	6.31164	6.34778	6.34389	5.51897	5.51737	-0.830813	1.72021e-56	TRUE	Down-regulated
378	ARF4	6.77748	6.74355	6.71827	6.13432	6.09739	-0.638522	7.43565e-37	TRUE	Down-regulated
384	ARG2	3.60123	3.68498	3.80047	2.47841	2.4304	-1.42882	4.44817e-48	TRUE	Down-regulated
389	RHOC	4.77255	4.84279	4.75533	4.10883	4.14071	-0.697238	3.19519e-21	TRUE	Down-regulated
403	ARL3	3.42239	3.28295	3.41386	2.83362	2.83086	-0.610151	4.71058e-15	TRUE	Down-regulated
435	ASL	4.25634	4.32302	4.35389	3.3215	3.34812	-1.05329	4.24539e-41	TRUE	Down-regulated
440	ASNS	7.90832	7.96146	7.95798	4.58317	4.6802	-3.35906	0	TRUE	Down-regulated
445	ASS1	5.22908	5.36731	5.32776	0.0786876	0.25348	-8.06104	0	TRUE	Down-regulated
467	ATF3	4.93471	5.00828	4.96724	4.23965	4.18427	-0.795614	1.15792e-40	TRUE	Down-regulated
468	ATF4	8.6619	8.68156	8.68707	7.24859	7.31067	-1.40197	1.72518e-229	TRUE	Down-regulated
563	AZGP1	2.87701	2.82701	2.71644	1.79937	1.746	-1.31367	3.64462e-17	TRUE	Down-regulated
645	BLVRB	4.82644	5.09612	5.04164	4.25192	4.1794	-0.827148	6.78257e-21	TRUE	Down-regulated
656	BMP8B	3.70149	3.70111	3.70548	2.84158	2.71995	-1.04033	1.63604e-58	TRUE	Down-regulated
672	BRCA1	4.44322	4.37758	4.32302	3.73908	3.73248	-0.686603	2.7372e-38	TRUE	Down-regulated
687	KLF9	3.29428	3.33977	3.24969	2.42678	2.35792	-1.05863	3.14258e-45	TRUE	Down-regulated
706	TSPO	4.81713	5.0238	5.06144	4.21133	4.37056	-0.703654	3.53e-19	TRUE	Down-regulated
715	C1R	3.06687	3.003	3.09833	2.31441	2.52927	-0.718084	5.1502e-13	TRUE	Down-regulated
746	TMEM258	7.95845	8.07451	8.0286	7.17616	7.39361	-0.728873	3.70695e-37	TRUE	Down-regulated
813	CALU	6.4049	6.33938	6.3419	5.61958	5.57505	-0.77754	1.96758e-70	TRUE	Down-regulated
817	CAMK2D	3.66073	3.57762	3.48032	2.99122	2.92956	-0.686012	4.53288e-27	TRUE	Down-regulated
822	CAPG	2.08278	2.51532	2.38262	1.50142	1.33829	-1.32774	3.02095e-19	TRUE	Down-regulated
824	CAPN2	6.00624	5.98567	5.8955	5.29206	5.31172	-0.674048	2.08534e-46	TRUE	Down-regulated
833	CARS	6.38281	6.43941	6.41012	4.68837	4.71956	-1.74545	7.85671e-248	TRUE	Down-regulated
860	RUNX2	4.20167	4.15929	4.05454	2.91355	2.80103	-1.41632	1.99879e-132	TRUE	Down-regulated
871	SERPINH1	2.25982	2.19277	2.35183	1.6344	1.66842	-0.828431	2.1322e-10	TRUE	Down-regulated
874	cbr3	2.49129	2.65409	2.66796	1.98111	1.79418	-0.949433	3.149e-10	TRUE	Down-regulated
883	KYAT1	2.4107	2.52019	2.59969	1.93602	1.87222	-0.794113	1.78243e-13	TRUE	Down-regulated
890	CCNA2	5.92456	5.81342	5.84	5.20426	4.99232	-0.781208	3.0572e-50	TRUE	Down-regulated
891	CCNB1	5.8382	5.88857	5.91337	5.02361	5.09008	-0.84077	7.81358e-52	TRUE	Down-regulated
898	CCNE1	4.32216	4.29996	4.11931	3.54151	3.50664	-0.778513	3.5619e-23	TRUE	Down-regulated
899	CCNF	4.47794	4.46508	4.51414	3.82814	3.80018	-0.713578	3.64027e-33	TRUE	Down-regulated
902	CCNH	3.67891	3.63159	3.66058	3.07302	3.02828	-0.674431	1.6315e-19	TRUE	Down-regulated
960	CD44	7.53408	7.50971	7.49296	6.67268	6.58046	-0.89225	4.17355e-108	TRUE	Down-regulated
962	CD48	7.7494	7.73678	7.7579	6.72518	6.79379	-0.99349	2.12981e-106	TRUE	Down-regulated
990	CDC6	4.47637	4.39218	4.45562	3.31475	3.23738	-1.25803	4.49339e-79	TRUE	Down-regulated
991	CDC20	5.38802	5.41777	5.50476	4.54907	4.6264	-0.874027	4.01198e-42	TRUE	Down-regulated
993	CDC25A	3.98031	4.02511	3.92107	3.28113	3.30757	-0.740714	1.10747e-28	TRUE	Down-regulated
995	CDC25C	3.35316	3.17184	3.21979	2.33763	2.4112	-1.00698	1.35011e-25	TRUE	Down-regulated
1017	CDK2	5.31519	5.21899	5.31509	4.33303	4.36064	-0.968924	1.34864e-57	TRUE	Down-regulated
1019	CDK4	6.42612	6.48075	6.47176	5.84068	5.90107	-0.595922	8.30485e-32	TRUE	Down-regulated
1021	CDK6	5.03312	4.94375	4.86526	4.45035	4.26456	-0.615002	3.02168e-43	TRUE	Down-regulated
1026	CDKN1A	5.06919	5.13953	5.10782	4.20871	4.14956	-0.970474	2.72347e-56	TRUE	Down-regulated
1032	CDKN2D	3.82413	3.91658	3.8256	2.45776	2.53705	-1.52886	5.95305e-46	TRUE	Down-regulated
1033	CDKN3	4.69786	4.63549	4.62864	3.73208	3.61963	-1.04362	3.61948e-29	TRUE	Down-regulated
1040	cds1	3.04419	3.06003	3.12714	1.86734	1.88156	-1.48011	3.76888e-64	TRUE	Down-regulated
1047	CLGN	3.57769	3.33616	3.37619	2.08816	1.91466	-1.71462	5.40193e-70	TRUE	Down-regulated
1051	CEBPB	4.76685	4.81058	4.73073	1.79564	1.94172	-3.2836	7.3772e-273	TRUE	Down-regulated
1054	CEBPG	5.29391	5.22574	5.18634	3.20741	3.22172	-2.14431	4.72436e-269	TRUE	Down-regulated
1058	CENPA	3.70499	3.94383	3.82131	3.21334	3.25001	-0.658649	1.53907e-11	TRUE	Down-regulated
1062	CENPE	4.04047	3.79331	3.72421	2.85742	2.92142	-1.06565	3.99564e-76	TRUE	Down-regulated
1122	CHML	3.00178	2.81882	2.72553	2.36142	2.12014	-0.745349	7.80354e-24	TRUE	Down-regulated
1140	chrnb1	2.01907	2.10329	2.0667	1.44626	1.62437	-0.717184	4.94732e-07	TRUE	Down-regulated
1163	CKS1B	5.45537	5.27783	5.41335	4.24348	4.34612	-1.11507	2.1852e-43	TRUE	Down-regulated
1272	CNTN1	2.75978	2.69819	2.67966	1.41353	1.47703	-1.67676	9.60731e-92	TRUE	Down-regulated
1317	SLC31A1	3.70427	3.8234	3.83954	3.24803	3.2575	-0.592604	1.31079e-19	TRUE	Down-regulated
1351	COX8A	8.17738	8.46667	8.48145	7.59931	7.58021	-0.800425	5.28288e-54	TRUE	Down-regulated
1384	CRAT	2.47522	2.56571	2.5108	2.02813	2.00094	-0.64424	2.57703e-09	TRUE	Down-regulated
1429	CRYZ	3.5337	3.51669	3.38034	2.91455	2.87282	-0.658287	2.47118e-13	TRUE	Down-regulated
1468	SLC25A10	4.04023	4.13849	4.13463	3.62111	3.33319	-0.695912	3.85544e-18	TRUE	Down-regulated
1491	CTH	2.73136	2.45343	2.67074	1.46071	1.29618	-1.70086	1.48996e-39	TRUE	Down-regulated
1496	CTNNA2	2.63773	2.47997	2.50906	1.21979	1.33309	-1.73439	2.25905e-66	TRUE	Down-regulated
1503	CTPS1	4.5231	4.54083	4.47368	3.95203	3.96308	-0.586011	9.77367e-25	TRUE	Down-regulated
1534	CYB561	2.79899	2.91569	2.90556	2.30762	2.3137	-0.682178	2.57861e-13	TRUE	Down-regulated
1537	Cyc1	6.85846	6.89656	6.96861	6.30055	6.34029	-0.59391	1.69246e-29	TRUE	Down-regulated
1592	CYP26A1	5.09592	5.1106	5.14774	3.25915	3.22148	-2.00068	9.47089e-184	TRUE	Down-regulated
1632	ECI1	6.54064	6.66632	6.7048	5.49896	5.4893	-1.16609	1.63592e-84	TRUE	Down-regulated
1643	ddb2	5.09439	4.98222	4.92673	4.05056	4.12926	-0.944171	7.91624e-43	TRUE	Down-regulated
1649	DDIT3	5.38072	5.33921	5.29679	2.96666	3.37034	-2.24462	4.1962e-157	TRUE	Down-regulated
1652	DDT	1.89075	2.34384	2.37504	1.48628	1.44993	-1.09059	2.2283e-05	TRUE	Down-regulated
1717	DHCR7	4.49928	4.51703	4.5319	3.87844	3.68086	-0.790619	1.55676e-32	TRUE	Down-regulated
1730	DIAPH2	2.84002	2.84725	2.92602	2.36317	2.39596	-0.586374	3.64372e-13	TRUE	Down-regulated
1739	DLG1	4.94547	4.9466	4.90204	4.31805	4.31952	-0.638564	1.09953e-37	TRUE	Down-regulated
1741	DLG3	3.94249	3.9515	3.85866	2.51792	2.44682	-1.62592	9.0751e-142	TRUE	Down-regulated
1763	DNA2	2.8052	2.84798	2.77492	2.42975	2.12752	-0.661103	4.67e-15	TRUE	Down-regulated
1777	dnase2	6.4787	6.55786	6.60925	5.61825	5.58357	-0.965756	5.73476e-79	TRUE	Down-regulated
1786	DNMT1	6.05796	6.0514	6.06376	5.21128	5.18015	-0.880591	1.23207e-81	TRUE	Down-regulated
1798	DPAGT1	5.35458	5.40489	5.50269	4.64478	4.75557	-0.740148	2.76451e-38	TRUE	Down-regulated
1808	DPYSL2	6.28255	6.34423	6.28252	5.20358	5.10877	-1.17143	3.02883e-142	TRUE	Down-regulated
1831	TSC22D3	6.25424	6.32583	6.33019	5.43873	5.4587	-0.870428	2.76515e-74	TRUE	Down-regulated
1854	DUT	6.25024	6.21068	6.27714	5.53622	5.40197	-0.793576	7.93573e-54	TRUE	Down-regulated
1869	E2F1	4.89678	4.98364	4.95843	4.31328	4.31661	-0.660498	4.03792e-27	TRUE	Down-regulated
1939	EIF2D	5.04618	5.08302	5.10878	4.35541	4.42303	-0.715162	1.08972e-36	TRUE	Down-regulated
1978	EIF4EBP1	7.2419	7.30233	7.32402	4.95659	4.69919	-2.51982	0	TRUE	Down-regulated
2026	ENO2	5.81302	5.79451	5.79568	5.12684	5.15364	-0.674774	1.3539e-35	TRUE	Down-regulated
2037	EPB41L2	3.75803	3.83602	3.76963	3.24156	3.22393	-0.611717	3.89064e-25	TRUE	Down-regulated
2040	STOM	6.28096	6.18118	6.26516	3.47776	3.21847	-3.03764	0	TRUE	Down-regulated
2053	EPHX2	3.33139	3.22631	3.34152	2.60287	2.65438	-0.762592	2.91335e-15	TRUE	Down-regulated
2058	EPRS	8.1346	8.12547	8.10742	7.09845	7.10605	-1.02554	3.0698e-141	TRUE	Down-regulated
2059	EPS8	2.35219	2.18599	2.21332	1.06679	0.855124	-2.02111	3.88219e-61	TRUE	Down-regulated
2081	ERN1	6.46462	6.54037	6.52453	5.66647	5.73757	-0.819047	2.03431e-71	TRUE	Down-regulated
2086	ERV3-1	3.07965	2.94951	2.86147	1.75483	2.09922	-1.21683	1.76306e-35	TRUE	Down-regulated
2098	ESD	3.11652	3.38303	3.32989	2.85909	2.61748	-0.652519	7.88639e-11	TRUE	Down-regulated
2114	ETS2	2.25665	2.06153	2.04089	0.971146	0.890585	-1.89089	5.15639e-51	TRUE	Down-regulated
2119	ETV5	4.66991	4.70098	4.74233	2.64143	2.72467	-2.20199	4.17058e-237	TRUE	Down-regulated
2146	EZH2	5.70483	5.63413	5.61942	4.75347	4.79114	-0.903157	5.77058e-70	TRUE	Down-regulated
2177	FANCD2	3.49882	3.53309	3.54857	2.42121	2.50432	-1.21581	1.20781e-73	TRUE	Down-regulated
2178	FANCE	2.51983	2.71129	2.65261	1.72667	1.81431	-1.10283	4.38083e-22	TRUE	Down-regulated
2181	ACSL3	4.26183	4.20274	4.22718	3.70814	3.63673	-0.59898	2.69968e-22	TRUE	Down-regulated
2184	FAH	4.86714	4.96017	4.90413	4.09689	4.10241	-0.851331	7.00754e-34	TRUE	Down-regulated
2189	FANCG	4.74814	4.75627	4.79127	4.02503	3.98817	-0.799923	2.14411e-35	TRUE	Down-regulated
2222	FDFT1	4.9518	4.93097	4.92975	4.10733	4.10107	-0.871689	4.00828e-56	TRUE	Down-regulated
2224	FDPS	6.87709	6.96735	6.93679	6.24975	6.19101	-0.717308	7.0636e-47	TRUE	Down-regulated
2235	FECH	3.31802	3.30543	3.27025	2.47172	2.28897	-1.08063	3.54895e-58	TRUE	Down-regulated
2273	FHL1	5.34471	5.32918	5.40058	4.71547	4.72895	-0.656054	8.82374e-38	TRUE	Down-regulated
2305	FOXM1	4.67079	4.73015	4.68987	4.05932	3.96385	-0.726172	2.3327e-34	TRUE	Down-regulated
2308	FOXO1	3.10519	3.13916	3.21286	1.94986	1.7061	-1.65331	2.70511e-97	TRUE	Down-regulated
2335	FN1	2.51802	2.74699	2.66951	2.00499	2.06742	-0.766456	5.11595e-27	TRUE	Down-regulated
2491	CENPI	2.77597	2.7383	2.50561	1.97744	2.17675	-0.713879	3.40754e-14	TRUE	Down-regulated
2495	FTH1	7.55082	7.64795	7.69071	5.9359	6.01672	-1.66788	6.23013e-228	TRUE	Down-regulated
2498	FTH1P3	2.78319	2.92639	2.6673	1.57824	1.70946	-1.46298	9.34698e-16	TRUE	Down-regulated
2523	FUT1	2.35976	2.53529	2.63039	0.437782	0.391503	-3.85022	1.06169e-153	TRUE	Down-regulated
2542	SLC37A4	4.97975	5.0608	5.10936	4.39515	4.34192	-0.714546	7.9939e-33	TRUE	Down-regulated
2582	GALE	3.31071	3.2004	3.19335	2.3171	2.48285	-0.947644	2.25801e-18	TRUE	Down-regulated
2583	B4GALNT1	2.70194	2.76708	2.87329	1.7234	1.80493	-1.28791	4.03606e-40	TRUE	Down-regulated
2591	GALNT3	4.31518	4.27772	4.31655	3.08628	3.00539	-1.37331	1.13179e-92	TRUE	Down-regulated
2617	GARS	8.23855	8.25121	8.27917	5.81916	5.84196	-2.44616	0	TRUE	Down-regulated
2643	GCH1	3.49881	3.45632	3.41101	2.81327	2.86952	-0.68549	2.33542e-16	TRUE	Down-regulated
2672	GFI1	3.19892	3.18081	3.1763	1.49778	1.63057	-2.02713	8.10767e-134	TRUE	Down-regulated
2673	GFPT1	6.03051	6.00331	5.92335	4.34922	4.11244	-1.81214	0	TRUE	Down-regulated
2677	GGCX	2.40455	2.43699	2.37924	1.88356	1.96779	-0.612488	4.07988e-14	TRUE	Down-regulated
2717	GLA	4.50037	4.44525	4.40406	3.72617	3.81543	-0.7108	3.242e-17	TRUE	Down-regulated
2731	GLDC	3.93782	3.99507	4.01234	3.16827	3.19054	-0.877488	2.10469e-37	TRUE	Down-regulated
2745	GLRX	5.53201	5.60161	5.58043	4.72969	4.8923	-0.772853	2.62792e-35	TRUE	Down-regulated
2778	GNAS	7.96377	7.9693	7.97787	7.24228	7.25032	-0.727764	3.97958e-74	TRUE	Down-regulated
2781	GNAZ	2.08927	1.8298	2.04512	1.29754	1.40941	-0.900788	1.15266e-11	TRUE	Down-regulated
2805	GOT1	6.20587	6.2428	6.22461	4.67375	4.63147	-1.61351	2.42404e-179	TRUE	Down-regulated
2861	GPR37	2.9104	2.86518	2.72302	1.8633	1.98332	-1.11422	9.30762e-32	TRUE	Down-regulated
2870	GRK6	4.95417	4.96549	4.9941	4.02303	3.98785	-1.01383	2.51346e-72	TRUE	Down-regulated
2954	GSTZ1	2.40907	2.48363	2.47514	1.40968	1.28911	-1.55958	8.22907e-28	TRUE	Down-regulated
2983	GUCY1B3	2.24278	2.26275	2.33954	1.69227	1.90588	-0.610302	1.32673e-08	TRUE	Down-regulated
2990	GUSB	6.90479	6.9664	6.96821	6.12316	6.10741	-0.841707	1.44255e-70	TRUE	Down-regulated
2995	GYPC	4.84955	4.80733	4.8949	4.09022	4.00157	-0.848725	2.30925e-37	TRUE	Down-regulated
3014	H2AFX	5.92068	6.02641	6.07084	5.4574	5.32502	-0.635216	3.60593e-28	TRUE	Down-regulated
3015	H2AFZ	9.9089	9.88011	9.87123	8.43014	8.44647	-1.45081	1.39051e-247	TRUE	Down-regulated
3033	HADH	6.48546	6.50481	6.5097	5.90449	5.89357	-0.609907	3.14751e-35	TRUE	Down-regulated
3035	HARS	5.55958	5.46115	5.49409	4.82105	4.8898	-0.663149	1.18437e-30	TRUE	Down-regulated
3069	HDLBP	5.91415	5.88925	5.92678	5.27607	5.32542	-0.621231	2.26547e-44	TRUE	Down-regulated
3070	HELLS	4.32186	4.17004	4.18948	3.27095	3.24269	-1.04926	2.21976e-52	TRUE	Down-regulated
3099	HK2	4.52237	4.52591	4.48746	3.69643	3.65055	-0.893056	1.35159e-63	TRUE	Down-regulated
3145	HMBS	4.36088	4.44925	4.53664	3.75019	3.8181	-0.706681	1.81192e-22	TRUE	Down-regulated
3148	HMGB2	8.60646	8.45142	8.47812	7.72574	7.60719	-0.849705	1.05934e-85	TRUE	Down-regulated
3149	HMGB3	4.48258	4.40896	4.42849	3.43697	3.56241	-0.995119	1.42476e-56	TRUE	Down-regulated
3150	HMGN1	6.95606	6.93379	6.94795	6.37236	6.32356	-0.604755	6.81455e-37	TRUE	Down-regulated
3151	HMGN2	6.35486	6.40009	6.34435	5.81192	5.71027	-0.617607	8.08198e-33	TRUE	Down-regulated
3159	HMGA1	6.81005	6.85057	6.88958	5.9933	5.74137	-0.99698	2.08244e-96	TRUE	Down-regulated
3161	HMMR	5.33099	5.23295	5.2348	4.57795	4.46571	-0.772958	4.43491e-43	TRUE	Down-regulated
3183	HNRNPC	6.06885	6.03245	6.01477	5.30867	5.2646	-0.767903	4.4367e-60	TRUE	Down-regulated
3313	HSPA9	7.98959	7.99812	7.9767	6.90938	6.97297	-1.0521	2.96214e-137	TRUE	Down-regulated
3329	HSPD1	8.82592	8.80496	8.81254	7.99394	7.99716	-0.821325	1.78213e-90	TRUE	Down-regulated
3376	IARS	7.44286	7.48054	7.47866	6.05778	6.0629	-1.42079	4.42194e-235	TRUE	Down-regulated
3394	IRF8	2.64881	2.70839	2.57039	2.23025	2.05411	-0.638994	6.66221e-09	TRUE	Down-regulated
3417	idh1	4.95281	4.91485	4.95167	2.98924	3.02128	-2.07474	7.69226e-193	TRUE	Down-regulated
3419	IDH3A	5.43765	5.41922	5.40335	4.8479	4.79983	-0.615173	4.94638e-29	TRUE	Down-regulated
3475	IFRD1	4.38925	4.36517	4.35335	3.13855	3.25204	-1.26082	7.03206e-103	TRUE	Down-regulated
3490	IGFBP7	3.00671	2.99812	2.96861	1.92118	1.92636	-1.31168	2.74538e-20	TRUE	Down-regulated
3543	IGLL1	2.04152	2.06196	2.09015	1.15036	1.62827	-0.859407	0.000100964	TRUE	Down-regulated
3613	IMPA2	3.65229	3.79516	3.92457	2.86532	2.91154	-1.01125	2.22119e-28	TRUE	Down-regulated
3619	INCENP	4.88489	4.79302	4.89716	4.18977	4.15019	-0.721264	5.40425e-38	TRUE	Down-regulated
3622	ING2	2.51209	2.50845	2.50187	1.90894	2.04478	-0.654764	5.12383e-09	TRUE	Down-regulated
3633	INPP5B	3.97007	4.03581	4.03337	2.8301	2.89501	-1.26855	5.7637e-84	TRUE	Down-regulated
3638	INSIG1	6.0183	5.99137	6.01019	5.03701	4.98217	-1.02124	1.68843e-89	TRUE	Down-regulated
3643	INSR	4.42229	4.46214	4.42766	3.90501	3.8516	-0.594248	2.18495e-33	TRUE	Down-regulated
3655	ITGA6	2.81635	2.77047	2.74268	2.30264	2.23586	-0.618136	8.52815e-15	TRUE	Down-regulated
3662	IRF4	8.43968	8.47003	8.41502	6.46236	6.43132	-2.00759	0	TRUE	Down-regulated
3675	ITGA3	2.87244	3.04481	3.05762	2.2176	2.17661	-0.96953	7.47291e-33	TRUE	Down-regulated
3703	STT3A	7.35874	7.40674	7.41968	6.72773	6.73816	-0.667494	2.57999e-57	TRUE	Down-regulated
3708	ITPR1	2.24951	2.43304	2.30295	1.32709	1.35891	-1.39255	1.96911e-67	TRUE	Down-regulated
3728	JUP	3.23453	3.37999	3.35389	2.89463	2.72922	-0.597706	5.74894e-15	TRUE	Down-regulated
3790	KCNS3	3.71085	3.64043	3.80177	2.27679	2.07208	-1.8108	2.005e-90	TRUE	Down-regulated
3795	KHK	3.02031	3.1194	3.14063	2.62811	2.38767	-0.708901	1.7075e-14	TRUE	Down-regulated
3832	KIF11	5.8654	5.73606	5.72776	5.16906	5.07163	-0.672795	5.29482e-46	TRUE	Down-regulated
3835	KIF22	5.26259	5.20326	5.31434	4.56833	4.53565	-0.734393	1.15337e-34	TRUE	Down-regulated
3921	RPSA	7.59086	7.67861	7.68849	6.6975	7.00264	-0.793588	3.34483e-60	TRUE	Down-regulated
3925	STMN1	7.4667	7.42212	7.44747	6.54271	6.51177	-0.925832	2.27346e-101	TRUE	Down-regulated
3930	LBR	6.82464	6.71989	6.70669	6.06387	5.92805	-0.764313	3.67265e-67	TRUE	Down-regulated
3949	LDLR	4.22023	4.24282	4.33005	3.3802	3.3982	-0.943768	4.11262e-56	TRUE	Down-regulated
3956	LGALS1	8.77051	8.91962	8.8801	7.32813	7.35829	-1.52105	3.9052e-199	TRUE	Down-regulated
3958	LGALS3	2.28306	1.97698	2.18522	1.40828	1.38621	-1.06146	9.94953e-12	TRUE	Down-regulated
3978	LIG1	4.55396	4.49908	4.42508	3.50108	3.58006	-1.01014	1.36782e-62	TRUE	Down-regulated
3992	FADS1	4.35411	4.29161	4.38984	2.53387	2.24259	-2.20956	1.79013e-219	TRUE	Down-regulated
4001	LMNB1	6.30908	6.24396	6.22603	5.28791	5.20867	-1.03221	1.03242e-99	TRUE	Down-regulated
4033	LRMP	4.96492	4.84709	4.84831	4.19503	4.2163	-0.709039	6.05107e-34	TRUE	Down-regulated
4047	LSS	3.40634	3.58103	3.53906	2.90924	2.87944	-0.699997	7.00881e-24	TRUE	Down-regulated
4085	MAD2L1	6.48172	6.26841	6.26527	5.58926	5.31752	-0.905199	1.6996e-56	TRUE	Down-regulated
4092	SMAD7	4.33476	4.34645	4.36195	3.85408	3.70457	-0.611733	1.49619e-21	TRUE	Down-regulated
4125	MAN2B1	4.54905	4.50029	4.59625	3.93477	3.87325	-0.684315	2.0794e-27	TRUE	Down-regulated
4133	MAP2	2.20499	2.09313	2.11963	1.18629	1.19707	-1.40088	1.86834e-61	TRUE	Down-regulated
4141	MARS	7.80668	7.89821	7.90027	5.70047	5.75668	-2.16048	0	TRUE	Down-regulated
4163	MCC	3.65007	3.66471	3.65626	2.98588	2.94941	-0.76946	2.90841e-41	TRUE	Down-regulated
4171	MCM2	6.57187	6.66259	6.63182	5.81395	5.7907	-0.832783	1.21072e-72	TRUE	Down-regulated
4172	MCM3	7.1651	7.2294	7.206	6.37022	6.45907	-0.791288	3.09648e-71	TRUE	Down-regulated
4173	MCM4	6.42555	6.34711	6.32886	5.72389	5.67756	-0.677345	9.00754e-52	TRUE	Down-regulated
4175	MCM6	6.82906	6.87644	6.86761	5.81181	5.82687	-1.05181	1.02021e-118	TRUE	Down-regulated
4176	MCM7	6.62623	6.67844	6.70305	5.85442	5.79468	-0.857842	3.80062e-78	TRUE	Down-regulated
4200	ME2	4.86908	4.8451	4.83502	4.27862	4.13952	-0.673138	6.60266e-35	TRUE	Down-regulated
4253	mia2	3.98688	3.95206	3.98786	3.00574	2.92926	-1.11483	1.82929e-64	TRUE	Down-regulated
4277	MICB	4.66092	4.52699	4.54795	3.81623	3.78073	-0.825508	7.55837e-39	TRUE	Down-regulated
4288	MKI67	6.02853	5.96643	5.82631	5.09351	5.10794	-0.860538	2.11591e-92	TRUE	Down-regulated
4292	MLH1	4.72992	4.63497	4.68625	3.5376	3.44803	-1.2716	2.20529e-81	TRUE	Down-regulated
4300	MLLT3	2.91079	2.82471	2.85747	2.32429	2.29537	-0.665839	1.04945e-19	TRUE	Down-regulated
4354	MPP1	4.00499	3.94596	3.91569	2.77064	2.82303	-1.27867	1.25927e-50	TRUE	Down-regulated
4357	MPST	3.41428	3.58801	3.61826	2.54358	2.53878	-1.15338	3.05226e-32	TRUE	Down-regulated
4534	MTM1	3.52379	3.53787	3.56122	2.86038	2.93059	-0.719055	4.04821e-22	TRUE	Down-regulated
4542	MYO1F	2.84989	2.91608	2.86032	2.10389	2.24457	-0.837237	1.60686e-21	TRUE	Down-regulated
4552	MTRR	5.52333	5.49382	5.4524	4.7345	4.78639	-0.748948	2.29347e-50	TRUE	Down-regulated
4602	MYB	3.70589	3.58353	3.48823	2.11512	2.00649	-1.81033	3.29142e-99	TRUE	Down-regulated
4605	MYBL2	6.58848	6.59339	6.61322	5.5258	5.39634	-1.158	3.85533e-124	TRUE	Down-regulated
4641	MYO1C	4.70145	4.6819	4.70395	3.96628	3.94488	-0.780138	2.04444e-45	TRUE	Down-regulated
4645	MYO5B	4.06414	4.14055	4.13154	3.4398	3.50483	-0.688993	1.28509e-39	TRUE	Down-regulated
4677	NARS	7.41767	7.32084	7.32232	6.30329	6.21793	-1.10402	7.76088e-132	TRUE	Down-regulated
4734	NEDD4	2.63362	2.54857	2.54769	2.02829	1.93272	-0.757461	4.4046e-23	TRUE	Down-regulated
4739	NEDD9	2.91204	2.87077	2.9227	2.40662	2.18715	-0.73897	2.55115e-21	TRUE	Down-regulated
4779	NFE2L1	7.633	7.66255	7.63362	5.91443	5.96423	-1.71942	0	TRUE	Down-regulated
4783	NFIL3	5.63685	5.61908	5.66139	4.35032	4.34262	-1.33646	1.1645e-114	TRUE	Down-regulated
4796	TONSL	3.4671	3.61052	3.58396	2.95983	2.8421	-0.74498	4.96098e-27	TRUE	Down-regulated
4841	NONO	7.10964	7.13958	7.12465	6.51023	6.54189	-0.603627	2.47997e-42	TRUE	Down-regulated
4900	NRGN	2.87248	2.98694	2.86926	2.23095	2.25664	-0.804586	1.52395e-08	TRUE	Down-regulated
4913	nthl1	4.05296	4.30233	4.29215	3.38311	3.42879	-0.88502	6.95544e-19	TRUE	Down-regulated
4925	NUCB2	3.66578	3.61675	3.68891	2.519	2.5499	-1.27358	6.99413e-76	TRUE	Down-regulated
4927	NUP88	5.03144	4.98348	4.98255	4.18999	4.22255	-0.824372	7.78672e-41	TRUE	Down-regulated
4938	OAS1	4.05443	4.07778	4.02995	3.3521	3.22798	-0.838094	1.67385e-30	TRUE	Down-regulated
4940	OAS3	2.39871	2.42471	2.37939	1.6906	1.57356	-1.04107	4.55763e-32	TRUE	Down-regulated
4968	OGG1	2.54863	2.55017	2.52521	2.08273	2.03647	-0.610047	2.59287e-09	TRUE	Down-regulated
4998	ORC1	4.08431	4.05258	3.96822	3.20798	3.30682	-0.836742	8.31578e-32	TRUE	Down-regulated
5019	OXCT1	5.64535	5.55011	5.62718	5.08102	4.95504	-0.606779	1.71386e-32	TRUE	Down-regulated
5033	P4HA1	5.14913	5.02573	5.03905	4.40513	4.39554	-0.695988	9.01173e-33	TRUE	Down-regulated
5034	P4HB	9.23114	9.32565	9.32338	8.60104	8.61173	-0.689216	2.75372e-68	TRUE	Down-regulated
5090	PBX3	3.33293	3.16041	3.14815	2.53272	2.44923	-0.842209	7.80165e-22	TRUE	Down-regulated
5096	PCCB	5.12431	5.12777	5.10488	4.45158	4.5678	-0.624137	2.40579e-22	TRUE	Down-regulated
5106	PCK2	5.11221	5.27592	5.26027	1.20357	1.40756	-4.57771	0	TRUE	Down-regulated
5108	PCM1	5.21444	5.17099	5.15056	3.98348	3.97039	-1.25609	5.10054e-156	TRUE	Down-regulated
5163	PDK1	4.9612	4.83058	4.82788	4.03187	3.97535	-0.91338	2.50381e-72	TRUE	Down-regulated
5190	PEX6	3.44729	3.49028	3.43014	2.91978	2.9348	-0.594084	4.39841e-14	TRUE	Down-regulated
5217	PFN2	4.26243	4.22011	4.066	2.91657	2.69234	-1.53604	5.63455e-71	TRUE	Down-regulated
5238	PGM3	3.66733	3.65874	3.68604	2.43378	2.42815	-1.41801	2.06961e-106	TRUE	Down-regulated
5257	PHKB	4.73757	4.76035	4.70461	4.01423	4.02638	-0.75016	2.09436e-45	TRUE	Down-regulated
5270	SERPINE2	4.77881	4.8136	4.80643	4.02039	3.96046	-0.853864	3.3892e-45	TRUE	Down-regulated
5318	PKP2	5.88095	5.81667	5.81962	5.26702	5.19088	-0.624487	4.26867e-39	TRUE	Down-regulated
5326	PLAGL2	4.09992	4.18206	4.19103	3.02106	2.99789	-1.25981	4.09906e-107	TRUE	Down-regulated
5341	PLEK	6.53414	6.49345	6.52938	5.23979	5.33229	-1.25057	2.69209e-141	TRUE	Down-regulated
5347	PLK1	5.64138	5.68367	5.82159	4.76344	4.76544	-0.981262	1.28939e-65	TRUE	Down-regulated
5359	PLSCR1	4.4642	4.45705	4.41178	3.81155	3.6909	-0.742954	6.68549e-25	TRUE	Down-regulated
5366	PMAIP1	4.8537	4.92225	4.83381	3.43113	3.06639	-1.75389	2.04236e-115	TRUE	Down-regulated
5372	PMM1	4.21507	4.435	4.17821	3.08445	3.09791	-1.29782	2.98592e-48	TRUE	Down-regulated
5422	POLA1	5.12034	5.05404	5.05325	4.01258	4.062	-1.08299	6.61773e-98	TRUE	Down-regulated
5424	POLD1	4.3835	4.50752	4.56336	3.4128	3.39376	-1.16583	4.23307e-73	TRUE	Down-regulated
5557	PRIM1	5.60521	5.50918	5.50703	4.38434	4.38111	-1.19519	4.2305e-70	TRUE	Down-regulated
5601	MAPK9	4.00339	3.90986	3.92193	3.29966	3.27956	-0.713459	9.79021e-33	TRUE	Down-regulated
5603	mapk13	5.00459	5.02722	4.99035	4.25998	4.24817	-0.78598	2.1966e-55	TRUE	Down-regulated
5634	PRPS2	6.18372	6.03103	5.97235	5.05069	4.95565	-1.08599	5.59577e-93	TRUE	Down-regulated
5685	PSMA4	7.83183	7.8451	7.85964	7.13468	7.17155	-0.695597	2.61718e-49	TRUE	Down-regulated
5716	PSMD10	6.03207	5.88504	5.89639	5.34374	5.34049	-0.606156	4.16414e-25	TRUE	Down-regulated
5723	PSPH	5.22513	5.32272	5.26828	2.31699	2.31657	-3.24231	0	TRUE	Down-regulated
5827	PXMP2	4.0187	4.04659	4.07192	3.12655	3.01302	-1.08178	6.30096e-22	TRUE	Down-regulated
5831	PYCR1	6.02974	6.23891	6.23929	3.89249	3.95259	-2.32698	0	TRUE	Down-regulated
5871	MAP4K2	3.14119	3.14366	3.26137	2.68639	2.6132	-0.623547	4.004e-12	TRUE	Down-regulated
5873	RAB27A	6.40863	6.34298	6.27975	4.99835	4.79262	-1.48244	1.11552e-203	TRUE	Down-regulated
5875	RABGGTA	2.92585	3.06855	3.04749	2.28235	2.4184	-0.779633	4.97716e-14	TRUE	Down-regulated
5881	RAC3	3.51452	3.69941	3.66437	2.62646	2.64341	-1.13237	2.17212e-20	TRUE	Down-regulated
5888	RAD51	4.17454	4.0709	4.07309	2.90855	2.80743	-1.38103	5.89466e-70	TRUE	Down-regulated
5922	RASA2	5.09076	4.99928	4.86164	4.27853	4.19718	-0.781294	1.0917e-52	TRUE	Down-regulated
5932	RBBP8	5.96697	5.93064	5.91772	5.10808	5.0328	-0.889107	3.87981e-74	TRUE	Down-regulated
5935	RBM3	5.32357	5.2993	5.17488	3.86592	4.00201	-1.38392	3.00961e-145	TRUE	Down-regulated
5982	RFC2	5.46384	5.42085	5.38561	4.4409	4.46483	-1.00127	7.86833e-56	TRUE	Down-regulated
5983	RFC3	2.55277	2.43231	2.41352	1.88663	1.85744	-0.764872	1.46453e-23	TRUE	Down-regulated
5984	RFC4	6.13884	6.12375	6.0883	4.89094	4.90475	-1.2461	7.61149e-97	TRUE	Down-regulated
6004	RGS16	4.7115	4.84083	4.79952	2.17954	2.05617	-3.0091	4.27511e-275	TRUE	Down-regulated
6051	RNPEP	5.49728	5.54248	5.53032	4.66323	4.67379	-0.881429	3.10382e-59	TRUE	Down-regulated
6091	ROBO1	4.7972	4.74039	4.73343	4.16445	4.10853	-0.651303	4.12924e-40	TRUE	Down-regulated
6134	RPL10	7.56956	7.65437	7.71241	6.94558	7.13097	-0.607548	2.66912e-44	TRUE	Down-regulated
6136	RPL12	8.43516	8.44408	8.44852	7.67312	7.88136	-0.658922	4.26799e-42	TRUE	Down-regulated
6175	RPLP0	9.22029	9.32484	9.34815	8.66562	8.7387	-0.597249	2.29595e-46	TRUE	Down-regulated
6188	RPS3	8.80847	8.90039	8.91937	8.1066	8.25166	-0.697315	1.95216e-67	TRUE	Down-regulated
6196	RPS6KA2	3.433	3.46841	3.47353	1.5737	1.49155	-2.41148	4.86708e-207	TRUE	Down-regulated
6206	RPS12	9.98697	10.0558	10.0904	9.16254	9.38837	-0.763656	1.37705e-68	TRUE	Down-regulated
6224	RPS20	9.17019	9.21894	9.25043	8.46688	8.63943	-0.658026	1.40589e-55	TRUE	Down-regulated
6238	RRBP1	6.35056	6.33837	6.27529	5.64958	5.58941	-0.714382	1.00043e-52	TRUE	Down-regulated
6241	RRM2	8.3659	8.26303	8.26193	5.87334	5.79717	-2.48409	0	TRUE	Down-regulated
6249	CLIP1	3.61928	3.55185	3.40465	2.89361	2.88017	-0.716829	9.13175e-28	TRUE	Down-regulated
6281	S100A10	4.04686	3.99668	3.7828	3.23544	3.45208	-0.623098	4.53529e-09	TRUE	Down-regulated
6296	acsm3	3.03292	2.92766	2.80562	2.15355	2.29121	-0.820711	2.90548e-16	TRUE	Down-regulated
6301	SARS	5.91648	5.99556	5.98066	4.01814	4.05976	-1.99167	0	TRUE	Down-regulated
6311	ATXN2	2.87921	2.87517	2.86495	2.21385	2.28245	-0.746682	7.99012e-19	TRUE	Down-regulated
6319	SCD	6.97437	6.97081	6.9513	5.11221	5.0914	-1.8951	0	TRUE	Down-regulated
6348	CCL3	8.97299	9.12418	9.11791	6.3636	6.5101	-2.64317	0	TRUE	Down-regulated
6351	CCL4	3.27932	3.48924	3.35241	1.60487	1.75904	-2.06462	1.43037e-27	TRUE	Down-regulated
6352	CCL5	5.09092	4.97849	5.21179	4.41937	4.19642	-0.830974	9.47072e-29	TRUE	Down-regulated
6400	SEL1L	7.53341	7.51964	7.48664	6.79415	6.70335	-0.769821	9.81264e-84	TRUE	Down-regulated
6470	SHMT1	4.475	4.42236	4.41464	3.50298	3.4669	-1.01997	5.15133e-48	TRUE	Down-regulated
6472	SHMT2	8.20525	8.31394	8.31067	5.88383	5.80237	-2.45679	0	TRUE	Down-regulated
6491	STIL	4.28848	4.12595	4.25118	3.56833	3.59705	-0.682896	9.79021e-33	TRUE	Down-regulated
6495	SIX1	3.47626	3.27124	3.30196	1.93376	1.92929	-1.70126	2.71384e-64	TRUE	Down-regulated
6502	SKP2	4.3492	4.30395	4.28619	3.57407	3.3345	-0.930529	6.34081e-48	TRUE	Down-regulated
6509	SLC1A4	7.98773	8.02743	8.05682	7.03577	6.98725	-1.01869	6.64072e-137	TRUE	Down-regulated
6510	slc1a5	8.08269	8.11867	8.124	5.73198	5.67301	-2.42973	0	TRUE	Down-regulated
6520	SLC3A2	6.80347	6.88472	6.89307	5.29552	5.29975	-1.58864	1.61779e-232	TRUE	Down-regulated
6536	SLC6A9	5.36642	5.46361	5.48776	1.09967	1.14462	-5.16175	0	TRUE	Down-regulated
6541	SLC7A1	5.27063	5.31194	5.28615	3.84784	3.64663	-1.62104	1.27601e-228	TRUE	Down-regulated
6576	SLC25A1	5.21029	5.10619	5.16312	4.47289	4.46676	-0.714067	1.31789e-28	TRUE	Down-regulated
6596	HLTF	3.8721	3.7958	3.76426	2.42245	2.32215	-1.64747	2.05596e-122	TRUE	Down-regulated
6611	SMS	4.10011	4.05607	3.99167	3.52156	3.42992	-0.623669	7.4902e-15	TRUE	Down-regulated
6641	SNTB1	4.29221	4.34603	4.29574	1.24622	1.2224	-3.80545	0	TRUE	Down-regulated
6659	SOX4	3.19959	3.11206	3.19234	2.10461	1.79755	-1.50062	7.10856e-72	TRUE	Down-regulated
6674	SPAG1	2.36621	2.24317	2.36436	1.80193	1.62965	-0.825688	4.46321e-16	TRUE	Down-regulated
6675	UAP1	5.77688	5.73874	5.75956	5.01493	4.95443	-0.794602	9.2468e-49	TRUE	Down-regulated
6717	SRI	5.31745	5.34611	5.29065	4.29332	4.33009	-1.0425	3.05173e-66	TRUE	Down-regulated
6720	SREBF1	4.15265	4.34033	4.30867	2.76766	2.67857	-1.71684	1.90072e-154	TRUE	Down-regulated
6721	SREBF2	5.68613	5.74074	5.79264	4.96886	5.02109	-0.763613	2.5815e-61	TRUE	Down-regulated
6731	SRP72	6.64832	6.58623	6.5509	5.75325	5.76511	-0.847589	3.02947e-78	TRUE	Down-regulated
6747	SSR3	8.29912	8.27848	8.28979	7.55594	7.48306	-0.772859	1.11133e-80	TRUE	Down-regulated
6749	SSRP1	7.39016	7.39212	7.40125	6.58814	6.60768	-0.802681	2.48395e-73	TRUE	Down-regulated
6782	HSPA13	6.75788	6.66208	6.65799	5.57242	5.31404	-1.26885	3.50785e-164	TRUE	Down-regulated
6786	STIM1	5.70715	5.7421	5.73006	5.13941	5.14428	-0.598881	3.60276e-35	TRUE	Down-regulated
6790	AURKA	4.51304	4.62817	4.60254	3.62029	3.71491	-0.967136	2.28756e-45	TRUE	Down-regulated
6809	STX3	3.41519	3.47763	3.45886	2.69089	2.85567	-0.756152	1.04489e-33	TRUE	Down-regulated
6811	STX5	5.54371	5.67074	5.6006	4.93496	4.98637	-0.662329	2.99432e-30	TRUE	Down-regulated
6839	SUV39H1	4.21258	4.18326	4.29332	3.62498	3.62178	-0.650527	1.35456e-21	TRUE	Down-regulated
6844	VAMP2	4.85011	4.88197	4.86089	4.16977	4.23845	-0.686827	9.63358e-28	TRUE	Down-regulated
6857	SYT1	3.09643	3.00895	3.08343	2.29169	2.20163	-0.979017	9.39682e-36	TRUE	Down-regulated
6871	TADA2A	3.22373	3.22674	3.09425	2.47364	2.77834	-0.602446	1.9249e-10	TRUE	Down-regulated
6897	TARS	7.3774	7.39541	7.38312	5.9279	5.93095	-1.47112	4.91525e-228	TRUE	Down-regulated
6901	TAZ	3.23022	3.38124	3.38904	2.75042	2.75746	-0.668691	1.07693e-14	TRUE	Down-regulated
6907	TBL1X	5.42313	5.43694	5.45431	4.58449	4.50824	-0.923068	4.15669e-81	TRUE	Down-regulated
6917	TCEA1	6.61861	6.48851	6.42948	5.03084	4.71453	-1.67656	4.41309e-250	TRUE	Down-regulated
6941	TCF19	6.40148	6.42167	6.4098	4.82047	4.81114	-1.63076	4.03332e-234	TRUE	Down-regulated
7044	LEFTY2	3.22615	3.30307	3.25897	2.64942	2.633	-0.72	7.09316e-14	TRUE	Down-regulated
7048	TGFBR2	4.402	4.41948	4.41575	3.86514	3.84814	-0.590692	2.02594e-24	TRUE	Down-regulated
7074	TIAM1	3.12138	3.13208	3.12778	2.5681	2.63499	-0.605342	2.11095e-20	TRUE	Down-regulated
7083	TK1	6.65131	6.72891	6.83193	5.41319	5.48724	-1.30688	1.00946e-129	TRUE	Down-regulated
7088	TLE1	2.28916	2.23828	2.34448	1.56232	1.59256	-0.96691	3.35887e-20	TRUE	Down-regulated
7102	TSPAN7	4.97901	4.96563	5.03456	3.64845	3.54841	-1.48067	1.04818e-89	TRUE	Down-regulated
7112	TMPO	6.15031	5.94007	5.93387	5.37607	5.01611	-0.82565	6.24637e-76	TRUE	Down-regulated
7114	TMSB4X	10.3428	10.3591	10.3556	8.62751	8.95618	-1.54884	2.73225e-274	TRUE	Down-regulated
7153	TOP2A	7.02842	6.89916	6.94441	6.04685	6.05317	-0.917995	1.42357e-102	TRUE	Down-regulated
7264	TSTA3	5.32771	5.41285	5.35585	4.81216	4.78616	-0.587525	2.04421e-19	TRUE	Down-regulated
7272	TTK	4.56939	4.42228	4.4462	3.85592	3.82357	-0.676656	2.48965e-25	TRUE	Down-regulated
7291	TWIST1	2.56372	2.26254	2.11301	1.46957	1.69096	-0.940654	7.5681e-10	TRUE	Down-regulated
7298	TYMS	6.36798	6.34769	6.34158	5.48293	5.44011	-0.90747	7.98642e-60	TRUE	Down-regulated
7345	UCHL1	8.15044	8.1862	8.18116	7.26748	7.28927	-0.898413	1.99549e-82	TRUE	Down-regulated
7351	UCP2	6.31741	6.35223	6.37981	5.68757	5.63238	-0.70373	2.05614e-38	TRUE	Down-regulated
7358	UGDH	4.00197	4.1379	3.95798	3.40087	3.36502	-0.711463	3.79212e-24	TRUE	Down-regulated
7367	UGT2B17	5.83839	5.7665	5.87627	5.08061	5.0265	-0.793974	6.02125e-45	TRUE	Down-regulated
7374	UNG	5.77007	5.78201	5.75942	5.18225	5.17851	-0.60402	1.63706e-28	TRUE	Down-regulated
7378	UPP1	2.6159	2.83239	2.66164	2.1668	2.09815	-0.725737	1.93521e-10	TRUE	Down-regulated
7422	VEGFA	3.94687	3.94201	3.92083	2.45029	2.48621	-1.6541	4.9824e-105	TRUE	Down-regulated
7431	VIM	6.82843	6.78482	6.79722	5.28208	5.30417	-1.53368	2.73489e-222	TRUE	Down-regulated
7443	VRK1	4.83683	4.73645	4.65883	4.05693	4.04444	-0.726316	1.48903e-23	TRUE	Down-regulated
7462	LAT2	4.47067	4.5741	4.5826	3.75149	3.8705	-0.770163	1.26558e-30	TRUE	Down-regulated
7468	whsc1	4.33754	4.30704	4.28527	3.27251	3.25464	-1.1306	8.24621e-127	TRUE	Down-regulated
7515	XRCC1	4.62231	4.61867	4.62961	3.99099	4.10943	-0.594501	1.58756e-17	TRUE	Down-regulated
7516	XRCC2	3.27603	3.06985	3.04171	2.29608	2.33706	-0.949009	1.64493e-24	TRUE	Down-regulated
7518	XRCC4	3.19048	2.97716	3.07893	2.49184	2.36232	-0.775221	6.42167e-16	TRUE	Down-regulated
7559	ZNF12	2.54773	2.5945	2.54532	2.0557	2.02672	-0.659937	1.18407e-13	TRUE	Down-regulated
7582	ZNF33B	3.09408	2.8719	2.86065	2.37027	2.28417	-0.735788	1.77172e-22	TRUE	Down-regulated
7718	ZNF165	2.29204	2.39549	2.51893	1.92167	1.9488	-0.611034	9.68798e-07	TRUE	Down-regulated
7873	MANF	7.42738	7.49369	7.46422	6.39759	6.58109	-0.971795	8.03398e-77	TRUE	Down-regulated
7923	HSD17B8	5.5194	5.746	5.79551	4.34195	4.3758	-1.38163	1.51522e-75	TRUE	Down-regulated
8089	YEATS4	5.51688	5.33167	5.25471	4.54873	4.34338	-0.961287	1.9789e-45	TRUE	Down-regulated
8125	ANP32A	7.03757	6.98158	6.98868	6.38223	6.42319	-0.604491	4.70732e-39	TRUE	Down-regulated
8140	SLC7A5	6.48608	6.59343	6.58213	4.97452	4.90492	-1.64954	7.27841e-265	TRUE	Down-regulated
8148	TAF15	7.53847	7.50077	7.48075	6.71453	6.88916	-0.704257	1.32882e-55	TRUE	Down-regulated
8208	CHAF1B	4.68528	4.69044	4.7159	3.85717	3.72189	-0.965439	2.4669e-56	TRUE	Down-regulated
8228	PNPLA4	2.29834	2.26862	2.43453	1.78165	1.83652	-0.686531	1.15515e-10	TRUE	Down-regulated
8317	CDC7	2.92061	2.74822	2.7257	2.22813	2.12978	-0.757762	1.18576e-17	TRUE	Down-regulated
8318	CDC45	4.90803	4.76184	4.84449	3.53587	3.49297	-1.40505	2.95413e-89	TRUE	Down-regulated
8395	PIP5K1B	3.5482	3.53912	3.5791	2.67504	2.55508	-1.07838	1.50783e-44	TRUE	Down-regulated
8434	RECK	2.5486	2.44796	2.48804	2.09344	1.96424	-0.597244	2.14213e-10	TRUE	Down-regulated
8438	RAD54L	4.17917	4.12535	4.19438	3.3851	3.33483	-0.87394	8.29706e-36	TRUE	Down-regulated
8458	TTF2	3.26403	3.19425	3.16008	2.67633	2.66077	-0.617437	1.76396e-16	TRUE	Down-regulated
8479	hirip3	4.70815	4.61617	4.69522	3.82082	3.86911	-0.87014	8.24004e-43	TRUE	Down-regulated
8487	GEMIN2	3.71206	3.81518	3.81148	2.42874	2.58783	-1.42462	4.55504e-40	TRUE	Down-regulated
8501	SLC43A1	4.03489	4.24893	4.1814	1.66345	1.58705	-3.03163	3.56028e-222	TRUE	Down-regulated
8502	PKP4	4.52828	4.51212	4.48976	3.81549	3.82795	-0.72859	1.34521e-44	TRUE	Down-regulated
8519	ifitm1	2.42478	2.84681	2.50174	2.1328	2.07369	-0.656358	0.00166011	TRUE	Down-regulated
8522	GAS7	3.88386	3.95046	3.9627	2.9529	3.0455	-1.02457	9.28359e-76	TRUE	Down-regulated
8535	CBX4	3.22454	3.30206	3.34283	2.00566	2.11839	-1.45749	5.89466e-70	TRUE	Down-regulated
8536	CAMK1	2.36617	2.10485	2.41025	1.472	1.80438	-0.813627	4.20716e-07	TRUE	Down-regulated
8543	LMO4	5.20549	5.11161	5.11195	4.11662	4.10027	-1.0791	6.90755e-97	TRUE	Down-regulated
8563	THOC5	4.17204	4.25878	4.26792	3.7056	3.57954	-0.642269	1.09044e-20	TRUE	Down-regulated
8565	YARS	7.28674	7.30276	7.30727	5.77361	5.74307	-1.55902	7.02959e-249	TRUE	Down-regulated
8611	PLPP1	3.13873	3.02154	2.97027	2.40901	2.56762	-0.625598	3.61456e-09	TRUE	Down-regulated
8624	PSMG1	6.37892	6.34233	6.28983	5.41568	5.41585	-0.936686	5.31353e-58	TRUE	Down-regulated
8625	RFXANK	5.04266	5.12194	5.16698	4.30304	4.29488	-0.848714	4.36552e-36	TRUE	Down-regulated
8631	SKAP1	4.38025	4.34252	4.39923	3.51427	3.62299	-0.851986	2.70801e-35	TRUE	Down-regulated
8635	RNASET2	3.27316	3.25202	3.29048	2.4088	2.73518	-0.757502	7.59227e-10	TRUE	Down-regulated
8654	PDE5A	2.82137	2.69279	2.56897	1.50473	1.45157	-1.61909	5.9539e-82	TRUE	Down-regulated
8663	EIF3C	5.31763	5.36581	5.31783	4.3399	4.50385	-0.935941	1.2737e-65	TRUE	Down-regulated
8703	B4GALT3	7.45757	7.53981	7.51456	6.4534	6.44302	-1.06549	7.07224e-124	TRUE	Down-regulated
8727	CTNNAL1	4.30092	4.33168	4.29351	3.34756	3.29712	-1.06614	7.3811e-84	TRUE	Down-regulated
8743	TNFSF10	2.80442	2.78728	2.88475	2.38733	2.28921	-0.596209	1.2259e-09	TRUE	Down-regulated
8745	ADAM23	2.77167	2.84007	2.76774	1.38679	1.22964	-2.03005	1.99576e-112	TRUE	Down-regulated
8761	PABPC4	9.00755	9.00159	8.99435	7.73778	7.69693	-1.28796	5.78111e-221	TRUE	Down-regulated
8819	SAP30	4.56069	4.46934	4.45571	3.95123	3.86587	-0.623216	4.61198e-12	TRUE	Down-regulated
8833	GMPS	5.89363	5.89399	5.9288	5.24822	5.19458	-0.700244	5.84095e-49	TRUE	Down-regulated
8835	SOCS2	2.48644	2.47928	2.37991	1.87016	1.76545	-0.829584	1.22466e-19	TRUE	Down-regulated
8836	GGH	5.93947	5.82992	5.92333	5.16247	5.02069	-0.827902	5.59052e-50	TRUE	Down-regulated
8894	EIF2S2	6.00909	6.02001	6.14146	4.68455	4.69624	-1.40308	5.43524e-147	TRUE	Down-regulated
8914	TIMELESS	4.64289	4.59297	4.6444	4.00239	4.03035	-0.641057	3.31111e-31	TRUE	Down-regulated
8930	MBD4	4.78515	4.66874	4.75171	4.07596	4.09067	-0.6822	1.65817e-30	TRUE	Down-regulated
8932	MBD2	5.8204	5.73461	5.75399	5.15807	5.09781	-0.657435	3.56126e-45	TRUE	Down-regulated
8971	H1FX	8.58671	8.69808	8.70289	7.61807	7.58591	-1.06639	2.6475e-131	TRUE	Down-regulated
9055	PRC1	5.43259	5.45131	5.50487	4.41938	4.42386	-1.0779	3.19356e-84	TRUE	Down-regulated
9061	PAPSS1	5.9327	5.94936	5.98502	4.64912	4.67652	-1.32681	2.09146e-133	TRUE	Down-regulated
9088	pkmyt1	3.46586	3.72534	3.66833	2.78315	2.60036	-1.07773	1.89556e-34	TRUE	Down-regulated
9126	SMC3	6.62236	6.52384	6.51838	5.93377	5.96851	-0.611068	8.36811e-42	TRUE	Down-regulated
9156	EXO1	4.99579	4.96624	4.94228	4.15632	4.12813	-0.863669	3.16514e-53	TRUE	Down-regulated
9158	FIBP	6.20437	6.33878	6.28779	5.54887	5.53153	-0.753697	3.38517e-40	TRUE	Down-regulated
9167	COX7A2L	6.69978	6.68696	6.63924	6.03257	6.05417	-0.638931	2.28878e-37	TRUE	Down-regulated
9184	BUB3	6.54425	6.48505	6.48924	5.91493	5.90165	-0.605966	6.25539e-37	TRUE	Down-regulated
9209	LRRFIP2	3.06331	3.03298	3.08296	2.23214	2.28555	-0.948771	6.67017e-33	TRUE	Down-regulated
9212	AURKB	5.61755	5.62175	5.73238	4.54867	4.46034	-1.19588	1.15102e-74	TRUE	Down-regulated
9232	PTTG1	5.70602	5.72504	5.78417	5.04673	5.23764	-0.59793	7.58893e-20	TRUE	Down-regulated
9236	CCPG1	5.27993	5.06504	5.04628	3.10549	2.97182	-2.24451	0	TRUE	Down-regulated
9278	ZBTB22	2.68461	2.55635	2.49051	1.71286	1.69252	-1.13453	5.13678e-22	TRUE	Down-regulated
9289	ADGRG1	4.64759	4.70836	4.69845	4.00466	4.06971	-0.679571	1.63595e-37	TRUE	Down-regulated
9315	NREP	2.75392	2.53555	2.44058	1.8504	1.68904	-1.05296	6.04146e-23	TRUE	Down-regulated
9319	TRIP13	5.47781	5.42423	5.46148	4.64478	4.63811	-0.838331	2.48183e-51	TRUE	Down-regulated
9361	LONP1	7.37333	7.45669	7.46429	5.4074	5.40263	-2.05363	0	TRUE	Down-regulated
9372	ZFYVE9	2.70606	2.77324	2.81669	2.29086	2.22562	-0.62586	3.1819e-14	TRUE	Down-regulated
9380	GRHPR	5.35678	5.41702	5.40521	4.73648	4.71714	-0.689899	1.16018e-26	TRUE	Down-regulated
9446	GSTO1	6.35513	6.41589	6.45706	5.71861	5.80401	-0.655827	3.97181e-31	TRUE	Down-regulated
9452	ITM2A	5.11693	5.13067	5.08707	4.44561	4.29415	-0.778107	9.92035e-32	TRUE	Down-regulated
9455	HOMER2	2.14491	2.14335	2.10032	1.50958	1.51636	-0.863053	6.45104e-26	TRUE	Down-regulated
9459	ARHGEF6	4.25156	4.26929	4.18288	3.25946	3.25942	-1.05572	1.28888e-74	TRUE	Down-regulated
9493	KIF23	4.42778	4.25622	4.31792	3.73624	3.67009	-0.673325	5.80223e-28	TRUE	Down-regulated
9497	SLC4A7	2.60245	2.32125	2.41598	1.59637	1.32816	-1.36174	1.04073e-58	TRUE	Down-regulated
9557	CHD1L	5.0644	5.0468	5.10823	3.85165	4.0469	-1.16243	6.20415e-82	TRUE	Down-regulated
9560	Ccl4l2	4.04098	4.12366	3.93509	2.72262	2.92937	-1.3112	1.99925e-36	TRUE	Down-regulated
9577	BRE	4.20913	4.25079	4.21974	3.6319	3.62335	-0.643347	8.1897e-17	TRUE	Down-regulated
9582	APOBEC3B	6.40621	6.42318	6.51045	4.69527	4.80161	-1.73027	4.88348e-186	TRUE	Down-regulated
9657	IQCB1	4.9397	4.91566	4.88853	3.93865	3.89162	-1.05168	4.0253e-60	TRUE	Down-regulated
9662	CEP135	2.44321	2.38515	2.25048	1.75027	1.65173	-0.883929	1.09493e-21	TRUE	Down-regulated
9682	KDM4A	4.89289	4.90253	4.97012	4.00457	4.1546	-0.874588	4.79266e-59	TRUE	Down-regulated
9695	EDEM1	7.09488	7.07068	7.05638	6.47477	6.49431	-0.594706	2.89721e-47	TRUE	Down-regulated
9700	ESPL1	4.2676	4.26647	4.3116	3.12076	3.18791	-1.21955	3.2656e-100	TRUE	Down-regulated
9702	CEP57	5.38953	5.30677	5.26631	4.57539	4.5278	-0.796297	7.43798e-47	TRUE	Down-regulated
9734	HDAC9	3.50958	3.36842	3.38584	2.61935	2.42695	-1.03794	1.4837e-71	TRUE	Down-regulated
9735	KNTC1	3.29534	3.28464	3.20903	2.4392	2.63878	-0.819562	2.97565e-37	TRUE	Down-regulated
9767	JADE3	3.06389	3.00597	3.05036	2.28807	2.28439	-0.896298	3.60944e-29	TRUE	Down-regulated
9768	KIAA0101	5.94773	5.86912	5.7977	5.17035	4.94146	-0.839963	1.99975e-46	TRUE	Down-regulated
9771	RAPGEF5	2.58738	2.56865	2.5304	2.05477	2.053	-0.63696	7.38987e-16	TRUE	Down-regulated
9781	RNF144A	2.0925	2.097	2.17578	1.49568	1.38376	-0.984637	1.183e-25	TRUE	Down-regulated
9787	DLGAP5	4.62993	4.58921	4.61384	3.91441	3.97414	-0.698834	5.76813e-29	TRUE	Down-regulated
9818	NUP58	4.04482	4.05142	4.02632	3.53147	3.35358	-0.653606	2.56378e-26	TRUE	Down-regulated
9837	GINS1	4.20155	4.12018	4.14609	3.59554	3.31974	-0.760999	1.44194e-30	TRUE	Down-regulated
9858	PPP1R26	2.36548	2.38609	2.5514	1.73512	1.77169	-0.895423	8.02625e-22	TRUE	Down-regulated
9871	SEC24D	5.79979	5.84723	5.81012	4.84968	4.81935	-1.0115	6.66088e-98	TRUE	Down-regulated
9918	NCAPD2	6.23819	6.21096	6.26868	5.58935	5.58546	-0.66315	5.63793e-48	TRUE	Down-regulated
9924	PAN2	3.64066	3.76674	3.70979	2.51452	2.69061	-1.23479	7.97309e-75	TRUE	Down-regulated
9928	KIF14	4.08967	4.02445	3.99924	3.46206	3.39524	-0.660461	4.57702e-32	TRUE	Down-regulated
9937	DCLRE1A	3.82103	3.86337	3.84333	3.32697	3.24977	-0.611023	5.29795e-21	TRUE	Down-regulated
10011	SRA1	4.52512	4.58196	4.63828	3.80163	3.83489	-0.808898	1.6377e-29	TRUE	Down-regulated
10013	HDAC6	3.62087	3.64869	3.62293	2.79571	2.82148	-0.921555	9.80882e-38	TRUE	Down-regulated
10019	SH2B3	2.23611	2.35107	2.31648	1.50336	1.42854	-1.17133	8.15154e-42	TRUE	Down-regulated
10036	CHAF1A	5.13273	5.10849	5.12333	4.56662	4.42089	-0.654175	6.07506e-35	TRUE	Down-regulated
10038	parp2	4.09643	3.90305	4.05912	3.13848	3.0278	-1.03071	6.19637e-33	TRUE	Down-regulated
10040	TOM1L1	3.20167	3.23131	3.24596	2.41608	2.60594	-0.808519	1.24506e-16	TRUE	Down-regulated
10042	HMGXB4	3.8143	3.70137	3.77353	3.27191	3.14656	-0.6126	3.12412e-20	TRUE	Down-regulated
10044	SH2D3C	3.65359	3.69415	3.64575	2.31634	2.36304	-1.51989	1.30958e-94	TRUE	Down-regulated
10051	SMC4	7.22264	7.05408	7.05472	6.56246	6.46648	-0.602863	1.2586e-47	TRUE	Down-regulated
10098	TSPAN5	3.67123	3.63754	3.70027	2.73651	2.8632	-0.962549	3.7441e-35	TRUE	Down-regulated
10112	KIF20A	4.31317	4.32991	4.46191	3.69	3.70284	-0.718686	3.77654e-29	TRUE	Down-regulated
10120	ACTR1B	5.78122	5.90055	5.87219	5.22071	5.26505	-0.623064	2.30588e-30	TRUE	Down-regulated
10133	OPTN	5.60658	5.52067	5.6275	4.97748	5.03443	-0.592085	1.98306e-31	TRUE	Down-regulated
10160	FARP1	2.82916	2.86359	2.82604	1.78716	1.69091	-1.40833	6.34098e-64	TRUE	Down-regulated
10193	RNF41	4.54856	4.57884	4.56152	3.70807	3.81271	-0.845748	3.72601e-53	TRUE	Down-regulated
10198	MPHOSPH9	2.71896	2.6782	2.67116	2.25671	2.17314	-0.586162	4.9341e-13	TRUE	Down-regulated
10207	PATJ	2.66523	2.62869	2.60739	1.81658	1.85867	-1.01038	4.84787e-45	TRUE	Down-regulated
10209	EIF1	9.24863	9.30419	9.34174	8.32447	8.34531	-0.966006	9.11421e-116	TRUE	Down-regulated
10212	DDX39A	5.50579	5.62874	5.63838	4.68884	4.88734	-0.81651	1.78407e-41	TRUE	Down-regulated
10229	COQ7	3.35701	3.45002	3.45459	2.93461	2.82225	-0.625092	5.47822e-13	TRUE	Down-regulated
10231	RCAN2	2.59267	2.64305	2.66556	0.200465	0.310435	-4.65167	7.78861e-194	TRUE	Down-regulated
10241	CALCOCO2	5.44826	5.43385	5.41527	4.78718	4.8351	-0.637793	1.60382e-35	TRUE	Down-regulated
10252	SPRY1	2.96226	3.06832	3.13142	2.4523	2.42364	-0.735684	5.70902e-17	TRUE	Down-regulated
10263	CDK2AP2	5.37176	5.55537	5.56441	4.67812	4.81656	-0.770806	1.19732e-35	TRUE	Down-regulated
10279	PRSS16	3.95951	3.94374	3.99566	2.87258	2.79034	-1.26461	2.19124e-57	TRUE	Down-regulated
10283	CWC27	3.05891	3.02402	3.10318	2.44925	2.52457	-0.669101	2.97241e-25	TRUE	Down-regulated
10293	TRAIP	2.43475	2.68971	2.63855	2.09447	2.05788	-0.66474	5.98892e-08	TRUE	Down-regulated
10313	RTN3	6.40436	6.43392	6.44506	5.42717	5.44514	-1.00846	1.31478e-109	TRUE	Down-regulated
10360	NPM3	5.84327	5.96376	5.83697	5.14692	5.27572	-0.679181	1.75594e-22	TRUE	Down-regulated
10362	HMG20B	5.44097	5.48343	5.53208	4.89633	4.73656	-0.697268	8.88348e-28	TRUE	Down-regulated
10365	KLF2	4.96387	4.86793	4.89351	2.8458	2.83895	-2.23155	6.56541e-151	TRUE	Down-regulated
10399	RACK1	10.454	10.5508	10.5671	9.7134	9.74919	-0.794183	1.6939e-89	TRUE	Down-regulated
10400	PEMT	3.61727	3.64141	3.53583	2.66861	2.60381	-1.09762	2.70197e-22	TRUE	Down-regulated
10403	NDC80	5.42759	5.30093	5.31921	4.49757	4.39487	-0.937533	2.67075e-52	TRUE	Down-regulated
10420	TESK2	2.70172	2.54968	2.58202	1.93877	2.12799	-0.690656	1.31341e-11	TRUE	Down-regulated
10436	EMG1	5.36186	5.38241	5.34721	4.68302	4.8375	-0.610395	8.1897e-17	TRUE	Down-regulated
10455	ECI2	5.36915	5.27538	5.33263	4.53885	4.52952	-0.817387	1.26017e-34	TRUE	Down-regulated
10456	HAX1	8.21032	8.27966	8.25612	6.83572	6.91699	-1.37798	2.87078e-184	TRUE	Down-regulated
10469	TIMM44	5.28729	5.31686	5.30622	4.57436	4.56627	-0.759315	4.48095e-34	TRUE	Down-regulated
10491	CRTAP	4.43937	4.43273	4.43428	3.59065	3.65316	-0.864304	1.09056e-56	TRUE	Down-regulated
10498	CARM1	4.75681	4.81266	4.80368	4.12667	4.22413	-0.640663	7.68101e-27	TRUE	Down-regulated
10525	HYOU1	7.7113	7.80368	7.79333	6.81687	6.83195	-0.951911	1.28674e-117	TRUE	Down-regulated
10535	RNASEH2A	4.99006	5.23216	5.18694	4.3475	4.18501	-0.925657	4.94325e-39	TRUE	Down-regulated
10541	ANP32B	8.2615	8.15501	8.15073	7.30751	7.31014	-0.884533	1.05057e-87	TRUE	Down-regulated
10567	RABAC1	5.62067	5.89322	5.88013	5.06299	5.09646	-0.747685	1.9452e-24	TRUE	Down-regulated
10592	SMC2	4.79208	4.72689	4.71432	4.08896	4.06785	-0.699172	6.46046e-46	TRUE	Down-regulated
10615	SPAG5	5.15748	5.11177	5.13306	4.39836	4.49	-0.711002	8.27371e-39	TRUE	Down-regulated
10616	RBCK1	4.31613	4.42317	4.3916	3.53344	3.44281	-0.960701	1.50651e-50	TRUE	Down-regulated
10625	IVNS1ABP	5.6419	5.58578	5.61125	4.27432	4.31282	-1.36289	1.69566e-152	TRUE	Down-regulated
10635	RAD51AP1	4.65148	4.27486	4.4215	3.87568	3.46001	-0.84228	3.28121e-31	TRUE	Down-regulated
10645	CAMKK2	4.03641	4.05314	3.96294	3.2643	3.27448	-0.813779	6.21837e-43	TRUE	Down-regulated
10656	KHDRBS3	4.10494	4.14643	4.10129	3.52066	3.51385	-0.647985	7.92238e-22	TRUE	Down-regulated
10678	B3GNT2	4.5939	4.37578	4.49264	3.98106	3.81869	-0.625949	2.14691e-21	TRUE	Down-regulated
10681	GNB5	4.00518	4.1297	4.04566	3.45319	3.34235	-0.727519	1.80562e-26	TRUE	Down-regulated
10714	POLD3	4.08139	3.98344	4.00533	3.25433	3.1609	-0.892383	2.23038e-44	TRUE	Down-regulated
10717	AP4B1	2.53876	2.69912	2.57589	1.98854	2.16161	-0.647434	1.65893e-10	TRUE	Down-regulated
10721	POLQ	3.29319	3.19265	3.11182	2.36435	2.4673	-0.90625	2.00865e-45	TRUE	Down-regulated
10741	RBBP9	3.39063	3.29865	3.30262	2.81526	2.65025	-0.689536	3.57005e-18	TRUE	Down-regulated
10768	AHCYL1	4.46868	4.45436	4.44214	3.15365	3.22737	-1.3589	2.90858e-110	TRUE	Down-regulated
10797	mthfd2	8.58361	8.49207	8.5106	6.36644	6.24421	-2.23937	0	TRUE	Down-regulated
10806	SDCCAG8	3.08669	3.0421	3.12727	2.29697	2.28197	-0.946107	2.92302e-36	TRUE	Down-regulated
10819	OR7E14P	3.62283	3.55203	3.62591	2.91435	2.82242	-0.826728	8.98832e-13	TRUE	Down-regulated
10838	ZNF275	4.77557	4.78776	4.7587	3.87406	3.78081	-1.0012	7.26925e-81	TRUE	Down-regulated
10855	HPSE	3.48786	3.38452	3.39321	2.8992	2.78977	-0.655995	1.02518e-19	TRUE	Down-regulated
10923	SUB1	8.03322	7.89273	7.86137	7.22433	7.05237	-0.795201	2.69291e-83	TRUE	Down-regulated
10947	AP3M2	3.90994	3.94283	3.93729	3.16764	3.31525	-0.740728	1.35924e-26	TRUE	Down-regulated
10954	PDIA5	5.07185	5.01392	5.00283	4.23317	4.25568	-0.815199	1.11534e-33	TRUE	Down-regulated
10961	ERP29	6.99737	7.02533	7.00203	5.9386	5.88949	-1.109	1.37418e-101	TRUE	Down-regulated
10994	ILVBL	3.40384	3.66862	3.62436	2.69895	2.74953	-0.961317	4.71831e-30	TRUE	Down-regulated
11000	SLC27A3	1.92069	2.10867	2.12171	1.15504	0.955855	-1.59743	4.58042e-23	TRUE	Down-regulated
11001	SLC27A2	4.55751	4.4137	4.49954	3.39693	3.27868	-1.24234	1.35619e-63	TRUE	Down-regulated
11004	KIF2C	5.13719	5.02095	5.06594	4.10069	4.0807	-1.0273	4.67622e-71	TRUE	Down-regulated
11064	CNTRL	3.29724	3.18077	3.07854	2.37155	2.37818	-0.949183	6.41002e-47	TRUE	Down-regulated
11065	UBE2C	5.9654	5.97552	6.00701	5.1993	5.16119	-0.822262	1.29481e-39	TRUE	Down-regulated
11113	CIT	2.38393	2.38565	2.34221	1.36601	1.40431	-1.3659	8.09463e-65	TRUE	Down-regulated
11151	coro1a	7.6	7.7071	7.705	6.82262	6.86882	-0.831184	5.94371e-75	TRUE	Down-regulated
11153	FICD	3.45865	3.58268	3.39164	2.74994	2.62328	-0.91382	9.96949e-29	TRUE	Down-regulated
11157	LSM6	5.54266	5.62875	5.56484	4.91958	5.06647	-0.592204	1.66155e-14	TRUE	Down-regulated
11164	NUDT5	5.42507	5.40209	5.36636	4.72068	4.69602	-0.711503	7.61327e-41	TRUE	Down-regulated
11168	PSIP1	4.83579	4.65087	4.62424	4.10548	3.88521	-0.748949	7.51634e-43	TRUE	Down-regulated
11187	PKP3	3.41396	3.59061	3.52513	2.90616	2.92403	-0.674699	3.09752e-16	TRUE	Down-regulated
11200	CHEK2	3.49597	3.44651	3.46346	2.38949	2.64306	-1.05873	6.62905e-33	TRUE	Down-regulated
11230	PRAF2	3.85029	3.84142	3.831	2.9616	2.7646	-1.10369	1.90116e-25	TRUE	Down-regulated
11231	SEC63	5.82094	5.77405	5.7191	4.74976	4.71517	-1.06824	3.74395e-116	TRUE	Down-regulated
11237	RNF24	2.31126	2.29275	2.12957	1.90594	1.62945	-0.657576	8.87472e-13	TRUE	Down-regulated
11247	NXPH4	1.94795	2.10096	2.14785	0.259409	0.357787	-3.66998	2.18973e-47	TRUE	Down-regulated
11260	XPOT	6.66361	6.65082	6.66937	4.9545	4.91783	-1.7593	0	TRUE	Down-regulated
11262	SP140	2.75306	2.74088	2.67101	2.07668	1.94685	-0.893096	4.58967e-31	TRUE	Down-regulated
11270	NRM	4.10704	4.18668	4.18751	3.33619	3.24593	-0.952431	3.0409e-30	TRUE	Down-regulated
11273	ATXN2L	5.89381	5.93645	5.93259	5.18671	5.09327	-0.800371	6.59768e-65	TRUE	Down-regulated
11340	EXOSC8	5.09209	5.08245	5.10299	3.6234	3.77258	-1.45243	1.23989e-83	TRUE	Down-regulated
22820	COPG1	6.96927	7.04027	7.00438	6.35151	6.38188	-0.644459	4.6129e-47	TRUE	Down-regulated
22837	COBLL1	3.18149	3.19899	3.18488	2.4342	2.35803	-0.933538	7.09591e-50	TRUE	Down-regulated
22862	FNDC3A	4.26367	4.21408	4.20599	3.56843	3.51388	-0.738331	8.34956e-42	TRUE	Down-regulated
22876	INPP5F	2.72095	2.72268	2.63206	1.59993	1.85446	-1.20334	1.6968e-48	TRUE	Down-regulated
22898	DENND3	3.22098	3.22519	3.25463	2.47724	2.46191	-0.890641	5.7837e-42	TRUE	Down-regulated
22927	HABP4	2.61802	2.52267	2.5693	1.58399	1.54381	-1.33624	1.36444e-28	TRUE	Down-regulated
22930	RAB3GAP1	5.5681	5.47083	5.54803	4.74254	4.80523	-0.774839	3.18308e-57	TRUE	Down-regulated
22974	TPX2	6.19983	6.12731	6.21854	5.48331	5.48587	-0.709862	1.16261e-50	TRUE	Down-regulated
22994	CEP131	2.08204	2.38858	2.28315	1.74557	1.67672	-0.759126	4.27072e-12	TRUE	Down-regulated
23002	DAAM1	2.4616	2.38206	2.31104	1.84442	1.79733	-0.738249	7.35783e-17	TRUE	Down-regulated
23046	KIF21B	6.05722	6.12141	6.04971	3.95346	3.94596	-2.20212	0	TRUE	Down-regulated
23142	DCUN1D4	2.98699	3.00095	2.88997	2.46624	2.28703	-0.704777	3.81573e-19	TRUE	Down-regulated
23149	FCHO1	2.50673	2.57961	2.49364	1.58795	1.63708	-1.20598	1.26372e-28	TRUE	Down-regulated
23157	2022-09-06	5.9452	5.98435	5.95407	5.01812	4.99354	-0.978482	1.39867e-98	TRUE	Down-regulated
23176	2022-09-08	2.67816	2.64011	2.61181	2.10593	2.17858	-0.611009	1.01686e-14	TRUE	Down-regulated
23194	FBXL7	4.13868	4.01381	4.10493	3.52106	3.51502	-0.610621	9.59979e-24	TRUE	Down-regulated
23213	SULF1	5.52906	5.48528	5.48921	4.43686	4.3657	-1.13892	1.7149e-121	TRUE	Down-regulated
23229	ARHGEF9	4.2071	4.14023	4.0894	3.47051	3.47511	-0.723541	2.30008e-35	TRUE	Down-regulated
23231	SEL1L3	5.92096	5.89916	5.93283	5.26251	5.30989	-0.643768	2.28272e-45	TRUE	Down-regulated
23287	AGTPBP1	3.52468	3.43458	3.45837	2.94911	2.93801	-0.592731	3.37589e-26	TRUE	Down-regulated
23310	NCAPD3	4.30156	4.30244	4.25733	3.60236	3.5627	-0.755984	6.76498e-40	TRUE	Down-regulated
23317	DNAJC13	5.23629	5.26166	5.28321	4.63675	4.69752	-0.611911	3.76335e-39	TRUE	Down-regulated
23326	USP22	6.9835	7.05771	7.04195	5.94305	5.94684	-1.09592	2.65811e-141	TRUE	Down-regulated
23344	ESYT1	6.01152	6.07566	6.10359	4.46938	4.49883	-1.62378	1.34915e-229	TRUE	Down-regulated
23354	HAUS5	3.06681	3.01892	3.03939	2.20367	2.25027	-0.967789	8.16889e-31	TRUE	Down-regulated
23380	SRGAP2	3.79306	3.79648	3.77253	2.98351	2.90563	-0.938368	1.00448e-60	TRUE	Down-regulated
23397	NCAPH	4.13986	4.05533	4.12794	2.94282	2.90341	-1.3037	1.66476e-99	TRUE	Down-regulated
23421	ITGB3BP	4.24927	4.2311	4.21126	3.64477	3.68399	-0.602341	2.40056e-19	TRUE	Down-regulated
23433	RHOQ	4.09479	4.11067	4.13885	3.02805	2.83002	-1.31364	2.21132e-94	TRUE	Down-regulated
23474	ETHE1	4.35544	4.22683	4.35863	3.2055	3.13833	-1.24015	2.81825e-35	TRUE	Down-regulated
23480	SEC61G	9.50595	9.53969	9.53022	8.65826	8.6628	-0.866608	2.91242e-78	TRUE	Down-regulated
23492	CBX7	4.95393	4.96277	4.99682	3.92954	4.01928	-1.04026	9.82327e-76	TRUE	Down-regulated
23493	HEY2	2.50053	2.60261	2.56228	1.18264	0.982146	-2.16779	3.9628e-61	TRUE	Down-regulated
23520	ANP32C	3.40983	3.43964	3.26134	2.51173	2.97534	-0.636475	3.68601e-05	TRUE	Down-regulated
23593	HEBP2	3.97392	3.80478	3.89602	2.96997	3.04604	-0.959509	1.65635e-20	TRUE	Down-regulated
23594	ORC6	4.07427	4.11448	4.17268	3.28114	3.38837	-0.843543	2.20544e-23	TRUE	Down-regulated
23597	ACOT9	4.68164	4.68232	4.62109	3.77835	4.09775	-0.730438	1.07204e-22	TRUE	Down-regulated
23616	sh3bp1	3.78078	3.66942	3.72727	3.10178	3.22783	-0.603141	1.49101e-13	TRUE	Down-regulated
23623	RUSC1	2.53812	2.6542	2.61171	2.07021	2.1048	-0.643638	3.46801e-13	TRUE	Down-regulated
23645	PPP1R15A	5.9316	5.99215	5.95995	4.95019	4.94327	-1.04008	2.92522e-81	TRUE	Down-regulated
23657	SLC7A11	3.23566	3.14509	3.06594	0.356125	0.336761	-4.86533	0	TRUE	Down-regulated
23753	SDF2L1	5.46965	5.57459	5.6472	4.91957	5.00591	-0.617279	1.64497e-16	TRUE	Down-regulated
23764	MAFF	2.28338	2.3092	2.40187	1.65636	1.7909	-0.791421	4.00319e-10	TRUE	Down-regulated
24137	KIF4A	3.76312	3.77608	3.71912	2.99996	3.05335	-0.799813	1.82642e-32	TRUE	Down-regulated
24139	EML2	3.28968	3.32266	3.24034	2.27223	2.39613	-1.09896	4.3601e-37	TRUE	Down-regulated
24140	FTSJ1	4.99312	5.09433	5.15242	4.46601	4.51068	-0.616356	1.50812e-23	TRUE	Down-regulated
24141	LAMP5	7.67451	7.67004	7.65958	6.28609	6.38916	-1.3379	1.87133e-182	TRUE	Down-regulated
25776	CBY1	3.00634	2.92737	2.89433	2.54713	2.21656	-0.691777	4.71102e-07	TRUE	Down-regulated
25809	TTLL1	2.52114	2.69724	2.53606	1.75254	1.81755	-1.03204	2.28785e-15	TRUE	Down-regulated
25816	TNFAIP8	6.23701	5.9807	6.02474	4.87132	4.64364	-1.36124	6.58167e-158	TRUE	Down-regulated
25821	mto1	4.76164	4.78282	4.78357	4.01967	4.00733	-0.802236	4.6049e-40	TRUE	Down-regulated
25824	PRDX5	7.63743	7.68174	7.71978	7.05764	7.11606	-0.59567	1.92542e-32	TRUE	Down-regulated
25842	ASF1A	5.30188	5.19609	5.23044	4.71163	4.50649	-0.659598	8.29988e-29	TRUE	Down-regulated
25854	fam149a	2.2127	2.20342	2.13697	1.61981	1.75962	-0.649118	1.1579e-09	TRUE	Down-regulated
25886	POC1A	3.65375	3.63591	3.63581	2.60821	2.75428	-1.06847	2.55636e-41	TRUE	Down-regulated
25902	MTHFD1L	4.28035	4.32057	4.31351	2.37885	2.37331	-2.16375	1.51914e-233	TRUE	Down-regulated
1970-12-04	ANAPC15	3.59297	3.35975	3.4282	3.01746	2.74089	-0.667303	7.27272e-09	TRUE	Down-regulated
25915	NDUFAF3	5.40876	5.48951	5.51937	4.89805	4.8897	-0.598829	8.32965e-22	TRUE	Down-regulated
25932	CLIC4	6.67475	6.49476	6.51689	5.76817	5.51137	-0.935995	1.29126e-94	TRUE	Down-regulated
25941	TPGS2	4.20499	4.23582	4.17281	3.60982	3.62352	-0.629914	2.60416e-27	TRUE	Down-regulated
25979	DHRS7B	2.91923	2.86034	2.96522	2.09362	2.31852	-0.824404	5.50296e-17	TRUE	Down-regulated
26002	MOXD1	3.27707	3.27443	3.31103	2.14367	2.03093	-1.44368	1.00043e-52	TRUE	Down-regulated
26010	SPATS2L	4.88293	4.88315	4.81865	3.64413	3.62214	-1.3	2.69209e-141	TRUE	Down-regulated
26061	HACL1	3.31218	3.37737	3.43824	2.87122	2.79673	-0.625415	1.99964e-11	TRUE	Down-regulated
26071	FAM127B	3.00806	3.29922	3.37298	2.62502	2.36825	-0.901465	7.20061e-13	TRUE	Down-regulated
26136	TES	7.08439	7.02451	7.05295	5.86242	5.70811	-1.2856	7.14918e-165	TRUE	Down-regulated
26227	PHGDH	5.81782	6.00767	5.93736	1.98829	1.95257	-4.36038	0	TRUE	Down-regulated
26255	PTTG3P	2.85121	3.04023	3.02203	1.93336	2.63775	-0.689172	0.000372727	TRUE	Down-regulated
26271	FBXO5	3.51388	3.45183	3.41304	2.77678	2.58575	-0.894827	3.3e-33	TRUE	Down-regulated
26272	FBXO4	2.84773	3.15289	3.03616	2.0846	2.21885	-1.0399	6.12212e-25	TRUE	Down-regulated
26528	DAZAP1	5.23455	5.23964	5.23464	4.5532	4.52638	-0.722004	2.52418e-43	TRUE	Down-regulated
26750	RPS6KC1	3.41555	3.43474	3.45175	2.6061	2.64013	-0.92427	7.88489e-35	TRUE	Down-regulated
26872	STEAP1	3.24797	3.30098	3.25843	0.395851	0.388864	-4.7765	2.5269e-108	TRUE	Down-regulated
26958	COPG2	2.97549	3.01279	2.97873	2.56214	2.38022	-0.624757	2.69967e-13	TRUE	Down-regulated
26996	gpr160	4.89107	4.62803	4.56602	4.2666	3.72874	-0.732672	1.99735e-36	TRUE	Down-regulated
27069	GHITM	7.97482	7.9948	8.02512	7.37	7.33825	-0.64786	8.97162e-52	TRUE	Down-regulated
27074	lamp3	4.21409	4.19712	4.22097	2.72883	2.57377	-1.74019	6.97213e-141	TRUE	Down-regulated
27131	SNX5	5.92048	5.92897	5.87007	5.12951	5.2068	-0.75146	1.00812e-45	TRUE	Down-regulated
27136	MORC1	3.18811	3.25117	3.18684	2.49363	2.55757	-0.78923	5.21932e-23	TRUE	Down-regulated
27230	SERP1	7.54707	7.47081	7.4679	6.78864	6.68095	-0.766238	2.33624e-72	TRUE	Down-regulated
27248	ERLEC1	5.96011	5.89877	5.92629	5.2156	5.21943	-0.725564	6.26521e-47	TRUE	Down-regulated
27338	UBE2S	4.52445	4.6688	4.78592	4.06006	3.90218	-0.73475	9.1586e-22	TRUE	Down-regulated
27347	STK39	4.11334	3.93951	3.9331	3.39069	3.28211	-0.718342	5.76455e-25	TRUE	Down-regulated
28512	nkiras1	2.8248	2.72374	2.79847	1.50593	1.32757	-1.83824	1.06964e-40	TRUE	Down-regulated
28816	IGLV2-11	10.6596	10.7628	10.856	10.1207	10.1944	-0.60404	2.9842e-45	TRUE	Down-regulated
28834	IGLC7	3.97134	3.94328	4.09574	3.07055	3.51978	-0.699314	0.000110369	TRUE	Down-regulated
28992	MACROD1	2.99228	2.95698	3.0694	2.12306	2.22646	-0.988146	2.86473e-23	TRUE	Down-regulated
28999	KLF15	2.62569	2.5967	2.50862	1.64899	1.49582	-1.34762	7.0339e-42	TRUE	Down-regulated
29015	SLC43A3	5.34943	5.42937	5.40025	4.17153	4.09906	-1.31273	1.50615e-111	TRUE	Down-regulated
29028	ATAD2	6.22757	6.13633	6.15553	5.54257	5.41159	-0.709186	1.09043e-55	TRUE	Down-regulated
29066	ZC3H7A	4.49276	4.40542	4.40611	3.74987	3.69716	-0.757266	2.68681e-36	TRUE	Down-regulated
29087	THYN1	4.29379	4.2547	4.30845	3.78491	3.66917	-0.603265	9.18075e-12	TRUE	Down-regulated
29089	UBE2T	6.71045	6.76411	6.71779	5.61254	5.70213	-1.08417	2.09083e-71	TRUE	Down-regulated
29123	ANKRD11	3.09284	3.12685	2.96286	2.45255	2.42583	-0.734423	3.69683e-35	TRUE	Down-regulated
29781	NCAPH2	4.43017	4.40973	4.48634	3.85939	3.89065	-0.59973	1.06199e-22	TRUE	Down-regulated
29899	GPSM2	2.75212	2.72884	2.74638	2.12252	2.25449	-0.661513	1.40091e-13	TRUE	Down-regulated
29920	PYCR2	7.00743	7.04181	7.00474	6.19598	6.23119	-0.81209	8.79847e-62	TRUE	Down-regulated
29925	GMPPB	4.41275	4.64465	4.53721	3.89626	3.9005	-0.680096	1.25322e-18	TRUE	Down-regulated
29926	GMPPA	4.7182	4.81758	4.83618	4.02539	4.20596	-0.697502	3.05867e-24	TRUE	Down-regulated
29967	LRP12	2.2604	2.17095	2.23358	1.24489	1.18428	-1.47782	2.87941e-36	TRUE	Down-regulated
29968	PSAT1	8.39686	8.38738	8.4071	3.801	3.78928	-4.70619	0	TRUE	Down-regulated
29978	UBQLN2	3.57331	3.47241	3.34694	2.91274	2.78889	-0.697287	2.81873e-18	TRUE	Down-regulated
29980	DONSON	5.24906	5.18519	5.18917	4.31689	4.27168	-0.950334	5.65584e-55	TRUE	Down-regulated
29985	SLC39A3	3.97392	4.11277	4.10587	3.12984	2.98036	-1.11972	2.08227e-60	TRUE	Down-regulated
30011	SH3KBP1	5.39176	5.35818	5.33237	4.42097	4.39213	-0.988803	1.8367e-88	TRUE	Down-regulated
30811	HUNK	2.13837	2.16607	2.22948	1.54011	1.3883	-1.02291	1.72244e-29	TRUE	Down-regulated
30837	SOCS7	2.40242	2.33876	2.44526	1.67326	1.74053	-0.903446	1.78176e-28	TRUE	Down-regulated
30844	EHD4	4.19539	4.12615	4.1938	3.47334	3.44997	-0.765195	4.9218e-27	TRUE	Down-regulated
49855	SCAPER	2.4331	2.42099	2.42734	1.95389	1.96209	-0.600106	1.77941e-11	TRUE	Down-regulated
50619	DEF6	4.58651	4.59761	4.57706	3.76111	3.81948	-0.839448	2.81129e-33	TRUE	Down-regulated
50852	trat1	3.40961	3.18942	3.25664	2.72004	2.44689	-0.823101	6.28647e-14	TRUE	Down-regulated
50865	HEBP1	5.53945	5.47398	5.51769	4.8488	4.69714	-0.765235	1.61358e-28	TRUE	Down-regulated
51013	EXOSC1	5.03233	5.0472	5.05167	4.08004	4.15198	-0.963901	2.64999e-42	TRUE	Down-regulated
51016	EMC9	3.285	3.59272	3.44615	1.86594	2.39887	-1.45996	2.48292e-29	TRUE	Down-regulated
51028	VPS36	3.90845	3.90207	3.83511	3.28458	3.24649	-0.675047	1.55006e-25	TRUE	Down-regulated
51109	RDH11	4.38898	4.27641	4.34112	3.57912	3.57908	-0.806538	1.26921e-29	TRUE	Down-regulated
51134	cep83	2.73427	2.61555	2.66972	1.93969	2.00738	-0.867491	8.82121e-32	TRUE	Down-regulated
51142	CHCHD2	7.67815	7.7459	7.8059	6.89983	7.00304	-0.7948	5.5527e-54	TRUE	Down-regulated
51144	HSD17B12	6.82304	6.68426	6.65587	6.16169	5.90134	-0.697951	7.98875e-50	TRUE	Down-regulated
51167	CYB5R4	5.52335	5.48329	5.5047	4.90993	4.69632	-0.72615	1.48222e-35	TRUE	Down-regulated
51175	TUBE1	3.7952	3.75392	3.75794	2.01006	1.70487	-2.29867	6.36272e-113	TRUE	Down-regulated
51187	RSL24D1	7.71977	7.56516	7.56775	6.66971	6.54115	-1.02166	3.84633e-101	TRUE	Down-regulated
51192	cklf	5.3016	5.38012	5.34122	4.77275	4.63558	-0.668339	2.6814e-17	TRUE	Down-regulated
51203	NUSAP1	6.84459	6.81798	6.83155	5.92386	5.83892	-0.963275	4.29304e-90	TRUE	Down-regulated
51205	ACP6	3.31467	3.36065	3.44443	2.81549	2.89021	-0.586535	1.70084e-13	TRUE	Down-regulated
51226	COPZ2	2.62211	2.91728	2.85991	0.971751	0.910024	-2.73055	2.17013e-34	TRUE	Down-regulated
51303	FKBP11	5.93294	6.07863	6.08214	5.46809	5.44121	-0.59413	3.53687e-23	TRUE	Down-regulated
51351	ZNF117	3.16511	3.00758	2.96125	2.16825	2.20952	-1.01864	1.29153e-42	TRUE	Down-regulated
51361	HOOK1	3.98371	3.92269	3.93833	3.36119	3.23186	-0.713868	2.59865e-32	TRUE	Down-regulated
51367	POP5	3.90702	4.02887	3.95564	3.20273	3.2405	-0.812363	9.34665e-13	TRUE	Down-regulated
51386	EIF3L	7.22152	7.2536	7.3153	6.57439	6.65515	-0.653276	1.72865e-49	TRUE	Down-regulated
51390	AIG1	3.3472	3.3442	3.38509	2.24077	2.23479	-1.31764	3.92446e-84	TRUE	Down-regulated
51406	NOL7	6.48268	6.58669	6.53133	5.95493	5.96175	-0.585345	2.59853e-23	TRUE	Down-regulated
51451	LCMT1	4.309	4.45091	4.45522	3.71099	3.84102	-0.664646	1.96074e-17	TRUE	Down-regulated
51514	DTL	5.85979	5.78085	5.77327	4.85014	4.72686	-1.04505	5.91044e-102	TRUE	Down-regulated
51520	LARS	6.68734	6.67225	6.6883	5.75625	5.77288	-0.930395	1.06371e-97	TRUE	Down-regulated
51622	CCZ1	3.67207	3.75025	3.61148	3.0453	3.0521	-0.699962	7.4612e-14	TRUE	Down-regulated
51642	MRPL48	5.76009	5.78102	5.78085	5.07885	5.1241	-0.686246	4.06461e-24	TRUE	Down-regulated
51659	GINS2	4.49997	4.52572	4.64445	3.60753	3.56571	-1.04041	7.82376e-31	TRUE	Down-regulated
51660	MPC1	3.9236	3.84925	3.83861	3.06899	2.94406	-0.959422	2.69355e-37	TRUE	Down-regulated
51691	LSM8	3.67187	3.6175	3.62317	2.98524	2.96912	-0.735202	5.0786e-43	TRUE	Down-regulated
54069	MIS18A	4.49848	4.39191	4.51657	4.00675	3.61155	-0.714324	1.28528e-18	TRUE	Down-regulated
54187	NANS	6.01336	6.08832	6.14744	5.3318	5.25875	-0.809865	3.84431e-42	TRUE	Down-regulated
54407	SLC38A2	7.78496	7.74638	7.72925	6.46268	6.30999	-1.37742	7.40057e-232	TRUE	Down-regulated
54491	FAM105A	2.64582	2.71512	2.76703	2.15436	2.14334	-0.69525	8.26122e-20	TRUE	Down-regulated
54502	RBM47	4.17725	4.11512	4.18231	3.70092	3.4752	-0.616615	7.22189e-28	TRUE	Down-regulated
54522	ANKRD16	2.36643	2.30257	2.13476	1.37495	1.73207	-0.90365	2.47595e-12	TRUE	Down-regulated
54541	DDIT4	4.23606	4.20152	4.26176	3.59911	3.6652	-0.637284	8.20879e-15	TRUE	Down-regulated
54556	ING3	4.34723	4.25536	4.2502	3.67391	3.64006	-0.669919	4.38815e-23	TRUE	Down-regulated
54676	GTPBP2	5.7149	5.80117	5.76025	3.85785	3.93717	-1.93069	2.25882e-246	TRUE	Down-regulated
54681	P4HTM	3.37617	3.50185	3.4155	2.52174	2.72173	-0.90885	7.13379e-33	TRUE	Down-regulated
54814	QPCTL	3.15577	3.4558	3.40728	2.03089	1.89389	-1.69116	1.20945e-59	TRUE	Down-regulated
54836	BSPRY	4.9947	4.92534	4.96503	4.29903	4.31123	-0.682265	5.36042e-27	TRUE	Down-regulated
54845	ESRP1	5.19244	5.1535	5.17753	2.00647	1.77716	-3.71969	0	TRUE	Down-regulated
54848	ARHGEF38	2.07868	2.01258	1.98907	1.5894	1.61327	-0.588985	2.67419e-10	TRUE	Down-regulated
54862	cc2d1a	3.768	3.80158	3.79682	3.17297	3.16923	-0.680567	2.4155e-21	TRUE	Down-regulated
54887	UHRF1BP1	4.54937	4.64928	4.61202	4.0289	4.01205	-0.616421	3.25872e-37	TRUE	Down-regulated
54930	HAUS4	4.18061	4.22857	4.2821	3.02162	3.1857	-1.21083	4.22606e-42	TRUE	Down-regulated
54938	SARS2	2.34028	2.61854	2.56783	1.97755	1.94557	-0.724454	9.30194e-09	TRUE	Down-regulated
54941	RNF125	3.01049	3.06392	2.9721	2.54581	2.40842	-0.64338	1.16933e-19	TRUE	Down-regulated
54952	TRNAU1AP	4.49234	4.59469	4.73144	3.8596	3.83132	-0.814592	1.9048e-29	TRUE	Down-regulated
54969	Hpf1	5.33809	5.2284	5.20397	4.48381	4.51919	-0.776475	2.82952e-26	TRUE	Down-regulated
54996	2022-03-02	2.01033	2.02595	1.90166	1.05072	1.23303	-1.24582	1.79763e-24	TRUE	Down-regulated
55011	PIH1D1	6.08961	6.09108	6.01611	4.97103	5.05482	-1.07057	8.84213e-65	TRUE	Down-regulated
55013	MCUB	5.09797	5.05269	5.01466	4.33029	4.25356	-0.797265	6.86579e-36	TRUE	Down-regulated
55038	CDCA4	3.01393	3.08277	3.06814	2.41156	2.52945	-0.676363	1.22059e-11	TRUE	Down-regulated
55062	WIPI1	5.92212	5.85572	5.89205	4.4606	4.56408	-1.40971	1.20427e-121	TRUE	Down-regulated
55071	C9orf40	3.18346	3.0459	3.06789	2.68922	2.46266	-0.620829	7.21217e-10	TRUE	Down-regulated
55086	cxorf57	2.97659	3.09234	2.9145	2.46055	2.35302	-0.709766	2.63524e-16	TRUE	Down-regulated
55110	MAGOHB	4.0811	3.99225	3.94248	3.2285	3.28525	-0.80803	2.60097e-30	TRUE	Down-regulated
55129	ANO10	2.44303	2.30102	2.32097	1.90031	1.8293	-0.640071	2.70564e-09	TRUE	Down-regulated
55132	LARP1B	3.68811	3.60162	3.61584	2.84074	2.79669	-0.916629	1.13662e-58	TRUE	Down-regulated
55143	CDCA8	5.29277	5.25269	5.38878	4.45513	4.53876	-0.839459	1.52995e-45	TRUE	Down-regulated
55152	DALRD3	2.79406	2.83918	2.91461	2.3379	2.23061	-0.696624	2.59444e-11	TRUE	Down-regulated
55159	RFWD3	3.99399	3.98721	3.94009	3.29422	3.19124	-0.801401	3.2503e-40	TRUE	Down-regulated
55165	CEP55	4.84839	4.7923	4.7703	4.23265	4.15077	-0.642843	1.99086e-24	TRUE	Down-regulated
55190	NUDT11	3.09978	2.98037	2.90451	2.2118	2.2415	-0.91169	4.71145e-18	TRUE	Down-regulated
55191	NADSYN1	4.35585	4.46106	4.4923	3.88733	3.78043	-0.650247	1.22633e-20	TRUE	Down-regulated
55215	FANCI	5.56928	5.52338	5.51525	4.7067	4.65027	-0.884268	1.70859e-77	TRUE	Down-regulated
55225	RAVER2	3.96776	3.92434	3.88162	3.27811	3.3356	-0.667858	8.75974e-25	TRUE	Down-regulated
55247	NEIL3	3.02134	3.20466	3.05949	2.66089	2.45056	-0.656294	3.92319e-11	TRUE	Down-regulated
55254	TMEM39A	4.0266	4.09158	4.0812	3.34154	3.30695	-0.808764	4.79583e-41	TRUE	Down-regulated
55255	WDR41	4.64368	4.68188	4.61002	3.39451	3.26534	-1.41485	1.55626e-116	TRUE	Down-regulated
55260	TMEM143	2.74653	2.71528	2.59231	1.83481	1.70513	-1.18497	4.64827e-24	TRUE	Down-regulated
55274	PHF10	3.84532	3.79233	3.72553	3.09911	2.98808	-0.828709	3.00148e-18	TRUE	Down-regulated
55294	FBXW7	3.64291	3.72396	3.66019	3.02936	3.13358	-0.653082	8.68296e-25	TRUE	Down-regulated
55325	UFSP2	5.10758	5.10206	5.10958	4.28778	4.31589	-0.835393	7.35352e-42	TRUE	Down-regulated
55342	STRBP	5.0154	4.99402	4.99851	4.03957	3.95149	-1.05693	1.96123e-96	TRUE	Down-regulated
55345	ZGRF1	2.16367	2.09012	1.98369	1.70119	1.59152	-0.605524	3.2615e-11	TRUE	Down-regulated
55355	HJURP	4.01852	3.85253	3.86818	2.87036	2.84323	-1.16956	1.73886e-52	TRUE	Down-regulated
55379	LRRC59	6.79213	6.84447	6.87625	6.20307	6.13659	-0.67718	6.45856e-49	TRUE	Down-regulated
55388	MCM10	4.13039	4.02017	4.00294	3.24804	3.15432	-0.929094	8.46701e-47	TRUE	Down-regulated
55435	AP1AR	3.19039	3.1724	3.12861	2.68641	2.4005	-0.733959	7.98458e-24	TRUE	Down-regulated
55501	CHST12	5.13136	5.22872	5.302	4.55167	4.54679	-0.700269	1.55567e-30	TRUE	Down-regulated
55507	GPRC5D	5.03334	5.07391	5.11661	3.24566	3.20322	-1.9741	3.34327e-230	TRUE	Down-regulated
55536	CDCA7L	5.76412	5.70361	5.72017	4.91187	4.92262	-0.831955	1.22005e-55	TRUE	Down-regulated
55556	ENOSF1	2.51598	2.40903	2.29518	1.4162	1.50707	-1.27607	3.07066e-43	TRUE	Down-regulated
55596	ZCCHC8	2.99744	2.9952	2.96362	1.77131	1.91793	-1.3964	5.52267e-61	TRUE	Down-regulated
55635	DEPDC1	4.08737	3.88988	3.89419	3.30356	2.97645	-0.90188	1.32264e-46	TRUE	Down-regulated
55644	OSGEP	3.77493	3.84739	3.95236	3.22924	3.2587	-0.676202	1.58579e-13	TRUE	Down-regulated
55657	ZNF692	2.38868	2.4046	2.19107	1.56756	1.67227	-0.939745	8.43966e-17	TRUE	Down-regulated
55723	ASF1B	6.0279	6.07574	6.16634	5.06876	5.09413	-1.03189	3.76103e-72	TRUE	Down-regulated
55734	zfp64	3.15484	3.219	3.22205	2.6793	2.66262	-0.611746	1.37999e-17	TRUE	Down-regulated
55750	AGK	4.87481	4.92223	4.88964	4.31837	4.32656	-0.598364	7.71686e-26	TRUE	Down-regulated
55752	2022-09-11	4.98537	4.96711	4.95501	4.05879	3.98746	-0.992629	3.89416e-83	TRUE	Down-regulated
55755	CDK5RAP2	4.7332	4.76245	4.70468	4.0597	3.98654	-0.749074	2.65597e-47	TRUE	Down-regulated
55764	IFT122	2.20337	2.13085	2.27315	1.63164	1.57125	-0.831326	5.00352e-17	TRUE	Down-regulated
55765	C1ORF106	3.87442	3.98033	3.96578	3.42704	3.38647	-0.585105	3.46132e-20	TRUE	Down-regulated
55771	PRR11	4.43966	4.32946	4.36277	3.82024	3.77767	-0.614926	1.51466e-29	TRUE	Down-regulated
55789	depdc1b	3.10644	3.15616	3.10899	2.26497	2.25184	-1.03051	5.43584e-42	TRUE	Down-regulated
55795	PCID2	3.57474	3.62963	3.58865	2.97201	3.12994	-0.596514	4.14533e-18	TRUE	Down-regulated
55825	PECR	3.91219	3.93655	3.88289	3.41835	3.28931	-0.615379	8.39471e-13	TRUE	Down-regulated
55839	CENPN	3.24978	3.29539	3.25995	2.69116	2.66216	-0.682467	1.34395e-21	TRUE	Down-regulated
55840	EAF2	5.278	5.20833	5.1255	4.08927	4.05862	-1.17868	7.25963e-53	TRUE	Down-regulated
55848	PLGRKT	4.39531	4.27333	4.23137	3.57588	3.49616	-0.820583	1.32378e-21	TRUE	Down-regulated
55860	ACTR10	4.61344	4.54387	4.57871	3.56284	3.45077	-1.14851	2.96945e-59	TRUE	Down-regulated
55920	RCC2	7.01573	7.0126	6.98779	5.72588	5.74711	-1.28446	3.6862e-179	TRUE	Down-regulated
55971	BAIAP2L1	3.71467	3.67481	3.71996	3.10138	2.97634	-0.743101	6.32348e-24	TRUE	Down-regulated
56005	MYDGF	8.00585	8.14838	8.16532	7.41988	7.45762	-0.673247	7.96875e-47	TRUE	Down-regulated
56479	KCNQ5	3.34419	3.26912	3.2727	2.51277	2.31755	-1.03346	1.03814e-54	TRUE	Down-regulated
56521	DNAJC12	3.0655	2.92241	2.88755	2.42592	2.41091	-0.63358	1.78394e-07	TRUE	Down-regulated
56898	BDH2	2.55278	2.51092	2.53388	1.78166	1.90857	-0.863194	3.72692e-15	TRUE	Down-regulated
56901	NDUFA4L2	2.70572	2.78131	2.69334	0.178789	0.0358957	-6.3673	1.81376e-84	TRUE	Down-regulated
56904	SH3GLB2	5.52136	5.55751	5.49942	4.64251	4.67519	-0.89275	1.4021e-53	TRUE	Down-regulated
56935	SMCO4	3.24934	3.47346	3.41724	2.36374	2.46102	-1.12387	4.89148e-22	TRUE	Down-regulated
56940	DUSP22	6.44764	6.44427	6.45426	5.45322	5.47795	-0.998863	1.11291e-98	TRUE	Down-regulated
56942	CMC2	4.94098	4.91451	4.94983	4.24941	4.28953	-0.690168	1.31582e-14	TRUE	Down-regulated
56992	KIF15	4.04631	3.9215	3.95042	2.8985	2.81681	-1.23718	1.06012e-79	TRUE	Down-regulated
57037	ANKMY2	2.85352	2.87485	2.79952	1.79561	1.85745	-1.26799	1.03678e-30	TRUE	Down-regulated
57082	KNL1	3.81722	3.70675	3.69662	2.88947	2.95271	-0.905301	1.09453e-51	TRUE	Down-regulated
57134	MAN1C1	3.64268	3.67078	3.66823	2.16441	2.16765	-1.73968	1.37881e-113	TRUE	Down-regulated
57168	ASPHD2	3.31954	3.36945	3.41921	2.62406	2.72422	-0.787715	3.17113e-21	TRUE	Down-regulated
57405	SPC25	5.07447	4.96222	5.09135	4.05212	4.00431	-1.06318	7.51211e-49	TRUE	Down-regulated
57409	MIF4GD	3.89428	3.99138	3.99543	3.41889	3.25263	-0.694325	1.94398e-18	TRUE	Down-regulated
57418	WDR18	5.32681	5.6398	5.56091	4.59066	4.72354	-0.883072	1.34369e-42	TRUE	Down-regulated
57511	COG6	2.13979	1.98325	2.03185	1.53919	1.68333	-0.587791	1.08436e-10	TRUE	Down-regulated
57630	SH3RF1	2.94377	2.91771	2.75862	1.80128	1.76724	-1.37508	2.37905e-56	TRUE	Down-regulated
57646	USP28	4.75632	4.74183	4.73523	4.15019	4.14054	-0.628185	8.16632e-32	TRUE	Down-regulated
57699	CPNE5	3.03033	3.00515	2.97765	2.29289	2.11392	-0.974093	6.26939e-35	TRUE	Down-regulated
57761	TRIB3	6.81812	6.98568	7.01036	3.21814	3.17468	-3.90393	0	TRUE	Down-regulated
57820	CCNB1IP1	5.82346	5.88611	5.8107	4.69084	4.91672	-1.04799	3.65172e-67	TRUE	Down-regulated
57835	slc4a5	3.93994	3.88987	3.85667	2.00641	2.11199	-2.11822	4.32288e-207	TRUE	Down-regulated
58489	ABHD17C	3.4427	3.45148	3.45119	2.94927	2.82085	-0.645051	1.2036e-12	TRUE	Down-regulated
58526	MID1IP1	5.44486	5.42431	5.45362	3.2109	3.22925	-2.34929	0	TRUE	Down-regulated
59343	SENP2	5.84784	5.82793	5.82937	5.08369	5.18004	-0.715248	4.54661e-45	TRUE	Down-regulated
63922	CHTF18	2.20387	2.26152	2.29952	1.53295	1.57213	-0.96357	1.89132e-20	TRUE	Down-regulated
63979	FIGNL1	4.42299	4.35193	4.32917	3.32454	3.06345	-1.2781	7.16804e-94	TRUE	Down-regulated
64061	TSPYL2	3.24642	3.14789	2.89885	1.97503	1.99834	-1.34854	1.50557e-53	TRUE	Down-regulated
64105	CENPK	3.39964	3.18187	3.24294	2.40486	2.18408	-1.16398	1.24307e-37	TRUE	Down-regulated
64110	MAGEF1	4.13498	4.12055	4.13991	3.47282	3.34977	-0.786748	1.21655e-19	TRUE	Down-regulated
64131	XYLT1	4.61541	4.71213	4.65574	3.33193	3.30299	-1.44051	3.26521e-179	TRUE	Down-regulated
64151	NCAPG	5.48337	5.4267	5.45632	4.37289	4.28894	-1.16679	1.48924e-114	TRUE	Down-regulated
64175	P3H1	2.99914	3.13735	3.11393	2.35034	2.53706	-0.737456	4.12569e-16	TRUE	Down-regulated
64215	DNAJC1	6.08347	6.066	6.08583	5.52774	5.45833	-0.597767	3.87036e-32	TRUE	Down-regulated
64417	TMEM267	2.74051	2.71176	2.64141	1.55898	1.51439	-1.53324	5.78283e-55	TRUE	Down-regulated
64755	c16orf58	4.60672	4.63207	4.69927	4.05827	4.0576	-0.620537	2.57146e-22	TRUE	Down-regulated
64764	CREB3L2	6.5405	6.53712	6.5388	5.2365	5.22677	-1.3306	2.27848e-203	TRUE	Down-regulated
64780	MICAL1	3.98383	4.05734	4.08296	3.27928	3.33243	-0.798341	3.3e-33	TRUE	Down-regulated
64785	GINS3	3.72268	3.71413	3.7068	3.12121	3.14426	-0.639547	3.35992e-14	TRUE	Down-regulated
64863	METTL4	3.60364	3.4809	3.48649	2.56442	2.59421	-1.0705	3.87757e-41	TRUE	Down-regulated
64946	CENPH	5.81642	5.79366	5.77459	4.42073	4.2667	-1.50598	1.21831e-110	TRUE	Down-regulated
65012	SLC26A10	2.32477	2.21315	2.27101	1.52002	1.24046	-1.28553	1.25504e-19	TRUE	Down-regulated
65985	AACS	3.51948	3.55436	3.44951	2.66079	2.90786	-0.790838	2.9263e-23	TRUE	Down-regulated
78995	c17orf53	2.38411	2.18281	2.28363	1.75593	1.87886	-0.588967	1.89355e-07	TRUE	Down-regulated
79000	AUNIP	2.19468	2.21362	2.21429	1.29322	1.49212	-1.11515	2.86089e-15	TRUE	Down-regulated
79017	GGCT	5.99341	5.90561	5.87345	5.19676	5.08202	-0.805474	2.77738e-38	TRUE	Down-regulated
79019	CENPM	4.13458	4.32707	4.39969	3.335	3.33417	-1.03978	4.79053e-39	TRUE	Down-regulated
79054	TRPM8	3.76788	3.70725	3.65241	1.87947	1.81009	-2.22627	5.70888e-191	TRUE	Down-regulated
79073	TMEM109	7.53327	7.62503	7.64241	6.92947	6.93972	-0.671338	4.13759e-52	TRUE	Down-regulated
79075	DSCC1	4.77644	4.68755	4.73393	3.27639	3.08023	-1.67962	2.72226e-112	TRUE	Down-regulated
79091	METTL22	2.15646	2.26324	2.18053	1.76812	1.75916	-0.59398	6.96984e-05	TRUE	Down-regulated
79094	CHAC1	5.85654	5.94151	5.93662	0.718326	0.541645	-6.80866	0	TRUE	Down-regulated
79135	APOO	4.04112	3.9103	4.05245	3.41361	3.40806	-0.636992	2.6426e-10	TRUE	Down-regulated
79154	DHRS11	3.37357	3.03084	3.19511	1.93439	2.06819	-1.41682	4.91576e-37	TRUE	Down-regulated
79366	HMGN5	5.2091	5.12152	5.17074	3.7112	3.55208	-1.6245	7.3945e-124	TRUE	Down-regulated
79583	TMEM231	1.98001	2.12405	2.21983	1.68561	1.69194	-0.589837	1.86497e-06	TRUE	Down-regulated
79623	GALNT14	2.47106	2.39473	2.42473	1.78727	1.73339	-0.880935	1.23194e-18	TRUE	Down-regulated
79668	PARP8	3.09723	3.08669	3.06327	2.58149	2.56929	-0.590891	2.34591e-20	TRUE	Down-regulated
79669	c3orf52	4.91638	4.8973	4.89619	4.1387	4.17582	-0.777243	3.06534e-33	TRUE	Down-regulated
79676	OGFOD2	1.9023	2.16633	2.15939	1.49863	1.72488	-0.631654	1.51703e-06	TRUE	Down-regulated
79677	SMC6	4.48542	4.39784	4.38946	3.7317	3.67622	-0.767505	4.96405e-41	TRUE	Down-regulated
79710	MORC4	3.61266	3.64828	3.67214	2.12109	2.18787	-1.73009	2.5296e-98	TRUE	Down-regulated
79739	TTLL7	2.8244	2.78968	2.81758	1.92208	1.98642	-1.0553	5.06995e-29	TRUE	Down-regulated
79752	ZFAND1	5.62817	5.49874	5.54717	4.78351	4.79449	-0.789059	1.49038e-42	TRUE	Down-regulated
79777	ACBD4	2.73314	2.79347	2.74668	2.14685	2.05689	-0.819866	2.54797e-16	TRUE	Down-regulated
79792	GSDMD	3.99336	4.15816	4.13063	3.5068	3.47024	-0.662824	7.00528e-21	TRUE	Down-regulated
79801	SHCBP1	5.40138	5.3505	5.39648	4.41839	4.37806	-1.02047	2.33317e-94	TRUE	Down-regulated
79807	GSTCD	3.50538	3.38721	3.35156	2.80009	2.62285	-0.807336	1.37542e-28	TRUE	Down-regulated
79809	TTC21B	2.37318	2.41882	2.37596	1.84728	1.86128	-0.696801	1.10508e-17	TRUE	Down-regulated
79823	CAMKMT	2.32581	2.28437	2.41496	1.90289	1.78309	-0.667733	2.9009e-09	TRUE	Down-regulated
79845	RNF122	5.48513	5.61876	5.58778	4.75478	4.84184	-0.786652	1.63455e-38	TRUE	Down-regulated
79865	TREML2	4.10557	4.17681	4.0003	3.36396	3.3745	-0.786524	1.94908e-32	TRUE	Down-regulated
79912	PYROXD1	3.37655	3.40343	3.28544	2.28032	2.20094	-1.31687	6.65005e-60	TRUE	Down-regulated
79915	ATAD5	3.18285	2.98798	2.97312	2.42995	2.26152	-0.838583	2.96154e-33	TRUE	Down-regulated
79924	adm2	2.51983	2.69815	2.40997	0.321326	0.241507	-4.54549	2.22769e-176	TRUE	Down-regulated
79968	WDR76	5.30406	5.27059	5.24238	4.40667	4.26731	-0.974077	9.68706e-74	TRUE	Down-regulated
79971	WLS	4.91427	4.92423	4.97697	3.85361	3.88609	-1.12192	3.02694e-78	TRUE	Down-regulated
79990	PLEKHH3	3.36914	3.58344	3.56707	3.04372	2.89764	-0.621658	5.80006e-15	TRUE	Down-regulated
80071	ccdc15	2.612	2.42946	2.54603	1.59589	1.6778	-1.15829	8.55362e-29	TRUE	Down-regulated
80097	MZT2B	3.20962	3.39323	3.36597	2.61205	2.78038	-0.709661	4.35387e-20	TRUE	Down-regulated
80178	c16orf59	2.92654	2.83573	2.97144	2.31996	2.18528	-0.805217	1.20211e-10	TRUE	Down-regulated
80179	MYO19	3.61727	3.68798	3.64809	2.82595	2.89729	-0.879927	1.45389e-38	TRUE	Down-regulated
80209	PROSER1	4.28864	4.28642	4.24089	3.65085	3.64313	-0.66841	5.38394e-30	TRUE	Down-regulated
80216	alpk1	3.03951	2.96061	2.96516	2.31548	2.33546	-0.785041	7.41366e-25	TRUE	Down-regulated
80279	CDK5RAP3	4.52794	4.62997	4.58413	3.8921	3.98392	-0.675762	7.44829e-28	TRUE	Down-regulated
80305	TRABD	4.88452	5.05226	5.01012	4.41543	4.41149	-0.59796	2.90676e-22	TRUE	Down-regulated
80346	REEP4	5.44158	5.50088	5.51096	4.67838	4.71981	-0.808936	1.62927e-37	TRUE	Down-regulated
80824	DUSP16	4.24336	4.34997	4.34082	3.7308	3.72313	-0.626366	8.05379e-31	TRUE	Down-regulated
80830	APOL6	5.07688	5.09133	5.04746	4.25135	4.23989	-0.861199	6.65192e-77	TRUE	Down-regulated
81539	SLC38A1	6.69466	6.67071	6.65867	5.7769	5.71444	-0.942079	1.85889e-115	TRUE	Down-regulated
81559	TRIM11	4.01827	4.18806	3.97635	3.45242	3.48121	-0.646723	1.12854e-18	TRUE	Down-regulated
81563	c1orf21	4.26523	4.17858	4.18077	2.98365	2.93451	-1.36873	3.02264e-144	TRUE	Down-regulated
81611	ANP32E	7.22098	7.01919	7.00084	6.02352	5.73574	-1.21493	3.10497e-158	TRUE	Down-regulated
81620	CDT1	4.14479	4.15491	4.14069	3.13603	3.00158	-1.18692	9.25964e-54	TRUE	Down-regulated
81624	DIAPH3	2.29989	2.14196	2.34206	1.69218	1.63498	-0.811623	8.79916e-24	TRUE	Down-regulated
81631	MAP1LC3B	5.65882	5.64138	5.67705	5.09703	5.05696	-0.598011	1.26811e-26	TRUE	Down-regulated
81831	NETO2	4.35519	4.37565	4.29519	2.94031	2.92693	-1.53898	1.25312e-111	TRUE	Down-regulated
81873	ARPC5L	6.07839	6.0785	6.13117	4.60532	4.73969	-1.45307	2.10364e-169	TRUE	Down-regulated
83463	MXD3	2.8176	2.88485	2.95636	1.77243	1.81393	-1.37414	1.79807e-40	TRUE	Down-regulated
83479	DDX59	4.87253	4.88769	4.85496	4.17934	4.18088	-0.723391	3.79576e-32	TRUE	Down-regulated
83540	NUF2	5.34993	5.33483	5.32558	4.4322	4.36512	-0.975024	1.34221e-53	TRUE	Down-regulated
83641	FAM107B	6.72199	6.65437	6.67923	5.89694	5.79989	-0.848349	7.20407e-84	TRUE	Down-regulated
83667	SESN2	5.55488	5.69708	5.69622	2.91553	2.87023	-2.94347	0	TRUE	Down-regulated
83695	RHNO1	4.47534	4.46198	4.41658	3.47147	3.47717	-1.04417	1.2586e-47	TRUE	Down-regulated
83699	SH3BGRL2	4.56458	4.51596	4.50397	2.03969	1.84487	-2.97542	0	TRUE	Down-regulated
83729	INHBE	4.461	4.40566	4.51949	0.285372	0.187686	-6.94809	0	TRUE	Down-regulated
83857	TMTC1	4.23894	4.19207	4.1659	3.22234	3.11018	-1.12542	7.08792e-99	TRUE	Down-regulated
83862	tmem120a	3.6582	3.6721	3.58463	2.40783	2.50926	-1.33437	1.04489e-33	TRUE	Down-regulated
83879	CDCA7	2.88574	2.95064	2.8176	2.22794	2.14719	-0.855152	7.6799e-20	TRUE	Down-regulated
83903	GSG2	3.71526	3.521	3.70442	3.05731	2.7774	-0.827746	1.64423e-23	TRUE	Down-regulated
83931	STK40	4.51556	4.65827	4.68646	4.00907	4.05693	-0.621378	5.20475e-26	TRUE	Down-regulated
83988	NCALD	3.19325	3.16847	3.15259	1.77503	1.76416	-1.7327	9.39027e-90	TRUE	Down-regulated
84057	MND1	4.32208	4.26147	4.11624	3.09561	3.16772	-1.18618	3.03181e-31	TRUE	Down-regulated
84068	SLC10A7	3.34643	3.19467	3.16364	2.64642	2.56999	-0.724348	1.09297e-22	TRUE	Down-regulated
84080	ENKD1	3.79269	3.85204	3.99058	2.90061	3.18895	-0.889351	1.52232e-20	TRUE	Down-regulated
84186	ZCCHC7	4.38673	4.27909	4.30833	3.25179	3.19343	-1.19326	5.2364e-74	TRUE	Down-regulated
84188	FAR1	5.25363	5.10462	5.046	4.45665	4.32225	-0.776874	5.14624e-54	TRUE	Down-regulated
84230	LRRC8C	3.23716	3.1547	3.15775	2.67016	2.56165	-0.659641	9.52581e-24	TRUE	Down-regulated
84260	TCHP	3.01136	2.7263	2.75184	2.33994	2.3092	-0.601988	5.94891e-11	TRUE	Down-regulated
84264	HAGHL	2.48936	2.50004	2.44406	2.06253	1.9643	-0.60093	5.16827e-06	TRUE	Down-regulated
84267	c9orf64	1.9358	2.02116	2.07139	0.819638	0.906485	-1.8686	2.32397e-32	TRUE	Down-regulated
84276	NICN1	3.28355	3.31405	3.33454	2.73756	2.72708	-0.663045	4.82623e-15	TRUE	Down-regulated
84281	C2orf88	2.33344	2.30635	2.2992	1.74343	1.74793	-0.751692	1.2613e-16	TRUE	Down-regulated
84283	TMEM79	3.2789	3.26195	3.34159	2.69108	2.72081	-0.670694	1.45559e-12	TRUE	Down-regulated
84300	UQCC2	4.81612	4.73271	4.83582	4.20781	4.20373	-0.615407	3.56269e-15	TRUE	Down-regulated
84303	CHCHD6	2.32267	2.64362	2.29763	1.929	1.97571	-0.623597	0.000244914	TRUE	Down-regulated
84304	NUDT22	4.44004	4.50597	4.62023	3.96675	3.97638	-0.58667	2.04147e-13	TRUE	Down-regulated
84314	TMEM107	4.40434	4.55354	4.53203	3.24302	3.40132	-1.25136	1.32733e-53	TRUE	Down-regulated
84318	CCDC77	3.42152	3.32511	3.49082	2.77807	2.88774	-0.643694	6.95814e-13	TRUE	Down-regulated
84319	CMSS1	5.95763	5.8665	5.91266	5.11425	5.13777	-0.800999	1.90532e-37	TRUE	Down-regulated
84327	ZBED3	2.65296	2.74824	2.80462	0.808268	0.966453	-2.69202	2.11709e-47	TRUE	Down-regulated
84440	RAB11FIP4	2.67254	2.73682	2.68541	2.19716	2.19597	-0.617614	1.5353e-18	TRUE	Down-regulated
84513	PLPP5	3.74014	3.64392	3.63258	2.77307	2.85477	-0.952208	4.93123e-43	TRUE	Down-regulated
84515	MCM8	4.21845	4.12415	4.14028	3.50988	3.55967	-0.66795	3.82257e-25	TRUE	Down-regulated
84529	c15orf41	2.78286	2.88472	2.86203	1.95606	1.92888	-1.12774	6.65242e-30	TRUE	Down-regulated
84541	KBTBD8	4.54336	4.43616	4.38793	3.80387	3.61945	-0.79592	1.34029e-41	TRUE	Down-regulated
84681	HINT2	5.33371	5.45425	5.47841	4.24671	4.25971	-1.21721	1.50408e-54	TRUE	Down-regulated
84693	MCEE	4.16491	4.25962	4.24746	3.56011	3.70462	-0.623086	2.30599e-09	TRUE	Down-regulated
84706	GPT2	5.01593	4.99943	4.94532	2.2449	2.32026	-2.98039	0	TRUE	Down-regulated
84707	BEX2	4.97078	5.18161	5.22004	3.20265	3.28515	-2.00139	7.96369e-115	TRUE	Down-regulated
84722	PSRC1	2.28044	2.22974	2.44678	1.62016	1.48378	-1.0701	2.99575e-12	TRUE	Down-regulated
84798	C19orf48	5.01463	5.16338	5.20759	4.59208	4.45773	-0.637926	7.38756e-25	TRUE	Down-regulated
84824	FCRLA	5.24312	5.19673	5.24729	3.92664	3.93615	-1.35511	1.8851e-99	TRUE	Down-regulated
84836	ABHD14B	4.864	4.91288	4.8579	4.13896	4.09899	-0.798171	2.39427e-35	TRUE	Down-regulated
84879	MFSD2A	2.53055	2.47061	2.51521	1.30541	1.62284	-1.34045	2.67245e-23	TRUE	Down-regulated
84904	ARHGEF39	2.03333	2.06912	2.11445	1.60915	1.6716	-0.592902	2.82626e-07	TRUE	Down-regulated
84958	SYTL1	3.54519	3.72721	3.59386	0.650422	0.815319	-4.04174	2.22896e-186	TRUE	Down-regulated
85007	PHYKPL	2.45944	2.60873	2.56012	1.98981	2.13356	-0.595561	2.57953e-09	TRUE	Down-regulated
85450	ITPRIP	2.89999	2.95534	2.914	2.29391	2.40415	-0.677273	2.13171e-21	TRUE	Down-regulated
85456	TNKS1BP1	3.42103	3.42434	3.36184	2.43789	2.30016	-1.20965	2.55066e-68	TRUE	Down-regulated
90355	c5orf30	3.72449	3.57711	3.62497	3.15164	2.89138	-0.698888	1.4367e-20	TRUE	Down-regulated
90381	TICRR	2.79774	2.95855	2.84585	2.24558	2.22881	-0.769775	3.89064e-25	TRUE	Down-regulated
90390	MED30	3.80345	3.72592	3.71218	2.90723	3.01143	-0.85816	7.37673e-16	TRUE	Down-regulated
90407	TMEM41A	5.29313	5.36215	5.36401	4.57587	4.5739	-0.792586	4.04843e-44	TRUE	Down-regulated
90416	c15orf57	4.6892	4.78162	4.78616	3.92949	4.0372	-0.804709	2.22716e-37	TRUE	Down-regulated
90417	KNSTRN	4.63724	4.60846	4.70195	3.69706	3.67645	-1.02235	1.58097e-44	TRUE	Down-regulated
90423	ATP6V1E2	2.17188	2.01306	2.13276	1.45468	1.36669	-1.00018	4.12569e-16	TRUE	Down-regulated
90488	TMEM263	3.79123	3.64438	3.6008	2.94736	2.53895	-1.06689	2.04338e-41	TRUE	Down-regulated
90522	YIF1B	3.51197	3.58159	3.5226	2.88683	2.92239	-0.710495	3.37723e-19	TRUE	Down-regulated
90550	MCU	3.23801	3.17483	3.23574	2.51694	2.40841	-0.885228	2.14218e-25	TRUE	Down-regulated
90557	CCDC74A	2.0721	2.07966	2.0616	1.55149	1.57982	-0.703278	1.42406e-07	TRUE	Down-regulated
90678	LRSAM1	2.53266	2.71856	2.59205	1.73726	1.91689	-0.991663	7.42003e-22	TRUE	Down-regulated
90701	SEC11C	9.53156	9.53874	9.55026	8.84093	8.87686	-0.682083	1.59908e-58	TRUE	Down-regulated
90850	ZNF598	4.2775	4.41202	4.39781	3.58857	3.7222	-0.749887	5.39344e-31	TRUE	Down-regulated
91012	CERS5	3.00976	3.11044	2.96308	2.48483	2.43274	-0.6784	7.18887e-16	TRUE	Down-regulated
91057	CCDC34	4.30951	4.14755	4.20494	3.24638	3.07527	-1.15869	6.25359e-57	TRUE	Down-regulated
91368	CDKN2AIPNL	3.63922	3.52168	3.58459	3.05332	3.0011	-0.617866	1.00718e-12	TRUE	Down-regulated
91408	BTF3L4	4.40601	4.30616	4.26664	3.88729	3.63562	-0.606105	3.40279e-24	TRUE	Down-regulated
91419	ATP23	3.94599	3.61569	3.69683	3.1148	3.23588	-0.613078	4.49773e-10	TRUE	Down-regulated
91433	RCCD1	3.12474	3.21845	3.12051	2.12116	2.11665	-1.24527	1.28343e-42	TRUE	Down-regulated
91694	LONRF1	3.17186	3.08794	3.12755	2.04661	2.16914	-1.20893	1.93623e-44	TRUE	Down-regulated
91750	LIN52	2.8718	2.861	2.81215	2.31415	2.18144	-0.735043	6.23338e-20	TRUE	Down-regulated
92140	MTDH	5.09979	5.06341	5.01391	4.16661	4.10777	-0.963477	2.36314e-87	TRUE	Down-regulated
92170	MTG1	3.27714	3.38275	3.31601	2.50983	2.8493	-0.69633	1.22173e-10	TRUE	Down-regulated
92421	CHMP4C	2.92082	2.94688	2.95919	2.18848	2.24424	-0.868548	1.77051e-13	TRUE	Down-regulated
92482	BBIP1	3.18463	3.03361	3.12652	2.56314	2.5735	-0.629351	1.37849e-10	TRUE	Down-regulated
92610	TIFA	5.84427	5.71605	5.79145	4.47545	4.27433	-1.45909	3.36042e-156	TRUE	Down-regulated
93323	HAUS8	3.67906	3.5525	3.7814	2.74922	2.89384	-0.934023	7.02855e-20	TRUE	Down-regulated
93343	MVB12A	3.07746	3.21924	3.14872	2.18899	2.22232	-1.12617	2.34412e-22	TRUE	Down-regulated
93594	TBC1D31	3.79021	3.77729	3.73868	3.02963	2.98015	-0.84846	3.12054e-32	TRUE	Down-regulated
93974	ATPIF1	6.39523	6.53703	6.48526	5.29617	5.39764	-1.1433	9.93628e-103	TRUE	Down-regulated
112611	RWDD2A	2.3765	2.47795	2.40711	1.72355	1.63182	-1.002	4.50746e-22	TRUE	Down-regulated
112616	CMTM7	2.09796	2.45788	2.33035	1.64431	1.58739	-0.962263	1.14316e-09	TRUE	Down-regulated
112936	VPS26B	3.99844	4.119	4.16677	3.50262	3.4598	-0.670224	5.25089e-25	TRUE	Down-regulated
112942	CFAP36	3.238	3.15356	3.18827	2.45561	2.57573	-0.769571	1.4965e-14	TRUE	Down-regulated
112950	MED8	5.31623	5.35545	5.36553	4.33673	4.443	-0.984487	1.15821e-55	TRUE	Down-regulated
113115	MTFR2	2.30897	2.21983	2.28605	1.72287	1.87298	-0.604263	2.81415e-10	TRUE	Down-regulated
113189	CHST14	3.28686	3.26801	3.36925	2.66301	2.52161	-0.837714	1.60174e-17	TRUE	Down-regulated
113230	misp3	2.61266	2.31135	2.31398	2.01304	1.70318	-0.738299	8.42975e-06	TRUE	Down-regulated
114569	MAL2	5.18823	4.99629	4.95949	3.53733	3.37729	-1.69198	1.4004e-146	TRUE	Down-regulated
114804	RNF157	2.5111	2.46682	2.50747	1.48369	1.42405	-1.42116	5.05392e-48	TRUE	Down-regulated
114876	OSBPL1A	3.8106	3.669	3.73534	3.23159	3.1787	-0.586547	7.8154e-20	TRUE	Down-regulated
114880	osbpl6	2.23228	2.2764	2.31318	0.736839	0.766075	-2.48291	2.38657e-125	TRUE	Down-regulated
115004	MB21D1	4.41546	4.3232	4.23449	3.91786	3.64596	-0.586773	8.47422e-15	TRUE	Down-regulated
115106	HAUS1	5.2169	5.24575	5.09599	4.39045	4.55181	-0.728612	3.18274e-22	TRUE	Down-regulated
115704	EVI5L	2.47579	2.64538	2.65715	1.86652	1.81005	-0.985211	5.82762e-23	TRUE	Down-regulated
115817	DHRS1	3.14894	3.01228	3.09053	2.29657	2.45751	-0.80607	2.81799e-12	TRUE	Down-regulated
116028	RMI2	5.00167	4.98852	4.92885	4.06964	4.05744	-0.951695	1.02281e-36	TRUE	Down-regulated
116442	RAB39B	3.82351	3.817	3.83964	2.3255	2.38423	-1.67338	3.03e-96	TRUE	Down-regulated
116461	tsen15	6.66179	6.60698	6.57209	4.81252	4.74486	-1.8758	1.33127e-290	TRUE	Down-regulated
116496	FAM129A	4.96529	5.00152	4.9737	2.47198	2.39134	-2.80389	0	TRUE	Down-regulated
116832	RPL39L	5.86731	5.74433	5.89619	5.07372	4.90592	-0.875205	1.58142e-29	TRUE	Down-regulated
116843	SLC18B1	3.53217	3.5847	3.52407	2.50772	2.52645	-1.17738	1.39857e-40	TRUE	Down-regulated
118812	MORN4	2.49237	2.6399	2.57698	1.43079	1.3647	-1.61393	8.39795e-39	TRUE	Down-regulated
118881	COMTD1	4.25616	4.48887	4.41209	3.37093	3.30139	-1.14912	1.50437e-30	TRUE	Down-regulated
118980	SFXN2	4.48244	4.51797	4.59882	3.77206	3.89115	-0.737067	5.40048e-30	TRUE	Down-regulated
121053	c12orf45	4.85882	5.06973	5.0867	4.21799	4.34447	-0.755445	8.62509e-15	TRUE	Down-regulated
121227	LRIG3	2.08547	2.13815	2.26208	1.43814	1.51519	-0.958278	5.39962e-18	TRUE	Down-regulated
121268	RHEBL1	3.2277	3.34931	3.25806	2.093	2.13492	-1.38619	3.26517e-26	TRUE	Down-regulated
122509	IFI27L1	2.00467	1.95693	2.04577	0.918325	1.21793	-1.37779	5.94168e-26	TRUE	Down-regulated
122769	LRR1	3.66816	3.74902	3.83761	3.10867	3.03552	-0.763457	5.99838e-18	TRUE	Down-regulated
122786	FRMD6	2.75615	2.79522	2.75391	2.26798	2.17756	-0.673069	8.77054e-17	TRUE	Down-regulated
123688	HYKK	3.51588	3.57855	3.54031	2.43807	2.46221	-1.25647	1.06187e-26	TRUE	Down-regulated
124222	PAQR4	3.97687	4.0716	3.97921	3.42074	3.33796	-0.691672	1.41062e-20	TRUE	Down-regulated
126133	ALDH16A1	3.86757	4.09237	3.97501	3.12826	3.01661	-1.01131	1.30078e-42	TRUE	Down-regulated
126661	CCDC163	2.72838	2.8327	2.89481	2.24481	2.33374	-0.637047	1.49832e-08	TRUE	Down-regulated
126823	KLHDC9	2.46794	2.50909	2.58996	1.53823	1.51371	-1.34401	1.26254e-15	TRUE	Down-regulated
128239	IQGAP3	2.66795	2.64638	2.61043	1.50727	1.56183	-1.45657	6.82796e-62	TRUE	Down-regulated
128387	TATDN3	5.05945	5.08516	5.06871	4.12913	4.06136	-1.02327	9.39645e-61	TRUE	Down-regulated
130367	SGPP2	2.96186	3.05285	2.92762	2.26433	2.31019	-0.827617	5.93207e-22	TRUE	Down-regulated
130576	LYPD6B	1.96206	2.05645	2.12836	1.51751	1.43642	-0.838001	5.83491e-09	TRUE	Down-regulated
130589	GALM	5.64511	5.67708	5.71486	4.94354	5.00382	-0.722018	2.67745e-40	TRUE	Down-regulated
132160	PPM1M	3.76247	3.87894	3.81016	3.09795	3.19068	-0.736197	2.63338e-19	TRUE	Down-regulated
132321	C4orf33	3.32093	3.1684	3.38056	1.95148	2.03868	-1.54143	1.41421e-49	TRUE	Down-regulated
2263-03-17	LIN54	3.65239	3.51324	3.61217	3.00558	2.84055	-0.754215	6.73433e-32	TRUE	Down-regulated
132884	EVC2	2.78913	2.71415	2.72037	2.14837	2.09926	-0.76096	3.68182e-20	TRUE	Down-regulated
133686	NADK2	4.62565	4.57625	4.52885	3.96127	3.71454	-0.787218	2.95012e-41	TRUE	Down-regulated
134429	STARD4	3.29354	3.14483	3.06455	2.58042	2.54396	-0.701829	3.69618e-21	TRUE	Down-regulated
135112	NCOA7	3.14985	3.10883	3.1914	2.31219	2.23083	-1.04679	7.38563e-51	TRUE	Down-regulated
137492	VPS37A	3.94682	3.76928	3.87031	3.30933	3.12289	-0.71309	2.28203e-27	TRUE	Down-regulated
138428	PTRH1	2.10845	2.11868	2.10669	1.40311	1.45183	-0.965201	3.623e-09	TRUE	Down-regulated
138429	PIP5KL1	3.8645	3.82199	3.73358	1.53934	1.4768	-2.82297	2.96908e-118	TRUE	Down-regulated
140707	BRI3BP	2.51667	2.71408	2.77999	2.10281	2.15995	-0.677255	1.06747e-08	TRUE	Down-regulated
143888	KDELC2	3.21793	3.19108	3.14569	2.60672	2.35444	-0.83502	3.63416e-26	TRUE	Down-regulated
144455	E2F7	4.54141	4.47061	4.40512	3.68526	3.63608	-0.865174	7.60897e-54	TRUE	Down-regulated
144699	FBXL14	2.6103	2.87133	2.71917	2.20851	2.25955	-0.621103	1.91708e-08	TRUE	Down-regulated
145788	C15orf65	4.34113	4.05979	4.15095	2.28035	2.45951	-2.00215	1.48761e-49	TRUE	Down-regulated
145853	c15orf61	2.7628	2.91995	3.16083	2.21785	2.49685	-0.685648	2.87695e-07	TRUE	Down-regulated
146909	KIF18B	3.31492	3.32599	3.32964	2.68904	2.76806	-0.672939	1.44805e-20	TRUE	Down-regulated
146956	EME1	2.65048	2.70195	2.60758	1.74577	1.76586	-1.15296	4.69238e-25	TRUE	Down-regulated
147798	TMC4	3.28977	3.24112	3.10856	2.34413	2.30421	-1.0472	3.3013e-26	TRUE	Down-regulated
147841	SPC24	4.94646	4.77548	4.77541	3.77887	3.77348	-1.1111	5.7925e-58	TRUE	Down-regulated
147991	DPY19L3	3.30451	3.12872	3.18823	2.76009	2.48919	-0.680336	3.27166e-23	TRUE	Down-regulated
148327	CREB3L4	3.49151	3.49502	3.4826	2.79156	2.8054	-0.778892	9.77291e-16	TRUE	Down-regulated
149420	PDIK1L	3.71494	3.58149	3.51132	2.98401	2.95215	-0.706815	4.40838e-24	TRUE	Down-regulated
149603	RNF187	7.27761	7.40748	7.38401	5.7317	5.66296	-1.68136	3.36125e-286	TRUE	Down-regulated
150365	MEI1	3.57272	3.66152	3.59015	1.92395	2.10235	-1.86094	2.99385e-125	TRUE	Down-regulated
150468	CKAP2L	4.02548	3.90501	3.94682	3.42964	3.32689	-0.633297	2.0949e-23	TRUE	Down-regulated
150590	C2orf15	2.99698	2.93261	3.04752	2.13591	2.06864	-1.08562	2.99643e-16	TRUE	Down-regulated
151188	ARL6IP6	3.57102	3.65456	3.49168	2.92383	2.78021	-0.821818	4.56159e-25	TRUE	Down-regulated
151313	FAHD2B	2.37404	2.51187	2.38725	1.85091	1.92293	-0.692856	9.84395e-07	TRUE	Down-regulated
151473	SLC16A14	3.34558	3.34416	3.2992	2.74266	2.60191	-0.760801	2.60585e-25	TRUE	Down-regulated
151525	WDSUB1	3.26522	3.43353	3.39641	2.6259	2.63548	-0.850007	3.14646e-18	TRUE	Down-regulated
152195	NUDT16P1	2.33874	2.26048	2.31496	1.78848	1.72459	-0.732158	2.71016e-08	TRUE	Down-regulated
152518	NFXL1	3.50412	3.5495	3.53775	2.76966	2.79902	-0.840979	1.30383e-29	TRUE	Down-regulated
154007	SNRNP48	3.86087	3.68282	3.69298	3.26487	3.151	-0.593376	8.5505e-18	TRUE	Down-regulated
157570	ESCO2	4.31197	4.04912	4.19303	3.26583	3.01086	-1.14795	3.56982e-68	TRUE	Down-regulated
157638	FAM84B	4.77861	4.79231	4.80353	2.78167	2.62336	-2.28692	4.59374e-301	TRUE	Down-regulated
160428	ALDH1L2	5.94707	5.92042	5.89325	2.69356	2.57559	-3.52152	0	TRUE	Down-regulated
161823	ADAL	2.82814	2.84158	2.76101	2.18847	2.19796	-0.749971	6.13213e-19	TRUE	Down-regulated
171220	DSTNP2	2.53217	2.66323	2.57243	1.52376	1.48903	-1.45948	2.1123e-15	TRUE	Down-regulated
196743	PAOX	2.51046	2.63946	2.66528	1.74157	2.07688	-0.835162	7.81854e-11	TRUE	Down-regulated
200894	ARL13B	2.40628	2.37585	2.54042	1.87244	1.67011	-0.900018	3.11823e-19	TRUE	Down-regulated
201255	LRRC45	3.16968	3.2073	3.18543	2.45779	2.40193	-0.89302	4.72384e-21	TRUE	Down-regulated
201299	RDM1	2.43725	2.22002	2.10763	0.598929	0.648235	-2.76471	3.1151e-37	TRUE	Down-regulated
201725	c4orf46	4.18307	4.04389	4.06453	2.95509	2.76371	-1.37406	4.18775e-83	TRUE	Down-regulated
201799	TMEM154	4.77425	4.65431	4.65354	3.7742	3.64965	-1.04285	3.39358e-79	TRUE	Down-regulated
201895	SMIM14	3.92376	3.87205	3.79585	2.6963	2.58593	-1.37838	3.25848e-93	TRUE	Down-regulated
201973	PRIMPOL	3.66493	3.56996	3.6025	2.96734	2.92771	-0.74193	3.73491e-17	TRUE	Down-regulated
202051	SPATA24	3.2253	3.25523	3.42149	2.52075	2.46458	-0.948555	3.06347e-21	TRUE	Down-regulated
202459	OSTCP1	2.04028	2.00251	2.03589	1.25541	1.47726	-0.909468	1.9867e-05	TRUE	Down-regulated
203068	TUBB	8.96755	8.91169	8.94526	8.3007	8.25123	-0.667343	1.14429e-63	TRUE	Down-regulated
203859	ANO5	2.18598	2.11489	2.1547	1.20379	1.14801	-1.45693	4.85635e-50	TRUE	Down-regulated
219790	RTKN2	2.13705	2.0114	1.94754	1.34232	1.20776	-1.13253	1.4373e-38	TRUE	Down-regulated
219854	TMEM218	2.97421	3.05284	3.02471	2.31632	2.26623	-0.873531	7.64152e-25	TRUE	Down-regulated
220134	SKA1	5.41818	5.34779	5.39305	4.30661	4.17474	-1.19351	6.23159e-94	TRUE	Down-regulated
221079	ARL5B	3.78316	3.53461	3.52484	3.1642	2.87943	-0.664752	1.25899e-27	TRUE	Down-regulated
221184	CPNE2	2.47994	2.16408	2.26787	1.90744	1.78015	-0.605561	6.99778e-06	TRUE	Down-regulated
221908	PPP1R35	4.446	4.51907	4.59775	3.58842	3.66435	-0.950066	8.59698e-24	TRUE	Down-regulated
221960	CCZ1B	3.1056	3.034	2.9299	2.34007	2.52497	-0.667345	3.90429e-09	TRUE	Down-regulated
222223	KIAA1324L	2.66995	2.58478	2.64806	2.11174	2.0852	-0.665814	4.80295e-18	TRUE	Down-regulated
222553	SLC35F1	3.61446	3.64199	3.53672	0.590922	0.493363	-4.63973	0	TRUE	Down-regulated
253782	CERS6	4.73665	4.54433	4.54166	3.88796	3.76836	-0.827003	3.95994e-56	TRUE	Down-regulated
255743	NPNT	5.17891	5.08785	5.02759	3.95872	3.99678	-1.16983	4.05692e-105	TRUE	Down-regulated
255758	TCTEX1D2	3.29916	3.2118	3.26076	2.57781	2.65149	-0.724668	1.20987e-05	TRUE	Down-regulated
255783	Inafm1	2.48601	2.5544	2.30997	1.91964	1.96071	-0.651243	0.00083537	TRUE	Down-regulated
259266	ASPM	4.69427	4.51564	4.49171	3.8226	3.76428	-0.82143	8.92062e-65	TRUE	Down-regulated
283345	RPL13P5	2.23454	2.17073	2.43802	1.42278	1.59857	-1.02945	0.000139023	TRUE	Down-regulated
283420	CLEC9A	2.3061	2.49793	2.32373	0.529255	0.474801	-3.35861	1.21117e-54	TRUE	Down-regulated
283643	C14orf80	3.86239	3.96056	3.97017	3.23904	3.27184	-0.739608	2.46529e-18	TRUE	Down-regulated
283871	PGP	2.73123	3.02596	2.94221	2.34429	2.19283	-0.793459	1.50886e-16	TRUE	Down-regulated
283991	UBALD2	6.08818	6.16515	6.1678	5.37122	5.38196	-0.779966	1.1753e-42	TRUE	Down-regulated
284018	C17orf58	3.00036	2.73811	2.82547	2.00888	2.05491	-0.993512	7.54871e-14	TRUE	Down-regulated
284325	c19orf54	3.62178	3.70945	3.64501	3.04271	3.0372	-0.690304	3.08761e-20	TRUE	Down-regulated
284403	WDR62	2.83207	2.79484	2.88615	1.70663	1.82114	-1.3437	2.40269e-51	TRUE	Down-regulated
284439	SLC25A42	4.44122	4.53387	4.49325	3.50568	3.58673	-1.00359	1.47885e-55	TRUE	Down-regulated
285141	ERICH2	2.26751	2.16896	2.26436	0.764994	0.888091	-2.21723	1.74059e-54	TRUE	Down-regulated
285282	RABL3	3.41935	3.43501	3.3196	2.74146	2.79213	-0.704977	1.44245e-19	TRUE	Down-regulated
286144	triqk	2.6747	2.4217	2.51097	2.12255	1.89074	-0.679375	1.22659e-13	TRUE	Down-regulated
286257	c9orf142	2.52166	2.413	2.51859	1.94251	1.93889	-0.68883	0.000967467	TRUE	Down-regulated
317649	EIF4E3	4.98962	4.90533	4.86984	4.21966	4.01003	-0.846364	2.82234e-63	TRUE	Down-regulated
340348	TSPAN33	4.7808	4.86965	4.84884	3.86464	3.81303	-1.05277	2.40044e-62	TRUE	Down-regulated
340542	BEX5	4.78834	4.66534	4.75923	3.11848	3.17306	-1.69949	6.59106e-67	TRUE	Down-regulated
340547	VSIG1	2.10878	1.95562	2.03657	1.01797	0.744433	-1.92436	2.02825e-39	TRUE	Down-regulated
347240	KIF24	2.17856	2.12636	2.08457	1.52483	1.74299	-0.650035	1.9437e-14	TRUE	Down-regulated
349565	NMNAT3	2.0667	2.14569	2.00193	1.51015	1.52199	-0.786206	1.99259e-09	TRUE	Down-regulated
353189	SLCO4C1	2.15882	2.07945	2.17685	0.768409	0.734648	-2.32081	6.2416e-82	TRUE	Down-regulated
359948	IRF2BP2	6.04596	6.0379	6.00606	5.17778	5.09545	-0.913976	2.21229e-83	TRUE	Down-regulated
374659	HDDC3	5.35673	5.36561	5.28411	4.37649	4.35467	-1.00675	2.01833e-40	TRUE	Down-regulated
375298	CERKL	2.61781	2.46363	2.4206	2.13202	1.93301	-0.602936	1.38614e-08	TRUE	Down-regulated
375484	SIMC1	2.20782	2.08398	1.95971	1.6529	1.53332	-0.690854	2.90147e-12	TRUE	Down-regulated
376693	RPS10P7	3.23322	3.21992	3.08727	2.38824	2.66122	-0.716312	1.92435e-05	TRUE	Down-regulated
387103	CENPW	3.15932	3.22208	3.24612	2.35112	2.41521	-0.964729	2.87752e-31	TRUE	Down-regulated
387882	C12orf75	5.369	5.47691	5.44319	4.19671	4.25252	-1.24968	1.48199e-69	TRUE	Down-regulated
387893	KMT5A	3.01819	2.80584	2.87251	2.11529	2.09328	-0.96331	9.41855e-23	TRUE	Down-regulated
388524	RPSAP58	8.88316	8.86599	8.88684	8.12095	8.08824	-0.776485	1.44081e-73	TRUE	Down-regulated
388564	TMEM238	2.92708	3.27206	3.12321	2.58701	2.40441	-0.76493	1.39113e-05	TRUE	Down-regulated
388969	c2orf68	3.72298	3.6822	3.62754	2.99432	3.16334	-0.647581	1.09721e-21	TRUE	Down-regulated
389538	MGC72080	2.68335	2.83417	2.67204	1.75494	2.03669	-1.00556	1.07906e-06	TRUE	Down-regulated
391356	PTRHD1	4.55328	4.32607	4.40221	3.6897	3.86866	-0.657537	2.949e-08	TRUE	Down-regulated
400793	C1orf226	2.67187	2.66798	2.62407	1.57403	1.62914	-1.3708	2.50123e-43	TRUE	Down-regulated
440279	UNC13C	3.16881	3.03829	3.02397	2.49105	2.20134	-0.873771	8.00387e-41	TRUE	Down-regulated
494143	CHAC2	4.40737	4.32872	4.30881	3.64038	3.41075	-0.893592	1.22902e-22	TRUE	Down-regulated
554251	FBXO48	2.91654	2.8969	2.80356	2.04642	1.8255	-1.18274	1.43731e-28	TRUE	Down-regulated
641977	SEPT7P2	2.03308	1.69512	2.018	1.51236	1.43806	-0.640282	6.62938e-05	TRUE	Down-regulated
643836	ZFP62	2.84865	2.77377	2.67443	2.02669	2.25506	-0.735179	2.7965e-18	TRUE	Down-regulated
653061	GOLGA8S	2.62802	2.58597	2.48285	1.41196	1.33713	-1.63517	3.71108e-64	TRUE	Down-regulated
653162	RPSAP9	2.59243	2.78406	2.69156	2.04435	2.14771	-0.733203	2.23106e-07	TRUE	Down-regulated
653784	MZT2A	3.64718	3.79074	3.7345	3.05964	3.09907	-0.716042	2.73082e-19	TRUE	Down-regulated
723972	ANP32AP1	4.38535	4.15783	4.42705	3.68634	3.54653	-0.764852	6.20489e-12	TRUE	Down-regulated
728568	c12orf73	3.19283	3.20091	3.25245	2.55141	2.34095	-0.915898	8.18498e-23	TRUE	Down-regulated
728689	EIF3CL	5.28974	5.20828	5.19478	4.17055	4.34803	-0.997084	1.43374e-66	TRUE	Down-regulated
728927	ZNF736	2.12799	2.08746	1.97386	1.48008	1.38095	-0.915541	1.25926e-26	TRUE	Down-regulated
100125556	FAM86JP	2.09148	2.22632	2.19745	1.14954	1.50617	-1.14321	1.86236e-13	TRUE	Down-regulated
14	AAMP	5.95336	5.98936	5.93565	6.01839	6.07373	0.0892062	0.175045	TRUE	No-change
22	ABCB7	3.80596	3.80572	3.81417	3.75559	3.69836	-0.0915548	0.38806	TRUE	No-change
23	ABCF1	5.0783	5.05528	5.11283	5.16462	5.22087	0.115589	0.0567595	TRUE	No-change
25	abl1	2.90348	2.86145	2.87411	3.23294	3.25028	0.413881	1.03594e-09	TRUE	No-change
27	ABL2	2.84535	2.94601	2.84762	3.29001	3.31655	0.478011	4.50716e-18	TRUE	No-change
30	ACAA1	3.34682	3.35458	3.27537	3.17662	3.09755	-0.216699	0.0361836	TRUE	No-change
32	ACACB	2.29075	2.25404	2.29254	2.32036	2.41151	0.115979	0.163229	TRUE	No-change
34	ACADM	5.33165	5.29723	5.30594	5.2483	5.10106	-0.142986	0.0190675	TRUE	No-change
36	ACADSB	2.64163	2.53044	2.59158	2.83774	2.73969	0.236336	0.00332342	TRUE	No-change
37	ACADVL	5.99988	6.01304	6.04978	5.54892	5.64184	-0.430437	2.8603e-17	TRUE	No-change
38	ACAT1	5.9316	5.93951	5.95634	5.37419	5.54036	-0.487176	2.56108e-20	TRUE	No-change
47	ACLY	5.87005	5.95768	5.95049	5.71028	5.72508	-0.213392	8.61441e-06	TRUE	No-change
48	ACO1	3.78639	3.79718	3.83016	3.32208	3.49223	-0.420544	2.09194e-09	TRUE	No-change
50	ACO2	5.56854	5.59912	5.64893	5.77685	5.81601	0.194384	0.000274496	TRUE	No-change
52	ACP1	5.79723	5.71513	5.73406	6.01114	5.94315	0.23224	1.11924e-05	TRUE	No-change
53	ACP2	3.97367	4.01648	4.05386	4.42129	4.47264	0.456674	4.8501e-11	TRUE	No-change
60	ACTB	10.0238	10.0368	10.0808	10.4556	10.3876	0.374832	3.79916e-24	TRUE	No-change
81	ACTN4	6.13078	6.14834	6.09573	6.04319	6.06091	-0.0738565	0.200306	TRUE	No-change
86	ACTL6A	6.34507	6.3343	6.30796	6.13562	6.12472	-0.201639	0.000149542	TRUE	No-change
90	ACVR1	2.28456	2.25261	2.0159	1.96435	2.03146	-0.234843	0.0429835	TRUE	No-change
97	ACYP1	3.28164	3.32515	3.21718	3.08603	2.90538	-0.333121	0.0172439	TRUE	No-change
98	ACYP2	3.16969	3.08537	3.03544	3.59998	3.46782	0.48178	1.88566e-05	TRUE	No-change
100	ADA	5.73545	5.66848	5.67957	5.59097	5.58291	-0.108754	0.103018	TRUE	No-change
101	ADAM8	5.47595	5.53669	5.56108	5.75812	5.7045	0.208783	2.22721e-05	TRUE	No-change
102	ADAM10	6.39817	6.32465	6.31252	6.73216	6.6045	0.327285	3.21994e-14	TRUE	No-change
103	ADAR	6.7602	6.80272	6.77845	6.95347	6.95747	0.176302	2.78168e-05	TRUE	No-change
107	ADCY1	2.06687	2.20351	2.13518	1.9163	1.83375	-0.359181	7.00454e-07	TRUE	No-change
109	ADCY3	4.8223	4.95733	4.83651	4.51379	4.45569	-0.407928	1.7502e-14	TRUE	No-change
112	ADCY6	2.5753	2.6289	2.47989	2.83487	2.91936	0.37564	4.65253e-08	TRUE	No-change
118	ADD1	5.33226	5.279	5.26671	5.53248	5.51314	0.235989	1.0098e-06	TRUE	No-change
119	ADD2	2.43364	2.4879	2.36864	2.0973	2.14931	-0.383919	2.69225e-06	TRUE	No-change
123	PLIN2	3.35996	3.27392	3.39292	3.1063	3.23455	-0.178623	0.0756165	TRUE	No-change
128	ADH5	3.50916	3.55436	3.49934	3.38456	3.3703	-0.160535	0.0887689	TRUE	No-change
132	ADK	4.03697	4.06391	4.09976	4.04898	4.04544	-0.0228703	1	TRUE	No-change
133	ADM	5.677	5.68166	5.72503	5.98916	6.00625	0.308387	6.93744e-08	TRUE	No-change
142	PARP1	8.03858	8.04423	8.02136	8.12403	8.13556	0.0954504	0.0344706	TRUE	No-change
143	PARP4	4.68517	4.65247	4.68875	4.6542	4.61932	-0.0407885	0.651486	TRUE	No-change
156	GRK2	6.3501	6.37315	6.37602	6.00437	5.9865	-0.376776	6.02268e-16	TRUE	No-change
158	ADSL	4.92408	5.02598	5.04895	4.53519	4.56607	-0.468298	5.70191e-17	TRUE	No-change
159	ADSS	5.06621	4.97774	5.00382	4.58196	4.61032	-0.433015	4.44486e-15	TRUE	No-change
160	AP2A1	4.12281	4.11994	4.15724	3.9631	3.9102	-0.21221	0.00157347	TRUE	No-change
161	AP2A2	4.14389	4.1001	4.06036	4.46971	4.51675	0.415692	9.75737e-14	TRUE	No-change
162	AP1B1	5.192	5.3324	5.37892	5.10677	5.1559	-0.177881	0.000843416	TRUE	No-change
163	AP2B1	5.44671	5.46585	5.44666	5.28614	5.31256	-0.157217	0.00125724	TRUE	No-change
164	AP1G1	5.06857	5.09645	5.12079	5.16216	5.17734	0.0762961	0.192468	TRUE	No-change
182	JAG1	3.41251	3.41553	3.49663	3.0868	3.1029	-0.387572	3.91028e-09	TRUE	No-change
196	AHR	2.57852	2.35345	2.49669	2.60409	2.30722	-0.032163	0.942308	TRUE	No-change
204	AK2	4.98151	5.02156	4.93792	5.03174	4.9643	0.0165729	1	TRUE	No-change
207	AKT1	3.84114	3.85982	3.847	3.72476	3.56744	-0.225229	0.000523489	TRUE	No-change
208	AKT2	4.30953	4.35563	4.35861	4.39436	4.41299	0.0649307	0.373694	TRUE	No-change
210	ALAD	3.5237	3.51356	3.56053	3.41222	3.55024	-0.0472941	0.703859	TRUE	No-change
211	ALAS1	4.14091	4.16587	4.29975	4.22809	4.35736	0.0993592	0.256932	TRUE	No-change
219	ALDH1B1	4.24603	4.33145	4.32164	4.25447	4.30046	-0.0243772	0.958575	TRUE	No-change
221	ALDH3B1	2.7782	2.77179	2.94034	2.88108	3.02749	0.151983	0.162121	TRUE	No-change
223	ALDH9A1	5.32789	5.3205	5.33969	5.42078	5.44407	0.10635	0.0956242	TRUE	No-change
224	ALDH3A2	4.45457	4.39744	4.37112	4.3643	4.41151	-0.0173624	1	TRUE	No-change
225	ABCD2	2.73496	2.60897	2.62022	2.51544	2.25104	-0.336397	4.51515e-06	TRUE	No-change
226	ALDOA	7.61831	7.67532	7.66497	7.38907	7.39843	-0.260928	1.06978e-09	TRUE	No-change
230	ALDOC	3.73534	3.61519	3.70248	4.04798	4.02066	0.378204	1.14327e-05	TRUE	No-change
231	AKR1B1	7.61385	7.69227	7.71521	7.03228	7.18306	-0.566109	7.36173e-34	TRUE	No-change
262	AMD1	5.89886	5.84982	5.81635	5.70119	5.58549	-0.21653	1.53226e-05	TRUE	No-change
267	AMFR	4.60822	4.6908	4.68217	4.62494	4.58624	-0.0606685	0.458618	TRUE	No-change
271	AMPD2	2.28754	2.37525	2.37889	2.34329	2.20378	-0.108865	0.379676	TRUE	No-change
291	SLC25A4	4.28558	4.34477	4.38081	4.08125	4.01708	-0.309365	2.66072e-07	TRUE	No-change
302	ANXA2	4.33801	4.34541	4.42681	3.84084	4.05225	-0.433608	4.48936e-10	TRUE	No-change
304	ANXA2P2	6.11493	6.17748	6.14388	5.82596	5.80734	-0.336286	1.06922e-08	TRUE	No-change
308	ANXA5	6.99475	6.98632	7.03739	6.57117	6.52731	-0.462334	5.09656e-21	TRUE	No-change
309	ANXA6	7.50738	7.55649	7.55525	7.83578	7.87787	0.318595	2.26052e-14	TRUE	No-change
310	ANXA7	5.97208	6.08648	6.03748	5.56987	5.59831	-0.457701	4.18338e-18	TRUE	No-change
311	ANXA11	5.40623	5.45258	5.48023	5.60112	5.57634	0.14445	0.00242936	TRUE	No-change
318	NUDT2	4.32219	4.47133	4.57438	4.21485	4.3207	-0.201285	0.0391594	TRUE	No-change
328	APEX1	5.22783	5.20231	5.17489	5.57162	5.61036	0.401292	3.34511e-11	TRUE	No-change
329	BIRC2	4.1227	4.02323	4.03792	4.07139	4.06066	0.00691175	1	TRUE	No-change
331	XIAP	3.81132	3.67663	3.64108	3.7658	3.57611	-0.0433793	0.659756	TRUE	No-change
332	BIRC5	5.58402	5.60144	5.64586	5.33648	5.24794	-0.328717	1.20909e-09	TRUE	No-change
334	APLP2	5.08233	5.16356	5.15897	5.38854	5.39512	0.261818	3.318e-07	TRUE	No-change
351	APP	7.14549	7.068	7.10004	7.56046	7.52137	0.439109	2.05695e-26	TRUE	No-change
353	APRT	6.00189	6.13012	6.18554	5.97211	5.94478	-0.157763	0.0296019	TRUE	No-change
369	ARAF	4.31018	4.4157	4.36696	4.04677	4.06042	-0.331177	1.79809e-07	TRUE	No-change
372	ARCN1	6.44357	6.53505	6.58256	6.0633	6.08981	-0.451195	1.84768e-23	TRUE	No-change
373	TRIM23	3.01999	2.90371	2.82579	3.21539	3.09472	0.270199	0.0010283	TRUE	No-change
375	ARF1	8.77736	8.87211	8.88361	8.36493	8.3491	-0.489783	3.66752e-33	TRUE	No-change
377	ARF3	5.02464	5.03582	5.04405	5.57335	5.59827	0.565507	2.8144e-32	TRUE	No-change
381	ARF5	6.79042	6.86901	6.92103	6.74858	6.74856	-0.115506	0.056142	TRUE	No-change
382	ARF6	5.49373	5.46338	5.44036	5.26123	5.09618	-0.295941	6.94722e-09	TRUE	No-change
387	RHOA	8.46665	8.44025	8.43457	8.16672	8.0791	-0.325188	1.13461e-14	TRUE	No-change
388	RHOB	4.44829	4.56647	4.49791	4.98245	4.97305	0.487273	2.64241e-15	TRUE	No-change
392	ARHGAP1	4.51059	4.66893	4.61723	4.49394	4.44443	-0.142318	0.0241847	TRUE	No-change
393	ARHGAP4	5.11277	5.21565	5.1192	4.64095	4.64481	-0.526203	2.16099e-21	TRUE	No-change
394	ARHGAP5	2.80428	2.73499	2.66046	2.89432	2.68404	0.0615751	0.542345	TRUE	No-change
396	ARHGDIA	7.12648	7.21426	7.23201	7.21789	7.09585	-0.0360713	0.648881	TRUE	No-change
397	ARHGDIB	9.38499	9.38962	9.38853	9.43862	9.4384	0.0508484	0.365526	TRUE	No-change
399	RHOH	4.92029	4.98622	5.04253	5.35991	5.41358	0.413888	5.23719e-15	TRUE	No-change
400	ARL1	5.35452	5.37974	5.39246	4.95912	4.87629	-0.474136	1.21292e-18	TRUE	No-change
402	ARL2	2.86006	2.69585	2.94221	2.45175	2.61951	-0.325857	0.054979	TRUE	No-change
405	ARNT	4.48998	4.55635	4.54431	4.48049	4.44714	-0.0721597	0.323721	TRUE	No-change
406	ARNTL	2.30925	2.21473	2.29875	2.21937	2.10943	-0.146219	0.283056	TRUE	No-change
409	ARRB2	3.96828	4.0411	3.88306	4.09322	4.12339	0.152595	0.0698692	TRUE	No-change
410	ARSA	2.62599	2.63932	2.59135	2.99962	2.75297	0.291138	0.000806045	TRUE	No-change
411	ARSB	2.08327	2.03962	2.14718	2.53042	2.44131	0.493043	1.8309e-10	TRUE	No-change
412	STS	2.21697	2.24721	2.3074	2.23976	2.07678	-0.139279	0.134447	TRUE	No-change
427	ASAH1	5.96861	5.92093	5.9427	5.5401	5.47261	-0.447085	4.56928e-19	TRUE	No-change
439	ASNA1	5.41133	5.50798	5.50158	5.66593	5.79004	0.262236	4.26863e-05	TRUE	No-change
444	ASPH	2.35623	2.22242	2.27152	2.46935	2.4591	0.227627	0.000932237	TRUE	No-change
466	ATF1	4.15527	4.0622	4.0873	4.04136	3.79962	-0.198862	0.00780077	TRUE	No-change
471	ATIC	6.676	6.65855	6.63763	6.74106	6.72881	0.0783552	0.183744	TRUE	No-change
472	ATM	2.90149	2.94458	2.84222	3.111	3.10256	0.239495	1.95708e-05	TRUE	No-change
473	RERE	3.23567	3.26612	3.25774	3.55341	3.48021	0.288619	6.41087e-07	TRUE	No-change
475	ATOX1	6.44443	6.59901	6.56951	6.18585	6.25223	-0.324992	6.26485e-06	TRUE	No-change
476	ATP1A1	6.21804	6.2271	6.24426	6.13635	6.11982	-0.103492	0.0413345	TRUE	No-change
483	ATP1B3	6.85889	6.93114	6.88892	6.81558	6.82378	-0.0748891	0.212767	TRUE	No-change
488	ATP2A2	5.05973	5.0807	5.06097	4.82745	4.76958	-0.278669	3.92979e-09	TRUE	No-change
490	ATP2B1	3.02662	3.09701	3.03912	3.38576	3.31439	0.327076	1.59642e-07	TRUE	No-change
498	ATP5A1	7.92217	7.9734	7.98431	7.95715	8.07394	0.0572314	0.309794	TRUE	No-change
506	ATP5B	9.00892	9.06538	9.10292	8.7315	8.79492	-0.296539	5.50837e-13	TRUE	No-change
509	ATP5C1	6.91092	6.88401	6.91808	6.95963	7.09198	0.127393	0.024434	TRUE	No-change
513	ATP5D	6.08825	6.29991	6.36282	6.03729	6.03619	-0.227682	0.000314261	TRUE	No-change
514	ATP5E	7.46299	7.5712	7.44998	7.58982	7.41051	-0.00127957	1	TRUE	No-change
515	ATP5F1	5.18626	5.18486	5.21875	4.84864	4.92731	-0.314591	3.90422e-07	TRUE	No-change
516	ATP5G1	6.4995	6.57517	6.59412	6.16281	6.09086	-0.441199	1.54941e-11	TRUE	No-change
517	ATP5G2	6.68436	6.87072	6.82905	6.45796	6.55015	-0.295505	1.83351e-08	TRUE	No-change
518	ATP5G3	6.30129	6.28651	6.31311	6.01598	6.0865	-0.25086	1.32692e-07	TRUE	No-change
521	ATP5I	5.86347	5.80955	5.57133	5.87246	5.77791	0.0733691	0.6297	TRUE	No-change
522	ATP5J	6.17811	6.29334	6.28434	6.2711	6.36912	0.0693127	0.359785	TRUE	No-change
523	ATP6V1A	5.80756	5.70825	5.71189	5.96671	5.86182	0.174687	0.000312743	TRUE	No-change
526	ATP6V1B2	5.01654	5.03878	5.00046	5.46023	5.55643	0.505804	9.0467e-22	TRUE	No-change
527	ATP6V0C	6.32861	6.49573	6.60358	6.75573	6.65289	0.219989	6.31485e-05	TRUE	No-change
529	ATP6V1E1	6.16295	6.18449	6.26934	6.21229	6.28582	0.0448831	0.635588	TRUE	No-change
533	ATP6V0B	6.10352	6.21395	6.2765	6.08977	6.03794	-0.141331	0.0112464	TRUE	No-change
535	ATP6V0A1	5.39562	5.47567	5.42059	5.16949	5.14447	-0.282808	2.63734e-08	TRUE	No-change
537	ATP6AP1	5.77643	5.84287	5.94893	5.95993	6.01275	0.130235	0.0198995	TRUE	No-change
539	ATP5O	8.51492	8.51971	8.52396	8.08661	8.11059	-0.421852	1.0712e-19	TRUE	No-change
546	ATRX	3.97315	3.88217	3.90796	4.0323	3.90435	0.0500225	0.521362	TRUE	No-change
549	AUH	2.64389	2.43373	2.41746	2.84819	2.86249	0.431997	2.94186e-08	TRUE	No-change
550	AUP1	5.25894	5.31805	5.31492	5.67112	5.74369	0.420152	9.98168e-14	TRUE	No-change
567	B2M	9.88668	9.84762	9.83441	10.3241	10.2237	0.418622	4.40729e-28	TRUE	No-change
571	BACH1	4.2525	4.11632	4.12951	3.95621	3.74722	-0.337169	1.22051e-09	TRUE	No-change
580	BARD1	4.45145	4.39276	4.33171	4.08857	3.81745	-0.46749	2.42901e-17	TRUE	No-change
581	BAX	5.53954	5.70432	5.71108	5.87553	5.97381	0.275231	7.25565e-06	TRUE	No-change
582	BBS1	2.31896	2.32925	2.26948	2.5482	2.57552	0.316804	0.00218891	TRUE	No-change
583	BBS2	3.27783	3.3022	3.26202	2.92794	2.98785	-0.360668	7.25875e-06	TRUE	No-change
585	BBS4	1.87963	2.13739	1.85201	2.17722	2.28164	0.345939	0.0051962	TRUE	No-change
587	BCAT2	4.79035	4.7606	4.80417	4.70631	4.75313	-0.0545756	0.612934	TRUE	No-change
593	BCKDHA	5.614	5.63659	5.61363	5.52323	5.46188	-0.134071	0.0407183	TRUE	No-change
594	BCKDHB	3.4561	3.33983	3.30264	3.39447	3.28231	-0.0322545	0.864923	TRUE	No-change
596	BCL2	5.33861	5.35788	5.34489	5.02626	4.94763	-0.371494	9.44202e-16	TRUE	No-change
602	BCL3	2.38804	2.61171	2.45107	2.94031	2.91191	0.503824	2.10098e-06	TRUE	No-change
608	TNFRSF17	7.87744	7.86297	7.91441	7.66986	7.70539	-0.197618	6.06475e-05	TRUE	No-change
613	BCR	4.7226	4.74116	4.80028	4.46116	4.46983	-0.30233	2.09183e-09	TRUE	No-change
617	Bcs1l	3.6866	3.56517	3.55627	3.71551	3.91197	0.248211	0.0018815	TRUE	No-change
622	BDH1	3.91574	3.8841	3.91433	3.54635	3.5311	-0.396242	4.89986e-11	TRUE	No-change
637	BID	4.13442	4.08727	4.24069	4.5872	4.61387	0.468642	3.09455e-13	TRUE	No-change
639	PRDM1	6.00126	5.98015	5.93159	5.71065	5.65634	-0.293017	2.15627e-11	TRUE	No-change
641	BLM	3.6651	3.511	3.52113	3.11745	3.06839	-0.524631	7.55981e-15	TRUE	No-change
642	BLMH	5.63368	5.61507	5.66524	5.21437	5.31388	-0.378472	3.67205e-12	TRUE	No-change
661	POLR3D	4.01889	4.01918	3.96351	3.99907	3.98023	-0.0120617	1	TRUE	No-change
662	BNIP1	3.29608	3.24768	3.45113	2.90499	2.97276	-0.439632	7.69727e-05	TRUE	No-change
663	BNIP2	5.02683	4.93206	4.94283	4.87306	4.75232	-0.160462	0.00168543	TRUE	No-change
665	BNIP3L	3.7421	3.59967	3.65763	4.11366	3.93462	0.382893	7.69834e-09	TRUE	No-change
667	DST	2.96341	2.9928	2.89081	2.91754	3.02046	0.0254044	0.83735	TRUE	No-change
669	BPGM	3.15713	3.28494	3.14957	2.89241	3.01231	-0.272486	0.00453845	TRUE	No-change
673	BRAF	3.65278	3.6001	3.53099	3.94179	3.84257	0.320793	9.53679e-10	TRUE	No-change
677	ZFP36L1	3.24268	3.12019	3.17485	2.90823	2.94982	-0.277388	0.000690386	TRUE	No-change
682	BSG	7.68881	7.75943	7.78048	8.20931	8.14351	0.43419	1.60268e-25	TRUE	No-change
684	BST2	8.01643	8.10255	8.05577	8.50905	8.59696	0.496716	2.89371e-29	TRUE	No-change
686	BTD	2.19559	2.26873	2.20932	2.21769	2.37314	0.101444	0.419634	TRUE	No-change
689	BTF3	7.93869	7.90072	7.88141	7.78139	7.68024	-0.177286	0.000227635	TRUE	No-change
694	BTG1	6.2199	6.16228	6.13755	6.24303	6.15893	0.0279295	0.771268	TRUE	No-change
695	BTK	2.14973	2.02347	2.00276	2.18847	2.26788	0.236861	0.0621793	TRUE	No-change
699	BUB1	6.20639	6.14044	6.18526	5.62961	5.62966	-0.556734	6.68169e-32	TRUE	No-change
701	BUB1B	5.08377	4.96494	4.99991	4.75298	4.68311	-0.309245	2.43677e-08	TRUE	No-change
705	BYSL	3.59244	3.62973	3.56955	4.09389	4.00839	0.483724	5.99641e-12	TRUE	No-change
708	C1QBP	7.76532	7.80742	7.78758	7.36924	7.42124	-0.392834	1.08718e-16	TRUE	No-change
734	OSGIN2	2.73291	2.79481	2.58666	2.80956	2.64548	0.0143038	1	TRUE	No-change
738	VPS51	5.33871	5.49611	5.47416	5.45132	5.44411	0.00652674	1	TRUE	No-change
741	ZNHIT2	3.09144	2.96896	3.12293	3.34676	3.36407	0.335004	0.00412748	TRUE	No-change
752	FMNL1	5.46745	5.5266	5.49252	5.54291	5.51986	0.0353718	0.695431	TRUE	No-change
754	PTTG1IP	5.33384	5.35663	5.38507	5.53215	5.62409	0.226978	2.89004e-05	TRUE	No-change
755	c21orf2	2.7197	2.56452	2.6457	2.96612	3.07469	0.454719	4.84423e-07	TRUE	No-change
757	TMEM50B	4.20485	4.10345	4.10843	4.43996	4.35373	0.271854	2.57779e-05	TRUE	No-change
760	CA2	2.19065	2.05328	2.04237	1.95556	1.8882	-0.229341	0.244366	TRUE	No-change
782	CACNB1	2.39397	2.35301	2.30019	2.49389	2.55158	0.221174	0.0262712	TRUE	No-change
784	CACNB3	2.21659	2.19642	2.29857	1.99215	2.06792	-0.261209	0.0138305	TRUE	No-change
788	SLC25A20	5.52305	5.6151	5.50458	5.72049	5.762	0.196732	0.000863488	TRUE	No-change
790	CAD	4.36862	4.43904	4.42603	4.42747	4.49125	0.0508066	0.521362	TRUE	No-change
801	CALM1	4.98086	4.97041	4.96347	4.95609	4.88434	-0.054316	0.488992	TRUE	No-change
805	CALM2	8.61786	8.54297	8.59112	9.0807	9.03275	0.473744	3.70995e-30	TRUE	No-change
808	CALM3	6.56173	6.57838	6.58728	6.22962	6.19511	-0.368804	3.98937e-14	TRUE	No-change
811	CALR	9.65507	9.66624	9.64719	9.3115	9.31322	-0.344313	2.94967e-18	TRUE	No-change
818	CAMK2G	2.25479	2.32873	2.29047	2.45755	2.46828	0.209406	0.0133628	TRUE	No-change
819	CAMLG	4.61147	4.57079	4.5258	4.23057	4.19586	-0.374353	6.8775e-09	TRUE	No-change
821	CANX	8.81937	8.75237	8.76297	8.33565	8.23804	-0.492353	2.28564e-38	TRUE	No-change
823	CAPN1	5.05497	5.08842	5.13907	5.19318	5.25378	0.133506	0.0222314	TRUE	No-change
826	CAPNS1	7.01993	7.09933	7.14494	6.85554	6.86657	-0.230596	1.21641e-06	TRUE	No-change
829	CAPZA1	6.54876	6.42223	6.41327	6.23642	6.11282	-0.291222	1.33049e-09	TRUE	No-change
830	CAPZA2	6.414	6.26904	6.36251	6.81897	6.61915	0.375353	1.60084e-15	TRUE	No-change
831	CAST	5.22299	5.13389	5.15665	5.14955	5.03798	-0.080154	0.180964	TRUE	No-change
832	CAPZB	5.21911	5.22573	5.23571	5.74881	5.78024	0.550389	7.57621e-30	TRUE	No-change
834	CASP1	4.44503	4.3358	4.41949	4.4459	4.50467	0.084468	0.361658	TRUE	No-change
835	CASP2	5.36334	5.35111	5.38357	5.24764	5.25399	-0.118058	0.0339726	TRUE	No-change
836	CASP3	6.58912	6.52337	6.54669	6.33323	6.21931	-0.280652	4.75656e-09	TRUE	No-change
837	CASP4	5.54783	5.45037	5.50143	5.1107	5.11895	-0.392679	8.92709e-10	TRUE	No-change
840	CASP7	4.14071	4.12723	4.16064	4.21841	4.2186	0.0800868	0.348393	TRUE	No-change
841	casp8	5.0126	4.95772	4.97888	5.41304	5.43174	0.452896	1.25318e-19	TRUE	No-change
843	CASP10	5.45147	5.4375	5.43514	4.909	4.98453	-0.506389	2.35883e-27	TRUE	No-change
847	CAT	4.91242	5.00395	4.94042	4.78751	4.68808	-0.2285	0.000413665	TRUE	No-change
857	CAV1	4.90661	4.77149	4.83776	4.69632	4.59323	-0.202459	0.000603657	TRUE	No-change
858	CAV2	3.75666	3.56912	3.57707	3.43246	3.1625	-0.376901	9.19183e-07	TRUE	No-change
861	RUNX1	3.40985	3.39775	3.40617	3.74408	3.52489	0.250634	2.81786e-06	TRUE	No-change
864	RUNX3	3.90673	4.13634	4.13076	4.20589	4.14766	0.113646	0.0958386	TRUE	No-change
865	CBFB	5.86328	5.66925	5.75017	5.75224	5.52728	-0.123827	0.0264877	TRUE	No-change
867	CBL	3.97138	4.03981	4.01481	4.00874	4.03192	0.0116752	1	TRUE	No-change
873	CBR1	3.54427	3.58787	3.72242	3.40392	3.44389	-0.215927	0.0266957	TRUE	No-change
889	KRIT1	3.63407	3.56531	3.55427	3.68143	3.66132	0.0956968	0.233579	TRUE	No-change
892	CCNC	6.2107	6.08757	6.07184	6.00337	5.7267	-0.261497	1.7818e-07	TRUE	No-change
894	CCND2	7.01743	6.99489	6.97927	7.24283	7.21068	0.231207	1.79752e-08	TRUE	No-change
896	CCND3	3.7694	3.82201	3.88702	3.49129	3.52926	-0.343993	3.1597e-06	TRUE	No-change
900	CCNG1	6.57808	6.48975	6.51293	6.13236	6.026	-0.454231	1.06281e-21	TRUE	No-change
901	CCNG2	3.23803	3.13768	3.23821	3.34553	3.1668	0.0528935	0.661021	TRUE	No-change
905	CCNT2	2.69409	2.56769	2.56592	2.73567	2.70781	0.136526	0.103727	TRUE	No-change
908	CCT6A	6.81879	6.80458	6.79219	6.82573	6.8555	0.0363724	0.652319	TRUE	No-change
940	CD28	6.50204	6.46585	6.47252	6.83115	6.84847	0.363603	1.41635e-17	TRUE	No-change
949	SCARB1	2.57891	2.78136	2.9307	2.3204	2.58462	-0.361176	0.00050998	TRUE	No-change
950	SCARB2	6.59225	6.50256	6.48744	6.51715	6.4144	-0.0624776	0.275275	TRUE	No-change
951	CD37	4.26079	4.35711	4.38104	4.8731	4.79785	0.516067	2.87461e-14	TRUE	No-change
952	CD38	6.10321	6.12747	6.12243	6.5614	6.61594	0.477821	4.85131e-20	TRUE	No-change
953	ENTPD1	2.0889	2.1504	2.03025	1.98869	2.04408	-0.0949379	0.287319	TRUE	No-change
958	CD40	3.27032	3.3683	3.16729	3.25969	3.50385	0.144376	0.179107	TRUE	No-change
961	CD47	5.34809	5.29288	5.2847	5.68098	5.5568	0.317522	1.35267e-11	TRUE	No-change
963	CD53	6.63084	6.64278	6.63872	6.62846	6.71166	0.0352231	0.703859	TRUE	No-change
965	CD58	4.14927	3.87242	3.84071	3.71412	3.59265	-0.324903	0.000289771	TRUE	No-change
967	CD63	6.08027	6.09304	6.1172	6.31535	6.39786	0.265216	2.02582e-07	TRUE	No-change
970	CD70	3.79366	3.81201	3.80907	4.0668	4.08855	0.292381	0.0080067	TRUE	No-change
972	CD74	10.0048	10.0358	10.0537	10.2758	10.2643	0.238606	6.4605e-10	TRUE	No-change
976	ADGRE5	2.04314	2.05935	2.16797	2.0004	1.91524	-0.189624	0.160916	TRUE	No-change
977	CD151	4.9737	5.07067	5.17832	4.99303	5.09258	-0.0336311	0.852185	TRUE	No-change
983	CDK1	5.74571	5.61044	5.65099	5.27805	5.05686	-0.514936	4.82118e-24	TRUE	No-change
984	CDK11B	2.77865	2.79576	2.82106	2.73263	2.82834	-0.0144703	1	TRUE	No-change
987	LRBA	4.75089	4.81388	4.76708	4.69609	4.69482	-0.0858228	0.118104	TRUE	No-change
988	CDC5L	4.36201	4.32682	4.3565	4.49697	4.47799	0.145855	0.00944764	TRUE	No-change
989	2022-09-07	5.39005	5.25308	5.28351	5.43736	5.27298	0.0473195	0.542345	TRUE	No-change
994	cdc25b	4.95145	4.96218	5.06358	4.67849	4.64777	-0.344019	1.50674e-10	TRUE	No-change
996	CDC27	4.33939	4.25804	4.25767	4.17659	4.10617	-0.152395	0.010435	TRUE	No-change
997	CDC34	4.68695	4.69507	4.78037	4.62239	4.72424	-0.0450646	0.731033	TRUE	No-change
998	CDC42	5.90489	5.79844	5.84696	6.18175	6.0874	0.288918	2.43827e-09	TRUE	No-change
1020	CDK5	4.63536	4.66869	4.68557	4.73918	4.67934	0.0426759	0.826296	TRUE	No-change
1022	CDK7	4.03208	3.96697	4.03037	3.82302	3.89274	-0.154984	0.134447	TRUE	No-change
1024	CDK8	2.42472	2.58351	2.3457	2.59455	2.47722	0.0836588	0.598198	TRUE	No-change
1025	CDK9	4.7425	4.792	4.80068	4.47538	4.44594	-0.334425	1.93145e-07	TRUE	No-change
1027	CDKN1B	6.43631	6.21106	6.26126	6.63171	6.39188	0.212177	1.46043e-05	TRUE	No-change
1039	CDR2	4.42009	4.35485	4.41666	4.13598	4.03082	-0.334898	7.29142e-07	TRUE	No-change
1043	CD52	2.65513	2.25024	1.9829	2.09856	2.38458	-0.00724511	1	TRUE	No-change
1059	CENPB	4.11603	4.14252	4.12925	4.34375	4.40341	0.260034	0.000114729	TRUE	No-change
1060	CENPC	3.35492	3.26957	3.27804	3.24867	3.2029	-0.0833499	0.462771	TRUE	No-change
1063	CENPF	5.17479	5.05815	5.01094	4.85757	4.87865	-0.220266	2.13928e-06	TRUE	No-change
1069	cetn2	4.55343	4.32125	4.44033	4.8641	5.05501	0.562923	1.3487e-12	TRUE	No-change
1070	CETN3	4.57692	4.36415	4.36619	3.86596	3.99823	-0.515599	6.03337e-10	TRUE	No-change
1072	CFL1	8.7696	8.81362	8.83342	8.90678	8.85543	0.0750462	0.1438	TRUE	No-change
1075	CTSC	4.0389	4.04274	4.03094	4.17069	4.09683	0.100636	0.107366	TRUE	No-change
1102	RCBTB2	2.32634	2.40855	2.29039	2.18052	2.02904	-0.320577	0.00508839	TRUE	No-change
1104	RCC1	5.15583	5.20316	5.16297	4.6883	4.62195	-0.539994	1.65804e-21	TRUE	No-change
1105	CHD1	3.83146	3.7518	3.81911	3.85223	3.78251	0.0168975	1	TRUE	No-change
1106	CHD2	4.25983	4.17624	4.06898	4.0407	4.04527	-0.133028	0.0163769	TRUE	No-change
1107	CHD3	2.08655	2.17013	2.10479	2.07637	2.03628	-0.0912081	0.430747	TRUE	No-change
1108	CHD4	6.06471	6.12429	6.11501	6.15838	6.20221	0.0800089	0.122189	TRUE	No-change
1111	CHEK1	4.5813	4.45875	4.4766	4.14946	3.97673	-0.468918	5.49875e-17	TRUE	No-change
1112	FOXN3	4.19131	4.16982	4.17826	4.54777	4.41251	0.315071	4.08751e-10	TRUE	No-change
1121	CHM	2.32326	2.13625	2.17682	2.52439	2.24695	0.213873	0.00964557	TRUE	No-change
1131	CHRM3	3.83895	3.8632	3.80025	3.65333	3.64889	-0.198358	0.0014492	TRUE	No-change
1138	CHRNA5	3.03351	2.84047	2.84023	3.01658	2.84847	0.0295086	0.990688	TRUE	No-change
1147	CHUK	3.70079	3.71043	3.75677	3.85493	3.77248	0.0935459	0.279208	TRUE	No-change
1153	CIRBP	5.40666	5.44028	5.35143	5.70583	5.7262	0.323317	9.74226e-11	TRUE	No-change
1155	TBCB	5.00741	5.07548	4.99497	4.68392	4.58911	-0.410308	3.25572e-09	TRUE	No-change
1161	ERCC8	2.63726	2.67786	2.76062	2.95974	3.01796	0.344959	0.000552564	TRUE	No-change
1164	CKS2	7.19764	7.05458	7.20806	7.22861	7.3044	0.117503	0.0715737	TRUE	No-change
1173	AP2M1	6.79677	6.83374	6.85964	7.21608	7.22352	0.392026	1.62773e-17	TRUE	No-change
1174	AP1S1	4.90135	4.92234	4.82523	4.98325	4.96055	0.0904597	0.357893	TRUE	No-change
1175	AP2S1	5.41781	5.47221	5.45302	5.49848	5.51849	0.0613123	0.548848	TRUE	No-change
1176	AP3S1	3.49886	3.19248	3.26678	3.2025	3.00255	-0.246725	0.000940469	TRUE	No-change
1182	CLCN3	4.42714	4.38559	4.32985	4.65663	4.60384	0.260545	4.40442e-07	TRUE	No-change
1191	CLU	4.8022	4.91539	4.8637	4.79205	4.805	-0.0668173	0.393435	TRUE	No-change
1192	CLIC1	8.10745	8.11879	8.12121	7.67539	7.68848	-0.435639	1.86259e-23	TRUE	No-change
1195	CLK1	3.88217	3.9073	3.71942	4.27325	4.46626	0.576019	4.15097e-21	TRUE	No-change
1196	CLK2	4.33842	4.26127	4.32907	4.2877	4.29323	-0.0180437	1	TRUE	No-change
1198	CLK3	2.47032	2.49073	2.39795	2.32417	2.39905	-0.107485	0.213514	TRUE	No-change
1200	TPP1	5.61129	5.57329	5.61886	6.05109	5.99393	0.428559	2.45834e-19	TRUE	No-change
1201	CLN3	3.77995	3.90384	3.98588	4.29406	4.19968	0.366276	5.43468e-07	TRUE	No-change
1207	CLNS1A	6.00823	5.95389	5.95765	5.98637	6.02316	0.0346021	0.785839	TRUE	No-change
1211	CLTA	6.1966	6.19098	6.18372	6.28589	6.25869	0.0823157	0.259429	TRUE	No-change
1212	CLTB	4.85033	4.86065	4.92717	5.18474	5.15686	0.29799	4.36707e-06	TRUE	No-change
1213	CLTC	6.30909	6.29649	6.26574	6.30511	6.29027	0.0072659	1	TRUE	No-change
1265	CNN2	6.88653	6.97967	7.00114	7.19163	7.14419	0.211525	3.979e-06	TRUE	No-change
1267	CNP	3.25911	3.33739	3.33459	3.64513	3.58209	0.327562	4.23361e-07	TRUE	No-change
1285	COL4A3	2.17419	2.19299	2.12058	1.94847	1.8594	-0.350047	3.73753e-05	TRUE	No-change
1286	COL4A4	2.24914	2.26334	2.28293	2.49157	2.40069	0.220747	0.000530496	TRUE	No-change
1312	COMT	2.71246	2.96618	3.00937	2.72781	2.7793	-0.181727	0.0662666	TRUE	No-change
1314	COPA	6.57347	6.58376	6.60577	6.17607	6.26932	-0.367807	1.92696e-17	TRUE	No-change
1315	COPB1	6.33981	6.32968	6.30747	6.00229	6.00305	-0.327411	3.03312e-12	TRUE	No-change
1327	Cox4I1	7.52487	7.53227	7.5803	7.51242	7.45165	-0.0657006	0.320907	TRUE	No-change
1329	Cox5b	7.4752	7.54904	7.50152	7.34169	7.38364	-0.14688	0.0199355	TRUE	No-change
1337	Cox6a1	6.60274	6.67249	6.61369	6.35474	6.50103	-0.196926	0.00466333	TRUE	No-change
1340	Cox6b1	7.90989	7.99365	7.95551	7.81367	7.86145	-0.116213	0.0458466	TRUE	No-change
1345	COX6C	6.72245	6.82803	6.81151	6.71267	6.82623	-0.0163924	1	TRUE	No-change
1347	COX7A2	5.12666	5.23546	5.21229	4.99833	5.10331	-0.143855	0.00595618	TRUE	No-change
1349	COX7B	7.97183	7.98339	7.89921	7.76104	7.83021	-0.154055	0.00926529	TRUE	No-change
1350	COX7C	8.89432	8.94377	8.93714	8.60352	8.85609	-0.185595	0.000272545	TRUE	No-change
1352	COX10	3.14681	3.26456	3.33602	3.40182	3.26499	0.0776287	0.525994	TRUE	No-change
1353	cox11	4.31202	4.16107	4.16414	4.49397	4.26265	0.173148	0.0105721	TRUE	No-change
1355	Cox15	3.91163	3.92099	3.84766	3.64329	3.61061	-0.288898	2.66404e-07	TRUE	No-change
1362	CPD	5.08154	5.05657	5.07205	4.85874	4.83838	-0.228972	1.19348e-06	TRUE	No-change
1371	CPOX	3.8823	3.75191	3.74675	3.49765	3.22039	-0.480327	2.41928e-13	TRUE	No-change
1374	CPT1A	4.52307	4.54624	4.47627	5.00118	4.8984	0.449959	4.06905e-19	TRUE	No-change
1376	cpt2	3.86643	3.95153	3.95171	4.20422	4.1706	0.275639	5.4529e-05	TRUE	No-change
1385	CREB1	3.01761	2.89359	2.90213	3.29329	3.04968	0.265102	7.75326e-06	TRUE	No-change
1386	atf2	4.90375	4.79928	4.76985	4.78923	4.62524	-0.122687	0.0378901	TRUE	No-change
1387	CREBBP	3.39792	3.41595	3.39499	3.74529	3.73062	0.365134	9.38602e-12	TRUE	No-change
1388	ATF6B	5.81412	5.90061	5.85372	5.82063	5.82539	-0.0353597	0.707803	TRUE	No-change
1389	CREBL2	4.62086	4.51575	4.50604	5.05195	4.90541	0.447382	3.17278e-16	TRUE	No-change
1390	CREM	2.12437	2.05328	2.14045	1.7882	1.67673	-0.517738	4.68027e-08	TRUE	No-change
1396	CRIP1	7.2317	7.35911	7.32279	7.04299	7.15768	-0.203861	0.00138422	TRUE	No-change
1398	CRK	3.40778	3.41646	3.41899	3.85186	3.83111	0.463253	1.53912e-10	TRUE	No-change
1399	CRKL	4.96748	5.10586	5.05769	5.00745	5.03458	-0.0259201	0.84578	TRUE	No-change
1400	CRMP1	1.9272	1.98778	1.87953	2.28078	2.22244	0.41029	4.30751e-05	TRUE	No-change
1407	CRY1	2.7472	2.77387	2.77693	2.44109	2.40711	-0.414665	1.60673e-05	TRUE	No-change
1414	CRYBB1	3.67772	3.54939	3.50367	6.22562	6.22616	2.76311	7.58697848268735e-313	TRUE	No-change
1416	CRYBB2P1	2.7712	2.74468	2.54767	2.43773	2.61307	-0.169094	0.316773	TRUE	No-change
1431	CS	6.4138	6.47846	6.43589	5.88053	5.93709	-0.540768	3.90511e-30	TRUE	No-change
1432	MAPK14	4.71887	4.73857	4.72002	4.5276	4.46791	-0.239767	1.70522e-05	TRUE	No-change
1434	CSE1L	6.1267	5.974	6.01254	5.69035	5.63585	-0.381842	1.12325e-15	TRUE	No-change
1445	CSK	6.27009	6.40183	6.37705	6.19526	6.14953	-0.183073	0.000238348	TRUE	No-change
1452	CSNK1A1	6.68813	6.65142	6.63272	6.16664	6.15826	-0.500745	1.10003e-26	TRUE	No-change
1455	CSNK1G2	4.61869	4.74961	4.69258	4.99676	4.93118	0.281985	2.02005e-07	TRUE	No-change
1456	csnk1g3	3.21157	3.05924	3.08331	3.40703	3.26595	0.243497	0.00106384	TRUE	No-change
1457	CSNK2A1	4.72083	4.67637	4.65526	4.49627	4.49941	-0.193517	0.000433988	TRUE	No-change
1459	CSNK2A2	5.0811	5.23924	5.25162	5.12384	5.20084	-0.0323989	0.851204	TRUE	No-change
1460	CSNK2B	6.94996	6.9786	7.01497	6.51132	6.68655	-0.378681	7.0191e-13	TRUE	No-change
1465	CSRP1	5.34436	5.34065	5.36558	5.37175	5.39203	0.0330401	0.798981	TRUE	No-change
1471	CST3	4.49065	4.49043	4.46314	4.85075	4.9024	0.413798	3.0585e-11	TRUE	No-change
1477	CSTF1	4.43841	4.33389	4.27234	4.5312	4.6116	0.240904	0.00032048	TRUE	No-change
1478	CSTF2	3.81115	3.80243	3.78645	3.27068	3.34966	-0.528934	1.47974e-12	TRUE	No-change
1479	CSTF3	3.82686	3.90682	3.95049	3.84507	3.91581	-0.0156435	1	TRUE	No-change
1486	CTBS	3.62334	3.46102	3.43581	3.44495	3.20611	-0.205739	0.0157715	TRUE	No-change
1487	CTBP1	4.12759	4.11198	4.07273	4.25214	4.19984	0.128435	0.0212931	TRUE	No-change
1495	CTNNA1	5.60882	5.5632	5.59683	5.21339	5.2493	-0.365769	1.50111e-14	TRUE	No-change
1497	CTNS	3.63275	3.74116	3.84031	3.76149	3.84371	0.0665704	0.489583	TRUE	No-change
1499	CTNNB1	4.54615	4.53437	4.55964	4.94448	5.01712	0.453234	3.46011e-17	TRUE	No-change
1520	CTSS	5.5914	5.51657	5.49849	5.77157	5.70106	0.204802	3.58586e-05	TRUE	No-change
1522	CTSZ	5.84604	5.82773	5.88166	5.61346	5.59831	-0.251376	3.4321e-05	TRUE	No-change
1523	CUX1	2.85572	2.82519	2.84771	2.87684	2.89445	0.0508181	0.579147	TRUE	No-change
1528	CYB5A	4.6296	4.7011	4.6288	4.53333	4.47605	-0.160235	0.0438253	TRUE	No-change
1535	CYBA	7.50399	7.62269	7.64369	7.64824	7.56309	0.0121562	1	TRUE	No-change
1536	CYBB	2.11029	1.97903	2.12235	2.35097	2.29198	0.320535	0.00145853	TRUE	No-change
1540	CYLD	4.92749	4.84519	4.90837	5.0101	4.94943	0.0887076	0.104753	TRUE	No-change
1573	CYP2J2	2.32389	2.06154	2.17122	1.80197	1.89353	-0.420979	0.00732734	TRUE	No-change
1595	CYP51A1	4.90217	4.83004	4.7454	4.44016	4.39856	-0.424279	6.22258e-13	TRUE	No-change
1603	DAD1	7.02174	7.06292	7.13458	7.01137	6.98588	-0.0781748	0.296217	TRUE	No-change
1604	CD55	4.2726	4.22311	4.26831	4.05019	4.05205	-0.214628	0.00132061	TRUE	No-change
1605	DAG1	3.15219	3.21307	3.36177	3.60437	3.59113	0.384648	4.25941e-10	TRUE	No-change
1611	DAP	5.70119	5.7625	5.7544	5.57571	5.56105	-0.176355	0.00192145	TRUE	No-change
1613	DAPK3	3.80414	4.00907	3.85772	4.16114	4.23603	0.322745	1.49596e-05	TRUE	No-change
1615	DARS	5.68204	5.63626	5.65069	5.6364	5.55879	-0.0607111	0.391669	TRUE	No-change
1616	DAXX	5.22459	5.22935	5.33127	5.38542	5.46085	0.166439	0.00456193	TRUE	No-change
1622	DBI	7.61961	7.66839	7.66054	7.08909	7.10154	-0.557971	6.97313e-33	TRUE	No-change
1628	DBP	2.99199	3.02397	3.13502	2.74171	2.85628	-0.282121	0.0149485	TRUE	No-change
1629	DBT	2.42445	2.27353	2.31626	2.78171	2.63295	0.446974	5.16145e-12	TRUE	No-change
1633	DCK	5.786	5.67654	5.74337	5.66624	5.35554	-0.228682	2.56412e-05	TRUE	No-change
1635	DCTD	4.98833	5.14385	5.17013	5.19417	5.26185	0.127143	0.040239	TRUE	No-change
1639	DCTN1	4.48656	4.55598	4.56763	4.99373	4.92751	0.437074	9.79279e-18	TRUE	No-change
1642	DDB1	6.4022	6.44958	6.42696	6.6533	6.66864	0.236957	1.00601e-07	TRUE	No-change
1647	GADD45A	4.73777	4.60391	4.57822	4.83078	4.7559	0.160152	0.0567923	TRUE	No-change
1650	DDOST	7.80282	7.79646	7.83018	7.67728	7.69035	-0.126562	0.00718984	TRUE	No-change
1653	DDX1	5.61344	5.61828	5.65461	5.57527	5.54975	-0.0687615	0.330698	TRUE	No-change
1654	DDX3X	6.0643	6.01061	5.99209	6.11262	6.09502	0.082716	0.108369	TRUE	No-change
1655	DDX5	6.43587	6.42306	6.34785	6.80588	6.83409	0.422186	1.2471e-22	TRUE	No-change
1657	DMXL1	3.1709	3.14122	3.11216	3.23341	3.25732	0.118326	0.0565119	TRUE	No-change
1659	DHX8	3.99001	3.99486	4.01022	4.05462	4.16983	0.125682	0.040931	TRUE	No-change
1660	DHX9	5.65179	5.64275	5.67795	6.15646	6.18121	0.520253	6.87748e-31	TRUE	No-change
1662	DDX10	4.32	4.26399	4.21267	4.43064	4.51316	0.22248	0.000497264	TRUE	No-change
1665	DHX15	6.05682	5.97374	5.99528	6.12894	6.19719	0.159162	0.00174154	TRUE	No-change
1666	DECR1	4.74086	4.67962	4.82615	4.38098	4.46811	-0.332773	2.03595e-05	TRUE	No-change
1676	DFFA	3.3922	3.39085	3.45211	3.79425	3.92223	0.492674	2.70795e-12	TRUE	No-change
1678	TIMM8A	3.19084	3.18115	3.20269	2.94259	2.8258	-0.359956	0.000905724	TRUE	No-change
1716	dguok	5.11003	5.08975	5.0587	5.49942	5.51703	0.434933	6.95386e-11	TRUE	No-change
1718	DHCR24	3.62229	3.74481	3.69199	3.93262	3.92345	0.254975	0.000110435	TRUE	No-change
1719	DHFR	4.30102	4.29465	4.1758	3.98993	3.78703	-0.39821	2.25032e-10	TRUE	No-change
1723	DHODH	2.45065	2.63311	2.49203	2.41196	2.42011	-0.143867	0.235547	TRUE	No-change
1725	DHPS	5.01153	5.08705	5.21741	5.12344	5.09593	-0.00322605	1	TRUE	No-change
1727	cyb5r3	4.25083	4.20278	4.13221	4.63641	4.51731	0.399172	3.40707e-11	TRUE	No-change
1728	NQO1	2.29942	2.25173	2.33811	2.10033	2.15377	-0.208258	0.133721	TRUE	No-change
1729	DIAPH1	5.8017	5.85697	5.79592	5.97935	5.99119	0.169451	0.000269868	TRUE	No-change
1731	2022-09-01	5.75733	5.89189	5.85996	5.24668	5.43283	-0.500271	2.26486e-17	TRUE	No-change
1736	DKC1	5.40796	5.45849	5.46201	5.37871	5.46506	-0.0200097	0.936957	TRUE	No-change
1737	DLAT	4.5962	4.5716	4.60846	4.56078	4.47475	-0.0796623	0.272028	TRUE	No-change
1738	DLD	5.30165	5.24577	5.23964	5.32435	5.2585	0.0293939	0.815058	TRUE	No-change
1743	DLST	3.65791	3.65592	3.61797	3.11615	3.24264	-0.50211	1.25619e-11	TRUE	No-change
1762	DMWD	3.40449	3.42322	3.27208	3.82872	3.65549	0.403339	4.81361e-08	TRUE	No-change
1774	DNASE1L1	2.81396	2.62171	2.65338	2.92414	2.80202	0.195264	0.0395388	TRUE	No-change
1778	DYNC1H1	4.11866	4.34081	4.31083	4.44522	4.53562	0.241442	1.97091e-07	TRUE	No-change
1781	DYNC1I2	2.89045	2.82681	2.8407	3.14118	3.11674	0.3174	4.29275e-05	TRUE	No-change
1783	DYNC1LI2	4.09137	4.0184	3.90348	4.53961	4.54843	0.570892	2.60101e-23	TRUE	No-change
1785	DNM2	5.02663	5.09954	5.08656	5.28821	5.27433	0.214201	6.16247e-05	TRUE	No-change
1794	DOCK2	4.86803	4.9295	4.88758	4.44919	4.44786	-0.465802	4.23699e-21	TRUE	No-change
1796	DOK1	2.38865	2.53209	2.42548	2.54156	2.51468	0.0851239	0.601241	TRUE	No-change
1797	DXO	3.16004	3.19412	3.23575	2.9324	2.90079	-0.324474	0.00398857	TRUE	No-change
1806	DPYD	3.01072	3.10215	3.1619	2.74304	2.71884	-0.423634	4.34884e-09	TRUE	No-change
1810	DR1	4.33483	4.11106	4.08716	4.71876	4.46268	0.433629	1.77939e-12	TRUE	No-change
1819	DRG2	3.93888	4.04609	4.02116	4.26271	4.229	0.251633	0.00127205	TRUE	No-change
1820	ARID3A	2.91599	2.99714	2.95787	2.90402	2.84656	-0.102129	0.373694	TRUE	No-change
1822	ATN1	3.86381	4.07012	4.05082	4.47484	4.38834	0.449906	1.081e-14	TRUE	No-change
1827	RCAN1	4.31758	4.35754	4.38265	3.76152	3.84822	-0.578836	3.98819e-21	TRUE	No-change
1829	DSG2	4.68931	4.67226	4.67513	5.1131	5.09294	0.438889	4.70979e-19	TRUE	No-change
1832	DSP	3.08497	3.12545	3.05159	2.90689	2.96185	-0.172645	0.00851638	TRUE	No-change
1836	SLC26A2	2.31051	2.35894	2.32548	2.50723	2.43981	0.168871	0.0425394	TRUE	No-change
1838	DTNB	2.29084	2.31901	2.28898	2.15086	2.2899	-0.0855342	0.601241	TRUE	No-change
1841	DTYMK	4.31432	4.46195	4.43754	4.14163	4.05722	-0.335778	0.000179833	TRUE	No-change
1843	DUSP1	2.03414	1.95327	2.17871	2.37383	2.52321	0.513281	8.07453e-05	TRUE	No-change
1848	DUSP6	4.67742	4.62163	4.69355	4.3805	4.17993	-0.406977	1.54067e-11	TRUE	No-change
1849	DUSP7	3.07462	3.09392	3.02215	2.64026	2.58508	-0.529499	3.58541e-09	TRUE	No-change
1855	DVL1	2.90268	3.15114	3.15144	2.97732	2.85935	-0.197622	0.0428059	TRUE	No-change
1856	DVL2	3.3111	3.47589	3.45378	3.56793	3.44078	0.0840261	0.456809	TRUE	No-change
1857	DVL3	4.49672	4.51965	4.50915	4.30426	4.29598	-0.219448	9.55932e-05	TRUE	No-change
1905-02-01	DYRK1A	3.75815	3.80132	3.78025	4.23893	4.14449	0.437001	5.74318e-17	TRUE	No-change
1861	TOR1A	4.58097	4.67027	4.61692	4.94355	4.90249	0.30694	2.33762e-06	TRUE	No-change
1870	E2F2	4.92987	5.03287	5.02049	4.52502	4.48136	-0.513756	2.80044e-24	TRUE	No-change
1871	E2F3	4.07102	4.00506	4.01217	3.91184	3.85862	-0.154553	0.0169189	TRUE	No-change
1874	E2F4	4.64708	4.70752	4.82083	4.50342	4.51426	-0.230043	0.000926972	TRUE	No-change
1876	E2F6	1.82825	1.69793	1.55399	2.02446	2.07511	0.506806	2.60749e-05	TRUE	No-change
1889	ECE1	4.6097	4.61036	4.64099	4.94843	4.90236	0.315583	2.20939e-10	TRUE	No-change
1891	ECH1	5.26356	5.28925	5.38619	5.25276	5.37272	0.00390128	1	TRUE	No-change
1892	ECHS1	5.06657	5.11899	5.12931	5.01031	5.09829	-0.0491931	0.703859	TRUE	No-change
1894	ECT2	4.24945	4.09013	4.13251	3.8572	3.73547	-0.387268	3.5291e-11	TRUE	No-change
1912	PHC2	2.45068	2.63004	2.56512	2.7207	2.72852	0.200993	0.00437809	TRUE	No-change
1915	EEF1A1	9.27175	9.32557	9.38018	8.77551	8.79728	-0.541142	2.27842e-46	TRUE	No-change
1933	EEF1B2	7.69168	7.75585	7.82639	7.12325	7.3271	-0.529693	1.70482e-28	TRUE	No-change
1936	EEF1D	5.87769	5.92892	5.95249	5.61538	5.65552	-0.28969	4.3454e-10	TRUE	No-change
1937	EEF1G	8.40879	8.39687	8.49537	7.98691	8.05488	-0.413857	1.20967e-21	TRUE	No-change
1938	EEF2	10.75	10.8127	10.8463	10.3278	10.3301	-0.474956	1.16949e-40	TRUE	No-change
1954	MEGF8	2.00993	1.90047	1.98183	2.1125	2.1186	0.204313	0.0107317	TRUE	No-change
1955	MEGF9	3.62901	3.53815	3.62234	3.88434	3.80932	0.269991	8.19271e-06	TRUE	No-change
1964	EIF1AX	4.58544	4.37088	4.36102	4.44479	4.06267	-0.194563	0.00140792	TRUE	No-change
1965	EIF2S1	4.63248	4.56755	4.58106	4.76774	4.70007	0.14552	0.0160502	TRUE	No-change
1967	EIF2B1	4.4533	4.59621	4.46093	4.56882	4.5807	0.0694818	0.521362	TRUE	No-change
1968	EIF2S3	7.099	7.03803	7.02613	6.48785	6.47713	-0.577241	4.03159e-39	TRUE	No-change
1975	EIF4B	7.14004	7.09101	7.09177	7.42549	7.39227	0.303247	4.85904e-13	TRUE	No-change
1977	EIF4E	2.96006	2.85625	2.79165	3.05	2.79979	0.0588705	0.634264	TRUE	No-change
1979	EIF4EBP2	5.39267	5.35674	5.37152	5.44297	5.42996	0.0644323	0.277581	TRUE	No-change
1981	EIF4G1	6.95908	7.01445	6.97321	7.00043	6.98005	0.00761175	1	TRUE	No-change
1982	EIF4G2	7.98281	7.97598	7.95732	8.41225	8.38895	0.430029	2.58007e-28	TRUE	No-change
1984	EIF5A	7.01663	7.03413	7.04295	7.10022	7.06035	0.0490057	0.437734	TRUE	No-change
1992	SERPINB1	3.08851	3.04103	3.05213	3.41946	3.53751	0.476988	1.07725e-09	TRUE	No-change
1994	ELAVL1	5.00117	4.98195	5.03586	4.90886	4.88829	-0.111912	0.0424421	TRUE	No-change
1997	ELF1	4.822	4.70859	4.74778	4.94355	4.8079	0.119958	0.041824	TRUE	No-change
1998	ELF2	3.24155	3.28355	3.16883	3.53777	3.55662	0.349053	4.50435e-07	TRUE	No-change
2000	ELF4	3.32242	3.29566	3.30114	3.24554	3.20179	-0.0937699	0.31137	TRUE	No-change
2002	ELK1	4.39514	4.29755	4.38108	4.39414	4.29041	-0.0186077	1	TRUE	No-change
2004	ELK3	5.21458	5.20983	5.18862	5.31277	5.14011	0.0214882	0.921983	TRUE	No-change
2005	ELK4	3.99759	3.99239	3.93848	4.44672	4.33152	0.436566	7.84414e-21	TRUE	No-change
2010	EMD	5.18345	5.2739	5.3015	5.27656	5.20314	-0.0209718	1	TRUE	No-change
2011	MARK2	3.52189	3.61496	3.59141	3.76326	3.72408	0.17681	0.00867364	TRUE	No-change
2013	EMP2	2.75342	2.61546	2.77427	3.19782	3.15974	0.53452	1.79307e-13	TRUE	No-change
2014	EMP3	5.20031	5.30309	5.22347	5.20739	5.40199	0.074395	0.521362	TRUE	No-change
2021	endog	1.95352	2.23349	2.37219	2.50879	2.18606	0.13619	0.591721	TRUE	No-change
2023	ENO1	7.60374	7.6559	7.64385	7.84903	7.85995	0.220672	1.80905e-07	TRUE	No-change
2029	ENSA	6.18654	6.14169	6.1693	5.75814	5.82585	-0.378012	4.38772e-16	TRUE	No-change
2030	SLC29A1	5.17992	5.15248	5.1885	5.0917	5.12917	-0.0634974	0.406489	TRUE	No-change
2033	EP300	4.21001	4.33254	4.25656	4.63943	4.65427	0.396256	2.24487e-16	TRUE	No-change
2035	EPB41	4.99942	4.99753	4.99381	4.91923	4.94632	-0.0657109	0.283733	TRUE	No-change
2060	EPS15	5.01457	4.89772	4.92781	4.86002	4.84195	-0.0984735	0.091938	TRUE	No-change
2063	NR2F6	2.25179	2.3806	2.18805	1.99518	2.27671	-0.141001	0.490461	TRUE	No-change
2067	ercc1	3.39576	3.38001	3.34169	3.02662	3.0378	-0.380121	2.8321e-07	TRUE	No-change
2068	ERCC2	2.52652	2.51754	2.55202	2.41133	2.38234	-0.168047	0.172193	TRUE	No-change
2071	ERCC3	4.05779	3.9664	4.00024	4.41563	4.38546	0.41636	1.22369e-10	TRUE	No-change
2072	ERCC4	2.75101	2.6978	2.68782	3.00434	2.84956	0.246681	0.000325089	TRUE	No-change
2079	ERH	7.47028	7.34782	7.26195	7.08637	7.02598	-0.306984	1.33661e-08	TRUE	No-change
2091	FBL	7.93291	7.93445	7.93372	7.49749	7.59103	-0.388823	8.39878e-17	TRUE	No-change
2101	ESRRA	3.36793	3.48004	3.46303	3.48141	3.51299	0.0622149	0.679361	TRUE	No-change
2107	ETF1	5.90154	5.86011	5.83225	5.77625	5.76126	-0.0974937	0.0733872	TRUE	No-change
2108	ETFA	6.80398	6.74807	6.78112	6.68689	6.66996	-0.100001	0.096415	TRUE	No-change
1905-10-10	ETFDH	4.10588	4.03261	4.00288	4.28391	4.37781	0.308486	1.17455e-05	TRUE	No-change
2117	ETV3	3.50741	3.571	3.49176	3.85922	3.83176	0.34665	5.17836e-09	TRUE	No-change
2120	ETV6	3.04429	2.97088	3.06109	3.19913	3.21081	0.204539	0.00178702	TRUE	No-change
2121	EVC	3.61566	3.64979	3.54595	3.79413	3.80133	0.209593	0.00055059	TRUE	No-change
2124	EVI2B	6.20396	6.01244	6.02384	6.14753	5.98599	-0.0143039	1	TRUE	No-change
2130	EWSR1	6.5564	6.57657	6.55202	6.11315	6.10142	-0.460487	7.3563e-23	TRUE	No-change
2131	EXT1	2.80273	2.58358	2.74064	2.8368	2.84978	0.165082	0.117859	TRUE	No-change
2132	EXT2	4.52193	4.51492	4.5042	4.63748	4.61372	0.116328	0.0775041	TRUE	No-change
2137	EXTL3	3.03854	3.14495	3.1842	3.40729	3.35612	0.281284	1.98144e-05	TRUE	No-change
2138	EYA1	3.29585	3.26591	3.15642	3.31849	3.20154	0.0194466	1	TRUE	No-change
2140	EYA3	3.93224	3.98566	4.05579	3.83012	3.88441	-0.143988	0.0195777	TRUE	No-change
2145	EZH1	2.92245	2.85956	2.85014	3.08382	3.04734	0.216419	0.00817194	TRUE	No-change
2149	F2R	2.64202	2.54927	2.47053	2.48939	2.30304	-0.201058	0.0588709	TRUE	No-change
2166	FAAH	3.46358	3.39508	3.31173	3.24033	3.30045	-0.124064	0.296217	TRUE	No-change
2171	FABP5	2.68851	2.33111	2.34479	2.28918	2.16099	-0.282228	0.276255	TRUE	No-change
2175	FANCA	2.34382	2.37979	2.21424	2.24977	2.33266	-0.0212255	1	TRUE	No-change
2180	ACSL1	3.30337	3.2393	3.26786	2.74734	2.88957	-0.500219	6.85698e-12	TRUE	No-change
2182	ACSL4	4.49388	4.3062	4.35679	4.03889	3.85785	-0.465681	2.02608e-16	TRUE	No-change
2185	PTK2B	6.27906	6.29131	6.27343	6.36925	6.44406	0.128113	0.00687432	TRUE	No-change
2186	BPTF	3.63794	3.59423	3.51818	3.86305	3.91874	0.334564	3.42473e-11	TRUE	No-change
2188	Fancf	4.0027	3.94233	4.01782	3.76896	3.58919	-0.338559	1.30878e-06	TRUE	No-change
2193	FARSA	5.45504	5.55845	5.55208	5.63409	5.70575	0.150554	0.0157849	TRUE	No-change
2194	FASN	4.46577	4.73145	4.67307	4.35506	4.32572	-0.305158	6.43873e-10	TRUE	No-change
2197	FAU	9.03855	9.18773	9.19879	8.67364	8.80282	-0.404032	1.25605e-18	TRUE	No-change
2207	FCER1G	2.24941	2.47952	2.63209	1.58673	2.32435	-0.502171	0.0495642	TRUE	No-change
2218	fktn	2.23954	2.26159	2.20303	2.441	2.36867	0.208355	0.00567827	TRUE	No-change
2230	FDX1	3.54786	3.51306	3.64395	3.35515	3.29846	-0.270878	0.000747903	TRUE	No-change
2232	FDXR	1.86794	2.02868	2.17207	2.0964	2.19861	0.152669	0.311185	TRUE	No-change
2237	FEN1	6.51452	6.49963	6.59614	5.98944	6.01348	-0.542578	1.5052e-28	TRUE	No-change
2241	FER	2.40971	2.46798	2.53265	2.52565	2.37823	-0.0366447	0.904137	TRUE	No-change
2258	FGF13	2.73175	2.6722	2.61666	2.61689	2.44889	-0.176716	0.0928487	TRUE	No-change
2271	FH	7.12952	7.15665	7.18852	6.77064	6.72105	-0.417004	2.45329e-19	TRUE	No-change
2272	FHIT	2.82162	2.95428	2.81348	2.34816	2.40609	-0.581556	1.26332e-09	TRUE	No-change
2280	FKBP1A	5.78373	5.76911	5.83753	5.93301	5.86866	0.103915	0.100343	TRUE	No-change
2286	FKBP2	5.63648	5.74919	5.68499	5.4217	5.48608	-0.241562	0.000524354	TRUE	No-change
2287	FKBP3	4.31934	4.09648	4.09371	4.06579	4.00682	-0.138889	0.175193	TRUE	No-change
2288	FKBP4	5.64256	5.64989	5.69959	5.63764	5.63617	-0.0282843	0.805086	TRUE	No-change
2289	FKBP5	3.66872	3.60148	3.64444	3.36192	3.21546	-0.386992	1.59147e-12	TRUE	No-change
2313	FLI1	5.48804	5.51065	5.49176	5.51458	5.41038	-0.0365044	0.681403	TRUE	No-change
2314	FLII	5.21076	5.2273	5.20365	4.82341	4.81457	-0.40797	1.43618e-15	TRUE	No-change
2316	FLNA	5.93438	6.02775	6.02139	6.17137	6.07764	0.13086	0.0040921	TRUE	No-change
2319	FLOT2	6.15051	6.29653	6.25403	5.821	5.84856	-0.407574	1.13561e-16	TRUE	No-change
2323	FLT3LG	2.73626	2.62499	2.53324	2.61765	2.63206	0.00151764	1	TRUE	No-change
2332	FMR1	4.17477	4.12271	4.12702	4.43947	4.26579	0.220663	0.000293553	TRUE	No-change
2339	FNTA	5.89916	5.85227	5.89087	5.71761	5.85339	-0.0900529	0.197167	TRUE	No-change
2356	FPGS	3.95691	4.12054	4.10744	4.10819	4.09351	0.0331904	0.856949	TRUE	No-change
2395	FXN	2.4271	2.30386	2.24131	2.3137	2.32582	0.000634909	1	TRUE	No-change
2475	MTOR	3.96135	3.97796	3.94093	3.60158	3.55499	-0.413758	1.81895e-14	TRUE	No-change
2483	FRG1	3.25899	3.00812	3.23341	3.02726	3.14603	-0.0688028	0.820855	TRUE	No-change
2512	FTL	9.66469	9.73729	9.74935	9.92476	9.94167	0.215621	2.58419e-07	TRUE	No-change
2519	FUCA2	3.36793	3.42132	3.30523	3.28348	3.29559	-0.0845394	0.521362	TRUE	No-change
2530	FUT8	2.95718	2.82821	2.87431	2.51395	2.57845	-0.392277	3.79024e-07	TRUE	No-change
2531	KDSR	3.95676	4.01895	3.91383	4.20501	4.07115	0.181357	0.00341201	TRUE	No-change
2534	FYN	4.18383	4.27111	4.05433	1.70438	1.51936	-3.0735	3.236031167131e-319	TRUE	No-change
2539	G6PD	4.11951	4.03357	4.13306	4.35869	4.32707	0.261553	0.000218145	TRUE	No-change
2547	XRCC6	7.28777	7.25821	7.23277	7.1674	7.21193	-0.0695022	0.221482	TRUE	No-change
2549	GAB1	3.56445	3.47132	3.44255	3.96722	3.87225	0.462501	2.90359e-17	TRUE	No-change
2551	GABPA	3.33605	3.24136	3.12868	3.48451	3.15007	0.0868642	0.338776	TRUE	No-change
2553	GABPB1	3.50733	3.3507	3.38984	3.32874	3.12192	-0.216231	0.0038546	TRUE	No-change
2580	GAK	3.84179	3.77629	3.81134	3.94367	4.0152	0.186378	0.00277946	TRUE	No-change
2584	GALK1	3.51178	3.76948	3.7778	3.54327	3.47512	-0.218302	0.0471865	TRUE	No-change
2585	GALK2	3.20387	3.25565	3.28417	3.38139	3.43406	0.177576	0.0128218	TRUE	No-change
2589	GALNT1	5.14948	5.10214	5.10252	4.90449	4.83951	-0.254867	2.79716e-06	TRUE	No-change
2590	GALNT2	5.44346	5.44715	5.42327	5.91763	5.91888	0.489938	2.43526e-27	TRUE	No-change
2592	GALT	3.7395	3.79726	3.66753	3.3664	3.45575	-0.346819	0.000635929	TRUE	No-change
2593	GAMT	4.19255	4.31599	4.35763	4.44278	4.25248	0.0480665	0.706824	TRUE	No-change
2597	GAPDH	9.73698	9.80774	9.81777	9.33116	9.34009	-0.453029	6.53255e-31	TRUE	No-change
2618	GART	6.41113	6.38216	6.38553	6.09718	6.09061	-0.302947	2.29922e-11	TRUE	No-change
2620	GAS2	4.31998	4.34829	4.32544	4.24707	4.17861	-0.127746	0.0544662	TRUE	No-change
2621	GAS6	6.84201	6.88065	6.87351	7.06973	7.18645	0.266841	4.10246e-09	TRUE	No-change
2628	GATM	3.8367	3.72186	3.69468	4.33142	4.07671	0.48132	3.41785e-12	TRUE	No-change
2631	GBAS	4.96156	4.83085	4.87828	4.64158	4.60013	-0.27889	3.33249e-05	TRUE	No-change
2634	GBP2	1.86912	1.93846	1.9256	2.17764	2.20253	0.36486	0.000671423	TRUE	No-change
2635	GBP3	3.60232	3.49972	3.57923	3.94843	3.84805	0.363876	2.42218e-07	TRUE	No-change
2639	GCDH	3.6895	3.73873	3.71085	3.83524	3.90062	0.169039	0.0320744	TRUE	No-change
2644	GCHFR	3.61582	3.62352	3.60338	3.60019	3.56916	-0.0354059	1	TRUE	No-change
2647	BLOC1S1	4.73758	4.8044	4.83285	4.27352	4.29076	-0.534956	5.38474e-10	TRUE	No-change
2648	KAT2A	4.02717	3.99667	4.03492	4.57044	4.56866	0.58017	2.00293e-21	TRUE	No-change
2664	GDI1	4.91903	4.95456	4.88193	5.09974	5.0551	0.161889	0.0115409	TRUE	No-change
2665	GDI2	7.3217	7.26089	7.29461	7.02202	7.00258	-0.282097	5.08299e-10	TRUE	No-change
2671	GFER	2.97852	3.09738	3.0095	3.18755	3.30633	0.250333	0.0100736	TRUE	No-change
2678	GGT1	3.57554	3.67686	3.62199	4.12047	4.08262	0.505837	3.82537e-13	TRUE	No-change
2683	B4GALT1	5.47562	5.47808	5.53243	5.80432	5.72085	0.27129	1.99073e-08	TRUE	No-change
2706	GJB2	4.36247	4.19003	4.33513	4.35206	4.3913	0.0845418	0.353707	TRUE	No-change
2720	GLB1	5.33362	5.44752	5.43012	5.67654	5.83142	0.360333	5.13102e-12	TRUE	No-change
2730	GCLM	2.54218	2.21862	2.23471	2.0212	1.81067	-0.548483	4.70707e-09	TRUE	No-change
2733	GLE1	5.0174	5.05785	4.99993	4.76387	4.83658	-0.23044	3.18766e-05	TRUE	No-change
2734	GLG1	4.22403	4.22494	4.19046	4.56455	4.64159	0.411295	8.73746e-18	TRUE	No-change
2739	GLO1	6.80887	6.74536	6.73792	6.56019	6.42226	-0.276296	1.54425e-08	TRUE	No-change
2744	GLS	5.17932	5.11945	5.08225	5.4865	5.38808	0.318391	2.42985e-12	TRUE	No-change
2746	GLUD1	5.17301	5.14359	5.15123	4.8302	4.76725	-0.370136	3.5231e-12	TRUE	No-change
2747	GLUD2	4.79732	4.81399	4.76567	4.49524	4.30727	-0.414865	1.65574e-10	TRUE	No-change
2752	GLUL	3.8992	3.88146	3.93565	3.80157	3.79506	-0.115483	0.0581813	TRUE	No-change
2760	GM2A	5.32071	5.30628	5.3339	5.77989	5.77968	0.469597	5.34226e-22	TRUE	No-change
2762	GMDS	2.91313	2.78259	3.00451	2.66956	2.6532	-0.280838	0.00274587	TRUE	No-change
2764	GMFB	3.14003	3.00105	2.94071	3.67784	3.2434	0.484283	2.28713e-11	TRUE	No-change
2768	GNA12	3.51389	3.55136	3.59434	4.08086	4.0015	0.521469	1.84442e-18	TRUE	No-change
2770	GNAI1	3.10619	2.89751	2.87786	2.9856	2.779	-0.0944808	0.438932	TRUE	No-change
2771	GNAI2	5.72868	5.71879	5.79986	6.06655	5.97234	0.273272	2.23584e-08	TRUE	No-change
2773	gnai3	3.80919	3.84271	3.84176	3.99365	3.80517	0.0671174	0.462804	TRUE	No-change
2776	GNAQ	2.42854	2.29145	2.3635	2.27394	2.02238	-0.279739	0.0016651	TRUE	No-change
2782	GNB1	6.51834	6.57342	6.54726	6.48045	6.48933	-0.0626665	0.304229	TRUE	No-change
2783	GNB2	6.00778	6.11125	6.18046	5.87472	5.83981	-0.252005	7.99149e-06	TRUE	No-change
2787	GNG5	5.37183	5.31182	5.39747	4.90057	4.89943	-0.473026	4.15984e-09	TRUE	No-change
2794	GNL1	3.42446	3.39286	3.39782	3.22895	3.24355	-0.186051	0.00388246	TRUE	No-change
2799	GNS	6.07795	6.11511	6.14258	6.14462	6.12704	0.0234475	0.844811	TRUE	No-change
2800	GOLGA1	2.21181	2.22671	2.12508	2.25328	2.27337	0.0978742	0.4689	TRUE	No-change
2801	GOLGA2	3.83907	3.86025	3.78685	3.43748	3.45429	-0.415679	3.59278e-10	TRUE	No-change
2802	GOLGA3	2.39828	2.4477	2.45454	2.35385	2.3507	-0.102986	0.225688	TRUE	No-change
2803	GOLGA4	3.85658	3.80024	3.71382	3.77196	3.73812	-0.0381831	0.703859	TRUE	No-change
2804	GOLGB1	4.5801	4.53938	4.48178	4.18325	4.28918	-0.309499	3.86789e-11	TRUE	No-change
2806	GOT2	6.65436	6.65492	6.66436	6.06688	6.12765	-0.565813	1.91945e-32	TRUE	No-change
2821	GPI	6.53286	6.52719	6.5271	6.1351	6.11877	-0.407334	2.25158e-20	TRUE	No-change
2833	CXCR3	2.15914	2.26258	2.28178	2.62084	2.60096	0.450854	0.000310642	TRUE	No-change
2872	MKNK2	6.11914	6.18286	6.17894	6.50219	6.3792	0.282725	6.51484e-10	TRUE	No-change
2873	GPS1	4.55987	4.69021	4.72936	4.69593	4.6709	0.0173041	1	TRUE	No-change
2874	GPS2	4.93355	5.0953	4.89834	5.43355	5.35906	0.422243	1.5467e-09	TRUE	No-change
2879	GPX4	7.03348	7.09018	7.13053	6.73373	6.71952	-0.363201	1.12369e-12	TRUE	No-change
2885	GRB2	5.82092	5.84619	5.8337	5.8374	5.80374	-0.0142449	1	TRUE	No-change
2886	GRB7	1.99872	2.07513	2.05727	1.8249	1.62876	-0.464106	0.000685071	TRUE	No-change
2907	GRINA	5.3343	5.46345	5.40852	5.85605	5.7744	0.416269	1.52209e-14	TRUE	No-change
2908	NR3C1	4.62357	4.54985	4.56913	4.65698	4.57685	0.0373819	0.652915	TRUE	No-change
2909	arhgap35	3.21929	3.35415	3.32097	3.54038	3.53082	0.25678	9.73913e-06	TRUE	No-change
2923	PDIA3	6.62979	6.64411	6.62299	6.26088	6.32946	-0.339529	2.68176e-13	TRUE	No-change
2926	GRSF1	4.51746	4.53763	4.50607	4.59345	4.59801	0.0785446	0.211698	TRUE	No-change
2931	GSK3A	4.94361	4.94977	4.9603	5.43015	5.41355	0.483096	9.91218e-17	TRUE	No-change
2932	GSK3B	4.3081	4.25302	4.19979	4.36605	4.34466	0.107405	0.0666089	TRUE	No-change
2935	GSPT1	5.56101	5.5491	5.55675	5.46964	5.36935	-0.139551	0.0037782	TRUE	No-change
2936	GSR	5.32682	5.25191	5.25166	5.32339	5.25479	0.0122625	1	TRUE	No-change
2937	GSS	3.24635	3.16857	3.17429	2.76775	2.8996	-0.397807	7.76053e-06	TRUE	No-change
2950	GSTP1	8.80734	8.8989	8.9183	8.40619	8.37596	-0.486813	2.58942e-28	TRUE	No-change
2956	MSH6	5.87272	5.88743	5.89605	5.34731	5.36742	-0.538817	1.38618e-30	TRUE	No-change
2957	GTF2A1	3.95405	3.81965	3.78838	4.3326	4.06022	0.365518	4.19906e-11	TRUE	No-change
2958	GTF2A2	5.28042	5.17405	5.20976	5.40384	5.20177	0.0814998	0.308619	TRUE	No-change
2959	GTF2B	4.72961	4.81985	4.84385	5.07906	5.10774	0.302548	2.26537e-06	TRUE	No-change
2960	GTF2E1	3.19398	3.08102	3.31112	3.2014	3.14299	-0.0313271	0.953405	TRUE	No-change
2961	GTF2E2	5.3088	5.39896	5.33349	5.27884	5.29965	-0.0609875	0.521362	TRUE	No-change
2962	GTF2F1	5.91302	5.92883	5.97842	5.98769	5.93017	0.0172298	0.999339	TRUE	No-change
2963	GTF2F2	3.63808	3.624	3.52276	3.28065	3.24138	-0.369931	2.1596e-05	TRUE	No-change
2965	GTF2H1	4.36601	4.20591	4.19667	4.44814	4.47669	0.221053	0.000454535	TRUE	No-change
2967	GTF2H3	3.64372	3.44489	3.48319	3.00316	3.00217	-0.577035	1.45054e-13	TRUE	No-change
2968	GTF2H4	3.71096	3.89772	3.89505	3.40958	3.24792	-0.575435	2.57936e-10	TRUE	No-change
2969	GTF2I	3.85959	3.92156	3.88425	3.85545	3.93257	0.00800706	1	TRUE	No-change
2970	GTF2IP1	3.1654	3.18998	3.14143	2.97681	3.28295	-0.0111122	1	TRUE	No-change
2971	GTF3A	6.24762	6.27168	6.35429	6.27528	6.32259	0.00757508	1	TRUE	No-change
2975	GTF3C1	4.36929	4.4022	4.33835	4.52226	4.50411	0.149241	0.00628906	TRUE	No-change
2976	GTF3C2	3.92431	3.89848	3.99491	4.01224	4.06873	0.109805	0.124858	TRUE	No-change
2987	GUK1	5.35687	5.51651	5.48644	5.55469	5.60496	0.126087	0.0308614	TRUE	No-change
2992	GYG1	5.83869	5.84467	5.83297	5.42099	5.42208	-0.425862	1.84197e-14	TRUE	No-change
2997	GYS1	4.65692	4.76266	4.76436	4.71517	4.73798	-0.00421634	1	TRUE	No-change
3020	H3F3A	6.72834	6.66394	6.74418	6.99054	6.69056	0.129489	0.030238	TRUE	No-change
3021	H3F3B	7.54438	7.64164	7.57935	7.06679	7.07613	-0.521159	1.59145e-33	TRUE	No-change
3028	HSD17B10	6.17321	6.23681	6.30352	6.17507	6.18019	-0.0642342	0.479994	TRUE	No-change
3029	HAGH	4.89976	4.96774	5.00312	4.49212	4.5384	-0.459303	2.83776e-11	TRUE	No-change
3030	HADHA	6.93396	6.90426	6.96148	6.81769	6.90311	-0.0719011	0.197423	TRUE	No-change
3032	HADHB	4.99762	4.90031	4.93082	5.33083	5.35925	0.416457	2.03899e-14	TRUE	No-change
3045	HBD	3.74372	3.89989	3.78508	3.3367	3.42043	-0.469735	0.000180775	TRUE	No-change
3052	HCCS	4.60816	4.56078	4.51629	4.55445	4.46486	-0.0564658	0.601241	TRUE	No-change
3054	HCFC1	4.53913	4.66439	4.6303	4.60071	4.57242	-0.0288959	0.785382	TRUE	No-change
3059	HCLS1	7.97663	7.9972	7.94733	7.86404	7.88457	-0.099783	0.0406315	TRUE	No-change
3065	HDAC1	5.71592	5.72552	5.701	5.66415	5.82047	0.0354021	0.739898	TRUE	No-change
3066	HDAC2	4.63951	4.63404	4.66803	4.60158	4.54962	-0.0758165	0.232674	TRUE	No-change
3068	HDGF	7.07429	7.07267	7.03792	7.53953	7.54656	0.48455	7.61234e-31	TRUE	No-change
3073	HEXA	5.61688	5.61406	5.62357	5.69963	5.75763	0.114528	0.0576712	TRUE	No-change
3074	HEXB	5.99254	5.96149	5.95815	5.84025	5.81142	-0.14754	0.00774621	TRUE	No-change
3091	HIF1A	3.74098	3.59	3.61204	3.57433	3.60286	-0.0589437	0.598337	TRUE	No-change
3093	UBE2K	4.93212	4.77137	4.8307	4.78043	4.66505	-0.127385	0.0260949	TRUE	No-change
3094	HINT1	8.09332	8.21992	8.22687	7.66785	7.78529	-0.454768	4.62478e-24	TRUE	No-change
3097	HIVEP2	2.48659	2.55242	2.52454	2.31499	2.18914	-0.342868	1.55885e-06	TRUE	No-change
3098	HK1	2.5904	2.50909	2.49556	1.98651	2.15742	-0.55308	6.40985e-10	TRUE	No-change
3104	ZBTB48	2.14981	1.91244	1.90606	2.17484	2.37764	0.407742	6.73555e-05	TRUE	No-change
3105	hla-a	8.64115	8.74237	8.76701	8.5497	8.50369	-0.192334	9.52614e-06	TRUE	No-change
3106	HLA-B	8.33176	8.40055	8.411	8.46565	8.50341	0.103271	0.0289008	TRUE	No-change
3107	HLA-C	7.3852	7.44696	7.48253	7.62141	7.62944	0.186937	7.5792e-05	TRUE	No-change
3108	HLA-DMA	4.6817	4.5975	4.6135	4.96273	4.97976	0.357229	5.69513e-06	TRUE	No-change
3109	HLA-DMB	2.60704	2.74896	2.66382	3.10204	3.03043	0.43853	0.000416575	TRUE	No-change
3112	HLA-DOB	2.81591	3.02694	3.01455	2.33814	2.64476	-0.515289	6.981e-05	TRUE	No-change
3113	HLA-DPA1	6.13171	6.13764	6.14176	6.41143	6.3355	0.238051	7.00083e-06	TRUE	No-change
3115	HLA-DPB1	4.19003	4.23633	4.18516	4.00403	4.0359	-0.194734	0.00259385	TRUE	No-change
3119	HLA-DQB1	2.62704	2.60194	2.43276	2.61441	2.56106	0.0375502	1	TRUE	No-change
3122	hla-dra	8.31477	8.31014	8.32141	8.45367	8.50341	0.164261	0.00031047	TRUE	No-change
3133	HLA-E	7.3599	7.42566	7.4104	7.52219	7.49783	0.111114	0.0201098	TRUE	No-change
3134	HLA-F	3.26436	3.47496	3.55921	3.24776	3.22681	-0.233676	0.00255945	TRUE	No-change
3135	HLA-G	3.70901	3.73684	3.76853	3.62862	3.58002	-0.15104	0.176408	TRUE	No-change
3136	HLA-H	5.61709	5.531	5.53775	5.40048	5.5493	-0.0789257	0.339555	TRUE	No-change
3137	HLA-J	2.23218	2.34529	2.28389	2.16007	2.4159	0.0298959	1	TRUE	No-change
3140	MR1	3.86697	3.8414	3.87119	4.36712	4.34983	0.529385	5.23962e-25	TRUE	No-change
3141	HLCS	3.81051	3.7948	3.79348	3.50928	3.52116	-0.308032	7.24159e-08	TRUE	No-change
3146	HMGB1	5.29732	5.08739	5.02339	4.90855	4.62979	-0.38123	3.58789e-13	TRUE	No-change
3155	HMGCL	3.97209	4.14747	4.06252	4.46585	4.51518	0.447129	9.10641e-09	TRUE	No-change
3156	HMGCR	4.39899	4.38393	4.32907	4.04475	4.05259	-0.339618	3.72589e-09	TRUE	No-change
3157	HMGCS1	3.82695	3.85257	3.68162	3.63421	3.593	-0.190908	0.00360261	TRUE	No-change
3162	HMOX1	2.32851	2.43107	2.36437	2.79093	2.84247	0.527741	3.24689e-05	TRUE	No-change
3163	HMOX2	4.06331	4.17397	4.29663	4.2416	4.23855	0.0567564	0.601276	TRUE	No-change
3169	FOXA1	2.40242	2.26976	2.28996	2.06026	1.80453	-0.52066	3.16381e-06	TRUE	No-change
3178	HNRNPA1	6.96968	6.93176	6.93957	6.697	6.73664	-0.231147	1.05791e-06	TRUE	No-change
3181	HNRNPA2B1	8.10051	7.9536	7.95334	8.22306	8.25565	0.236781	5.61322e-09	TRUE	No-change
3182	HNRNPAB	7.63607	7.59244	7.58083	7.15181	7.06509	-0.49821	6.19094e-28	TRUE	No-change
3184	HNRNPD	7.26358	7.10933	7.07702	7.11276	7.10964	-0.039757	0.601241	TRUE	No-change
3185	HNRNPF	7.44311	7.45333	7.42601	7.31566	7.2539	-0.157212	0.000456915	TRUE	No-change
3187	HNRNPH1	5.99773	5.9303	5.88166	5.96556	5.92009	0.00607648	1	TRUE	No-change
3188	HNRNPH2	2.37909	2.53446	2.59548	2.70482	2.92198	0.37743	0.000424672	TRUE	No-change
3189	HNRNPH3	5.8055	5.7369	5.74224	5.3656	5.35457	-0.40958	6.9985e-15	TRUE	No-change
3190	HNRNPK	7.45366	7.47189	7.44372	7.60934	7.64077	0.169747	0.000114007	TRUE	No-change
3191	HNRNPL	6.5506	6.56438	6.58834	6.56659	6.63697	0.0353462	0.659105	TRUE	No-change
3192	HNRNPU	7.05035	7.02583	6.97122	6.81527	6.79137	-0.214564	3.43985e-07	TRUE	No-change
3214	HOXB4	2.86004	2.85516	2.80762	2.87179	2.99846	0.122953	0.389986	TRUE	No-change
3217	HOXB7	2.70896	2.71854	2.59873	2.76634	2.64348	0.0234528	1	TRUE	No-change
3241	HPCAL1	3.89188	3.94829	3.89629	4.05328	4.09908	0.175529	0.00905288	TRUE	No-change
3251	HPRT1	5.83883	5.76901	5.72524	5.69135	5.50928	-0.183591	0.00338624	TRUE	No-change
3257	HPS1	4.37021	4.50696	4.41288	4.22083	4.28275	-0.188699	0.00213263	TRUE	No-change
3267	AGFG1	3.64972	3.48006	3.50435	4.1301	3.90273	0.510128	1.27073e-23	TRUE	No-change
3274	HRH2	2.91024	2.96883	2.91109	3.22116	3.23851	0.338983	5.95431e-08	TRUE	No-change
3275	PRMT2	2.07016	2.14164	2.09065	2.5144	2.54236	0.533954	1.87477e-13	TRUE	No-change
3276	PRMT1	6.18804	6.19202	6.22433	5.77359	5.89218	-0.370466	1.0146e-13	TRUE	No-change
3281	HSBP1	4.04625	3.99823	3.8732	4.22586	4.27491	0.299935	0.000119549	TRUE	No-change
3292	HSD17B1	1.83681	1.93267	1.91934	2.31791	2.04954	0.347951	0.0120765	TRUE	No-change
3295	HSD17B4	5.67762	5.68269	5.66328	5.41871	5.44269	-0.248404	2.81102e-06	TRUE	No-change
3297	HSF1	5.5326	5.60154	5.61894	6.08873	5.96923	0.448862	5.24443e-18	TRUE	No-change
3298	HSF2	3.46233	3.3497	3.41042	3.3114	3.28379	-0.119956	0.24554	TRUE	No-change
3308	HSPA4	6.04856	6.02505	6.06461	6.32457	6.34679	0.294054	3.34929e-10	TRUE	No-change
3309	HSPA5	8.47324	8.50625	8.53314	8.00934	8.05346	-0.474307	5.78992e-33	TRUE	No-change
3315	HSPB1	3.01042	3.10546	3.08848	3.28966	3.28583	0.239106	0.12065	TRUE	No-change
3320	HSP90AA1	6.91567	6.8086	6.84461	7.31517	7.34667	0.478412	1.99513e-30	TRUE	No-change
3326	HSP90AB1	8.88322	8.86854	8.88094	9.41006	9.43641	0.546762	4.07277e-47	TRUE	No-change
3336	hspe1	5.73856	5.71584	5.74372	6.00272	6.1575	0.362213	1.43399e-08	TRUE	No-change
3338	DNAJC4	4.06355	4.25189	4.09381	4.17956	4.0642	-0.0312589	0.963084	TRUE	No-change
3344	FOXN2	3.74264	3.5155	3.47657	3.76217	3.45484	0.0311521	0.858123	TRUE	No-change
3382	ICA1	3.24057	3.22526	3.24111	3.07343	3.13758	-0.14073	0.162231	TRUE	No-change
3385	ICAM3	5.69315	5.74492	5.79806	5.81005	5.72244	0.0173068	1	TRUE	No-change
3396	MRPL58	4.83213	4.95471	4.96463	4.62544	4.59247	-0.329078	0.000165398	TRUE	No-change
3398	ID2	3.52696	3.31312	3.40246	3.46864	3.39267	0.0207518	1	TRUE	No-change
3399	ID3	3.30011	3.20855	3.46805	3.56651	3.74127	0.373961	0.000517253	TRUE	No-change
3416	IDE	4.5798	4.50547	4.48947	4.5025	4.40873	-0.0732809	0.281243	TRUE	No-change
3418	IDH2	7.87872	7.87453	7.92579	7.62707	7.62244	-0.269835	1.42093e-09	TRUE	No-change
3420	IDH3B	4.95893	5.07963	4.97281	5.50963	5.60981	0.570971	5.30199e-22	TRUE	No-change
3421	IDH3G	4.58229	4.68356	4.73741	4.52307	4.56833	-0.130467	0.118069	TRUE	No-change
3422	IDI1	3.2431	3.0938	3.00238	3.06657	2.95959	-0.115236	0.228273	TRUE	No-change
3423	IDS	5.50936	5.40784	5.40216	5.70591	5.47601	0.15636	0.00129635	TRUE	No-change
3428	IFI16	6.45132	6.41209	6.42293	6.67518	6.62123	0.221685	1.67443e-06	TRUE	No-change
3430	IFI35	4.51917	4.51108	4.65029	4.0434	4.12827	-0.495296	4.35532e-09	TRUE	No-change
3431	SP110	2.50105	2.48402	2.54863	2.86275	2.83657	0.398883	3.10094e-06	TRUE	No-change
3454	IFNAR1	5.88243	5.75664	5.73748	6.0752	5.98362	0.240793	6.03942e-08	TRUE	No-change
3455	IFNAR2	5.41067	5.38217	5.45101	4.9692	4.94825	-0.46965	2.34388e-18	TRUE	No-change
3459	IFNGR1	3.21759	3.10326	3.06015	3.47396	3.43183	0.365637	7.14223e-06	TRUE	No-change
3460	IFNGR2	5.11816	5.22891	5.19384	5.25031	5.31981	0.107003	0.112355	TRUE	No-change
3476	IGBP1	4.9859	5.0806	5.10464	5.05568	5.17982	0.0651672	0.512154	TRUE	No-change
3479	IGF1	3.59503	3.4193	3.40514	3.90858	3.75618	0.390216	4.8242e-12	TRUE	No-change
3480	IGF1R	2.91958	2.99025	2.85043	3.31862	3.32982	0.454997	1.36476e-16	TRUE	No-change
3482	IGF2R	5.20403	5.36645	5.31829	5.59711	5.67531	0.346142	2.37803e-15	TRUE	No-change
3500	Ighg1	7.19641	7.27163	7.26343	7.4182	7.45362	0.192434	0.000214288	TRUE	No-change
3501	IGHG2	3.29149	3.12849	3.23142	3.66223	3.57019	0.440366	0.000264383	TRUE	No-change
3502	IGHG3	2.77793	2.94094	3.03098	3.05157	3.08003	0.156183	0.312283	TRUE	No-change
3508	IGHMBP2	2.21647	2.21926	2.26063	2.65984	2.54764	0.449738	8.78303e-08	TRUE	No-change
3516	RBPJ	4.10016	3.98472	3.89347	4.41573	4.30841	0.390179	1.58948e-13	TRUE	No-change
3538	Iglc2	3.16262	3.50409	3.66907	3.07055	3.2093	-0.364552	0.127218	TRUE	No-change
3539	Iglc3	2.55953	2.62596	2.60492	2.49201	2.26522	-0.296684	0.497746	TRUE	No-change
3541	IGLC5	6.04563	6.10459	6.22309	6.13279	5.82644	-0.1675	0.109243	TRUE	No-change
3550	IK	5.64803	5.62542	5.59779	5.79746	5.79524	0.176538	0.00270348	TRUE	No-change
3551	IKBKB	2.32747	2.33732	2.26835	2.58761	2.62167	0.361618	4.15935e-06	TRUE	No-change
3570	IL6R	6.34517	6.41582	6.40762	6.62636	6.6292	0.240151	1.81107e-08	TRUE	No-change
3572	il6st	5.85898	5.72813	5.70941	6.08181	5.92016	0.240034	1.87685e-08	TRUE	No-change
3588	IL10RB	6.07395	6.08996	6.09349	5.7706	5.84464	-0.280354	2.20383e-07	TRUE	No-change
3601	IL15RA	2.25055	2.32845	2.40107	1.98499	1.99278	-0.442991	7.78043e-05	TRUE	No-change
3603	IL16	4.47909	4.44606	4.53797	4.90494	4.92175	0.442484	3.9903e-22	TRUE	No-change
3607	FOXK2	4.6768	4.66971	4.70645	4.75876	4.7651	0.0806414	0.217141	TRUE	No-change
3608	ILF2	7.47604	7.46833	7.49236	6.93943	6.94498	-0.540306	3.11179e-32	TRUE	No-change
3609	ILF3	5.65337	5.65195	5.59313	5.61883	5.62496	-0.0111621	1	TRUE	No-change
3611	ILK	5.03553	5.03499	5.1209	4.68983	4.8216	-0.312396	7.00454e-07	TRUE	No-change
3612	IMPA1	2.64665	2.45675	2.48812	2.53355	2.28579	-0.156005	0.186253	TRUE	No-change
3614	IMPDH1	4.21535	4.43161	4.35285	4.12917	4.18405	-0.192814	0.00649703	TRUE	No-change
3615	IMPDH2	7.04847	7.05552	7.10443	6.86046	6.88419	-0.198761	3.80065e-05	TRUE	No-change
3621	ING1	2.89984	2.88547	2.9127	2.55271	2.52467	-0.427452	6.01797e-07	TRUE	No-change
3631	INPP4A	5.27851	5.26238	5.24001	4.89892	4.89877	-0.372461	2.59004e-18	TRUE	No-change
3635	INPP5D	3.8631	3.84848	3.84355	4.0797	4.17021	0.296087	5.84517e-07	TRUE	No-change
3636	INPPL1	4.94758	4.9955	4.97304	4.52017	4.54233	-0.457972	7.46097e-19	TRUE	No-change
3646	EIF3E	7.29845	7.26886	7.31563	6.8884	6.85171	-0.42805	4.27121e-19	TRUE	No-change
3652	IPP	3.12642	3.1256	2.95684	3.37124	3.30522	0.297827	0.000145029	TRUE	No-change
3654	IRAK1	4.84519	4.88627	4.97165	4.63173	4.66408	-0.263888	4.40472e-08	TRUE	No-change
3658	IREB2	4.52797	4.53725	4.45525	4.93321	4.85906	0.403709	3.61286e-16	TRUE	No-change
3659	IRF1	4.85763	4.97006	4.93024	5.45612	5.51064	0.578277	1.52358e-29	TRUE	No-change
3660	IRF2	5.75265	5.73848	5.77736	5.47733	5.39884	-0.326805	1.33293e-09	TRUE	No-change
3661	IRF3	4.67574	4.81583	4.77747	4.2619	4.24996	-0.529166	5.64227e-17	TRUE	No-change
3663	IRF5	4.68825	4.72316	4.70845	4.67953	4.76371	0.0181232	1	TRUE	No-change
3665	IRF7	2.39778	2.57577	2.5291	2.85302	2.71514	0.311951	0.00774699	TRUE	No-change
3667	IRS1	2.33825	2.53075	2.51535	2.9055	2.94954	0.542161	1.42643e-16	TRUE	No-change
3669	ISG20	3.50451	3.73062	3.80672	3.44537	3.4444	-0.271816	4.11759e-05	TRUE	No-change
3676	ITGA4	5.78614	5.66033	5.68147	5.74905	5.60312	-0.0338299	0.692478	TRUE	No-change
3682	ITGAE	3.05345	3.20973	3.08494	2.89877	3.22605	-0.0357432	0.89141	TRUE	No-change
3683	ITGAL	5.33728	5.49473	5.46309	5.55032	5.62547	0.1578	0.00148574	TRUE	No-change
3685	ITGAV	3.01877	2.83565	2.84504	3.33948	3.01583	0.315759	1.64156e-06	TRUE	No-change
3688	ITGB1	5.65746	5.60713	5.63236	5.56772	5.49959	-0.101293	0.0708759	TRUE	No-change
3692	EIF6	5.77506	5.89846	5.90833	5.8973	5.88115	0.023968	0.932509	TRUE	No-change
3695	ITGB7	11.7266	11.8055	11.8041	12.0488	12.1209	0.306184	1.4367e-20	TRUE	No-change
3704	ITPA	3.73536	3.76854	3.84226	3.98202	4.08475	0.272616	0.00028131	TRUE	No-change
3705	ITPK1	2.65596	2.71638	2.78493	2.49063	2.43636	-0.315859	0.000228855	TRUE	No-change
3707	ITPKB	3.37863	3.27284	3.35654	3.47037	3.48241	0.157415	0.0185812	TRUE	No-change
3709	ITPR2	3.70315	3.7244	3.64519	4.13547	4.03307	0.420527	5.5658e-18	TRUE	No-change
3710	ITPR3	3.95318	4.0696	3.98405	3.72883	3.75244	-0.282739	1.18424e-07	TRUE	No-change
3712	IVD	3.46672	3.47762	3.43052	3.13918	3.21971	-0.30486	4.22407e-06	TRUE	No-change
3716	JAK1	6.41626	6.39127	6.37646	5.8477	5.83856	-0.559616	2.06723e-36	TRUE	No-change
3717	JAK2	3.10972	2.97456	2.92775	2.87154	2.8218	-0.179878	0.0287845	TRUE	No-change
3718	JAK3	2.60289	2.6342	2.6308	2.66465	2.66436	0.0482536	0.753563	TRUE	No-change
3720	JARID2	3.31208	3.37767	3.32446	3.64422	3.5877	0.301391	9.21078e-07	TRUE	No-change
3725	JUN	3.89592	3.97838	3.96389	3.59271	3.54384	-0.414168	3.58985e-09	TRUE	No-change
3726	JUNB	3.43932	3.6483	3.67744	4.11283	3.94709	0.452131	8.66289e-08	TRUE	No-change
3727	jund	5.21497	5.3016	5.25199	4.77406	4.67328	-0.556558	4.75522e-19	TRUE	No-change
3735	KARS	6.10616	6.15601	6.15216	5.96894	6.00988	-0.150789	0.0061322	TRUE	No-change
3738	KCNA3	3.82012	3.77054	3.62738	3.65957	3.50368	-0.174619	0.00279884	TRUE	No-change
3784	KCNQ1	3.91892	4.01246	4.0433	3.85354	3.81907	-0.172689	0.0172889	TRUE	No-change
3796	KIF2A	5.29379	5.19012	5.18265	4.85608	4.72102	-0.449091	3.14144e-18	TRUE	No-change
3799	KIF5B	4.91241	4.85759	4.83911	4.998	4.85356	0.0574074	0.418108	TRUE	No-change
3831	KLC1	3.56687	3.58126	3.48938	3.91097	3.86142	0.366005	4.1311e-07	TRUE	No-change
3833	KIFC1	5.2834	5.1879	5.21743	4.68091	4.68129	-0.565475	5.53314e-24	TRUE	No-change
3836	KPNA1	3.98691	3.94643	3.93953	4.30956	4.25473	0.344101	2.48804e-11	TRUE	No-change
3837	KPNB1	6.88488	6.82768	6.81314	6.8853	6.86524	0.0335987	0.664416	TRUE	No-change
3838	KPNA2	6.25086	6.18548	6.22248	5.7684	5.74806	-0.468708	6.50989e-21	TRUE	No-change
3839	KPNA3	3.76134	3.62671	3.56403	3.67707	3.55163	-0.0412834	0.763038	TRUE	No-change
3840	KPNA4	4.39579	4.27363	4.30393	4.97502	4.76673	0.571642	2.19097e-34	TRUE	No-change
3842	TNPO1	4.31924	4.27191	4.22137	4.51857	4.35519	0.174045	0.000826827	TRUE	No-change
3843	IPO5	6.10538	6.11118	6.11145	5.82124	5.8235	-0.291651	6.61612e-11	TRUE	No-change
3845	kras	5.04182	4.96029	4.93776	5.08048	4.91036	0.0156764	1	TRUE	No-change
3858	KRT10	3.34856	3.46982	3.71546	3.41207	3.61587	0.00283356	1	TRUE	No-change
3895	KTN1	4.96752	4.83047	4.7559	4.93925	4.84915	0.0433372	0.615789	TRUE	No-change
3903	LAIR1	4.02155	4.06813	4.06137	4.33255	4.42285	0.348599	1.37773e-08	TRUE	No-change
3911	LAMA5	1.75925	2.02733	2.08016	2.06935	1.96901	0.0550048	0.690649	TRUE	No-change
3914	LAMB3	2.24086	2.14337	2.25869	2.33898	2.27348	0.113687	0.377627	TRUE	No-change
3915	LAMC1	2.85066	2.97036	2.82086	3.28886	3.28494	0.455925	2.73474e-13	TRUE	No-change
3920	LAMP2	4.69621	4.5541	4.5932	4.97261	4.82691	0.296437	2.41583e-10	TRUE	No-change
3936	LCP1	8.66464	8.66154	8.67072	8.52446	8.53388	-0.13679	0.000979278	TRUE	No-change
3937	LCP2	5.00522	4.91552	4.9248	5.11739	5.04857	0.138626	0.0298693	TRUE	No-change
3939	LDHA	8.28611	8.21981	8.20373	7.90247	7.88796	-0.342827	2.87064e-16	TRUE	No-change
3945	LDHB	8.96718	8.94138	8.99618	8.62654	8.62162	-0.345115	3.90624e-17	TRUE	No-change
3954	LETM1	3.82948	3.78023	3.77824	4.14786	4.17637	0.393284	4.32502e-12	TRUE	No-change
3964	LGALS8	2.48049	2.56384	2.3525	2.65958	2.54514	0.155872	0.0409794	TRUE	No-change
3980	LIG3	3.90617	3.84936	3.81862	3.47876	3.42283	-0.443522	4.50971e-13	TRUE	No-change
3984	LIMK1	2.53923	2.51251	2.569	2.35445	2.40857	-0.188023	0.0924865	TRUE	No-change
3985	LIMK2	3.18914	3.22295	3.18886	3.43006	3.52646	0.313122	5.63258e-06	TRUE	No-change
3987	LIMS1	4.59415	4.30786	4.37176	4.58636	4.27378	0.00587506	1	TRUE	No-change
3991	LIPE	2.42962	2.47099	2.44545	2.18767	2.17442	-0.338298	0.000218692	TRUE	No-change
3993	LLGL2	1.83307	2.05031	1.83165	2.04054	1.98983	0.125696	0.393948	TRUE	No-change
3996	LLGL1	2.36647	2.48791	2.69679	2.82539	2.79673	0.328772	0.000166445	TRUE	No-change
3998	LMAN1	7.50497	7.39459	7.39712	7.06778	6.8708	-0.464604	4.95292e-29	TRUE	No-change
4008	LMO7	2.33309	2.29763	2.27557	2.15372	2.24195	-0.123005	0.165962	TRUE	No-change
4034	lrch4	3.30371	3.29034	3.32692	3.16038	3.16495	-0.161115	0.0828576	TRUE	No-change
4040	lrp6	1.93996	1.90573	1.85728	2.14397	2.12303	0.309907	8.5656e-05	TRUE	No-change
4041	LRP5	3.08087	3.25843	3.14223	3.03388	2.9574	-0.199022	0.00804143	TRUE	No-change
4043	LRPAP1	3.42147	3.45747	3.41124	3.4905	3.54999	0.10063	0.119313	TRUE	No-change
4046	LSP1	4.91539	4.97933	4.92538	5.39578	5.46592	0.505458	1.48445e-22	TRUE	No-change
4048	LTA4H	4.55793	4.54515	4.62016	4.71911	4.7327	0.157499	0.00470344	TRUE	No-change
4054	LTBP3	2.5867	2.59864	2.61814	2.97155	3.00041	0.450737	9.66723e-09	TRUE	No-change
4063	LY9	5.55189	5.56091	5.54783	5.03238	5.04835	-0.526225	2.53734e-25	TRUE	No-change
4065	LY75	2.85085	2.65671	2.55322	3.28736	2.97797	0.513066	2.72872e-14	TRUE	No-change
4067	LYN	3.30784	3.27328	3.33992	3.11554	3.13251	-0.20382	0.00458826	TRUE	No-change
4074	M6PR	5.39015	5.38933	5.37818	5.67253	5.60404	0.257083	3.55694e-07	TRUE	No-change
4076	CAPRIN1	6.02369	5.972	5.97232	6.06568	6.01014	0.049268	0.437605	TRUE	No-change
4077	NBR1	5.30793	5.2646	5.31063	5.69918	5.71924	0.424769	2.24493e-20	TRUE	No-change
4082	MARCKS	6.14475	5.93644	5.98227	5.57866	5.38452	-0.551125	9.6766e-32	TRUE	No-change
4084	MXD1	2.64703	2.72389	2.62967	2.47343	2.45802	-0.246315	0.0037507	TRUE	No-change
4086	SMAD1	3.86586	4.00128	3.88213	3.99432	3.835	-0.011901	1	TRUE	No-change
4087	SMAD2	3.59608	3.58111	3.5498	3.41445	3.42161	-0.172284	0.00260946	TRUE	No-change
4088	SMAD3	2.76677	2.8597	2.86642	2.38401	2.38561	-0.53879	7.53261e-14	TRUE	No-change
4089	SMAD4	3.85472	3.85883	3.84578	4.00646	3.89089	0.100329	0.108476	TRUE	No-change
4090	SMAD5	4.1913	3.94613	3.95853	4.4005	4.26866	0.3195	1.79562e-09	TRUE	No-change
4097	MAFG	3.49921	3.57356	3.51709	3.58919	3.70156	0.129364	0.0560171	TRUE	No-change
4100	MAGEA1	5.75817	5.68276	5.67688	5.68487	5.56489	-0.084243	0.257817	TRUE	No-change
4116	magoh	5.96108	6.00879	5.86148	5.75542	5.86316	-0.131512	0.102359	TRUE	No-change
4121	MAN1A1	5.475	5.35693	5.34877	6.00251	5.73441	0.488235	6.48238e-28	TRUE	No-change
4122	MAN2A2	3.18541	3.3076	3.2305	3.30692	3.42019	0.138046	0.0503253	TRUE	No-change
4123	MAN2C1	2.56916	2.51117	2.55155	2.60601	2.82048	0.225672	0.0183796	TRUE	No-change
4124	MAN2A1	6.67073	6.53882	6.54784	7.08239	6.97062	0.44462	3.28541e-28	TRUE	No-change
4126	MANBA	3.80397	3.79015	3.76772	3.60482	3.70639	-0.13493	0.0956549	TRUE	No-change
4134	MAP4	4.5585	4.57935	4.54841	4.06079	4.09109	-0.511445	9.50388e-29	TRUE	No-change
4140	MARK3	3.71234	3.69508	3.68758	3.59685	3.60565	-0.10421	0.242353	TRUE	No-change
4144	MAT2A	6.16775	6.12558	6.082	5.98322	5.95803	-0.156927	0.00231165	TRUE	No-change
4149	MAX	3.91793	3.92049	3.86245	4.09335	3.98036	0.141693	0.0639385	TRUE	No-change
4150	MAZ	6.5507	6.60629	6.60027	6.24377	6.18793	-0.375865	8.1684e-16	TRUE	No-change
4152	MBD1	4.3305	4.34863	4.30167	4.40626	4.40497	0.0824414	0.224591	TRUE	No-change
4154	MBNL1	6.06824	5.91896	5.87087	6.34321	6.14187	0.294904	3.69095e-12	TRUE	No-change
4155	MBP	2.76334	2.77426	2.80529	2.92428	2.8443	0.115511	0.148727	TRUE	No-change
4170	MCL1	7.69502	7.62022	7.59425	7.50433	7.46688	-0.152085	0.000481907	TRUE	No-change
4174	MCM5	5.5623	5.68983	5.61232	5.11079	5.05581	-0.556058	1.18323e-26	TRUE	No-change
4179	CD46	6.70987	6.64421	6.63272	6.87151	6.82841	0.189395	3.63985e-05	TRUE	No-change
4189	DNAJB9	6.59606	6.57249	6.51399	6.44699	6.24192	-0.219001	7.46253e-06	TRUE	No-change
4190	MDH1	6.81221	6.80218	6.82058	6.65639	6.59767	-0.187278	0.000205568	TRUE	No-change
4191	MDH2	6.55402	6.60299	6.60218	6.53054	6.47487	-0.0859951	0.123169	TRUE	No-change
4193	MDM2	5.58157	5.47826	5.48985	5.72852	5.57393	0.138118	0.00367444	TRUE	No-change
4194	MDM4	2.9943	2.97606	2.82661	2.79936	2.88459	-0.100437	0.152464	TRUE	No-change
4199	ME1	4.95763	4.94454	4.95271	4.44078	4.38067	-0.564742	1.05998e-24	TRUE	No-change
4201	MEA1	4.888	4.88541	4.86046	5.01951	4.87509	0.0677013	0.461334	TRUE	No-change
4204	MECP2	2.83357	2.87479	2.87066	3.14161	3.22436	0.371072	1.89785e-10	TRUE	No-change
4205	MEF2A	3.43116	3.36222	3.34029	3.31397	3.2148	-0.127486	0.0445365	TRUE	No-change
4208	MEF2C	6.7889	6.69422	6.73753	7.21726	7.11095	0.427718	1.66267e-26	TRUE	No-change
4209	MEF2D	5.02712	5.03646	5.05216	5.03856	5.07995	0.0219977	0.893463	TRUE	No-change
4214	MAP3K1	3.67067	3.66525	3.68991	4.24976	4.15786	0.563857	1.12821e-26	TRUE	No-change
4215	MAP3K3	3.3136	3.28636	3.39308	3.13493	3.23732	-0.155783	0.0443312	TRUE	No-change
4216	MAP3K4	2.68939	2.70762	2.57986	2.42669	2.60544	-0.154983	0.0896327	TRUE	No-change
4217	MAP3K5	3.6602	3.63894	3.59673	3.50986	3.54579	-0.111002	0.132973	TRUE	No-change
4218	RAB8A	5.98679	5.99657	5.9972	6.09317	6.06727	0.0874228	0.134339	TRUE	No-change
4221	MEN1	3.68206	3.73666	3.76071	3.85788	3.86892	0.145297	0.0535309	TRUE	No-change
4234	METTL1	3.35854	3.35556	3.45325	3.7171	3.91972	0.483961	2.37486e-07	TRUE	No-change
4236	MFAP1	4.56777	4.54168	4.57032	4.94842	4.84989	0.34963	9.02337e-08	TRUE	No-change
4238	MFAP3	3.77965	3.70467	3.75773	4.14216	4.05018	0.37249	3.20926e-10	TRUE	No-change
4240	MFGE8	3.00646	3.03639	3.13158	3.16204	3.00404	0.0138915	1	TRUE	No-change
4241	MELTF	2.16537	2.21594	2.10682	2.01707	2.02542	-0.186018	0.0579905	TRUE	No-change
4242	MFNG	5.59489	5.78091	5.79593	6.13538	6.16569	0.427366	1.20278e-16	TRUE	No-change
4245	MGAT1	5.09351	5.23943	5.29267	5.64678	5.64223	0.441164	7.12641e-21	TRUE	No-change
4247	mgat2	5.16046	5.07038	5.07621	4.94435	4.75101	-0.265653	8.4007e-06	TRUE	No-change
4258	MGST2	3.20691	3.20354	3.13456	3.50645	3.45963	0.331844	0.00244512	TRUE	No-change
4259	MGST3	4.83385	4.78077	4.81552	4.30108	4.35498	-0.498051	1.40401e-11	TRUE	No-change
[truncated: 18,470 more rows]
