# Supplementary material for: Molecular Signatures of CB-6644 Inhibition of the RUVBL1/2 Complex in Multiple Myeloma
Source: Int J Mol Sci. 2024 Aug 20;25(16):9022. doi: 10.3390/ijms25169022 (PMC11354775; doi:10.3390/ijms25169022)
Supplement: Supplementary file 1 [file ijms-25-09022-s001.zip › Table S2.xlsx]

## Sheet: Sheet1
Table S2: Differentially expressed genes in response to CB-6644 treatment in RPMI 8226
Entrzid	gene_symbol	DMSO_r1	DMSO_r2	DMSO_r3	CB-6644_r1	CB-6644_r2	CB-6644_r3	logFC	FDR	Expressed	Expression-Change		Parameters
16	AARS	8.42498	8.26878	7.81543	6.62926	6.59635	6.65706	-1.57388	1.80381e-09	TRUE	Down-regulated		logFC	0.585
38	ACAT1	6.60838	6.56297	6.63163	5.39019	5.27391	5.37338	-1.27493	1.96127e-10	TRUE	Down-regulated		FDR	0.05
39	ACAT2	5.65058	5.70856	5.85607	4.00035	4.02993	4.24499	-1.7075	7.02782e-11	TRUE	Down-regulated		min exp (RPKM)	2
60	ACTB	10.5432	10.4661	10.4577	9.67471	9.95423	10.0011	-0.606399	1.09714e-05	TRUE	Down-regulated
87	ACTN1	2.94612	2.92335	3.02914	1.87301	1.62366	1.61406	-1.57506	2.403e-09	TRUE	Down-regulated
104	ADARB1	2.69341	2.61883	2.47748	1.57019	1.71598	1.60297	-1.27318	8.50016e-09	TRUE	Down-regulated
109	ADCY3	4.25947	4.34298	4.16929	3.14828	3.1478	3.16198	-1.20088	1.32352e-09	TRUE	Down-regulated
119	ADD2	3.87439	4.10328	3.9281	3.04863	2.97913	3.11052	-1.01591	1.71459e-08	TRUE	Down-regulated
132	ADK	4.1245	4.05476	4.25568	3.44333	3.52671	3.50186	-0.708695	3.72288e-06	TRUE	Down-regulated
142	PARP1	8.17764	8.31814	8.22767	7.40546	7.42624	7.4149	-0.830499	3.36803e-08	TRUE	Down-regulated
158	ADSL	5.24453	5.29742	5.41516	4.05822	4.15839	4.21749	-1.22359	8.77854e-10	TRUE	Down-regulated
159	ADSS	4.91688	4.95877	5.05964	4.49137	4.36025	4.29078	-0.619588	5.23194e-06	TRUE	Down-regulated
191	AHCY	6.52484	6.43579	6.47822	4.54022	4.61666	4.67945	-1.91136	2.07494e-12	TRUE	Down-regulated
204	AK2	5.41005	5.54449	5.69495	5.0414	4.86603	4.82458	-0.657805	5.44818e-06	TRUE	Down-regulated
214	ALCAM	2.61199	2.6073	2.56349	1.61035	1.66202	1.67363	-1.24028	5.96106e-09	TRUE	Down-regulated
219	ALDH1B1	3.99918	4.13586	4.31602	2.53816	2.72889	2.88933	-1.59217	1.8677e-09	TRUE	Down-regulated
226	ALDOA	9.2366	9.15824	9.37083	8.26246	8.33051	8.36089	-0.941601	1.3113e-08	TRUE	Down-regulated
231	AKR1B1	6.42797	6.23603	6.48183	5.27236	5.57424	5.80688	-0.83539	4.46533e-06	TRUE	Down-regulated
262	AMD1	5.72631	5.77074	5.78449	4.78782	4.75647	4.76978	-1.01613	2.32931e-09	TRUE	Down-regulated
292	SLC25A5	9.23739	9.04232	9.17632	7.86501	7.90436	8.00334	-1.23242	5.40031e-10	TRUE	Down-regulated
302	ANXA2	5.48347	5.58193	5.77588	4.60262	4.80281	4.92761	-0.8618	6.08384e-07	TRUE	Down-regulated
304	ANXA2P2	6.9394	6.87538	6.89457	6.27516	6.03371	6.0826	-0.775822	2.7655e-07	TRUE	Down-regulated
332	BIRC5	5.08334	5.28924	5.57934	4.77813	4.70957	4.71108	-0.617827	6.30852e-05	TRUE	Down-regulated
333	APLP1	2.59972	2.60427	2.45026	2.0269	2.01083	2.07544	-0.647502	0.000422252	TRUE	Down-regulated
369	ARAF	4.60168	4.64357	4.74216	3.6173	4.11175	4.14307	-0.729939	3.68109e-05	TRUE	Down-regulated
384	ARG2	3.62627	3.27548	3.1912	2.64414	2.40544	2.64637	-0.919319	1.92606e-05	TRUE	Down-regulated
390	RND3	2.45824	2.40519	2.41652	1.7517	1.99582	1.94426	-0.68683	0.000326367	TRUE	Down-regulated
393	ARHGAP4	6.70841	6.60262	6.4258	5.92687	6.07111	5.88674	-0.628053	6.99619e-06	TRUE	Down-regulated
402	ARL2	5.53027	5.04626	5.16109	4.39042	4.74684	4.67103	-0.67676	0.000200304	TRUE	Down-regulated
412	STS	7.63282	7.78035	7.28185	6.51231	6.59828	6.62057	-1.00966	1.24929e-07	TRUE	Down-regulated
435	ASL	5.00186	4.87315	4.75914	4.14107	4.10854	4.05957	-0.812929	4.96166e-07	TRUE	Down-regulated
440	ASNS	7.15099	6.5769	6.04261	4.53645	4.82933	4.85869	-1.95436	4.08652e-08	TRUE	Down-regulated
445	ASS1	8.9132	8.28198	7.99127	5.21745	5.66435	5.87438	-2.86634	4.47081e-10	TRUE	Down-regulated
468	ATF4	8.60072	8.16927	7.75673	7.30732	7.41943	7.41504	-0.838707	4.55692e-05	TRUE	Down-regulated
471	ATIC	6.65065	6.68548	6.83028	5.30938	5.43374	5.43109	-1.35388	1.9604e-10	TRUE	Down-regulated
478	ATP1A3	4.87843	4.96588	5.12502	2.63627	2.69672	2.647	-2.53709	9.14724e-13	TRUE	Down-regulated
483	ATP1B3	7.3194	7.26317	7.29951	6.63012	6.52943	6.59605	-0.713957	2.19948e-07	TRUE	Down-regulated
513	ATP5D	7.55472	7.22614	7.56277	6.46047	6.55103	6.70925	-0.886864	3.65734e-07	TRUE	Down-regulated
516	ATP5G1	7.71531	7.66559	8.0016	6.44208	6.50743	6.59305	-1.29726	1.8677e-09	TRUE	Down-regulated
517	ATP5G2	7.21093	6.9519	7.06124	6.32524	6.48356	6.59372	-0.613463	1.33382e-05	TRUE	Down-regulated
518	ATP5G3	6.62757	6.5228	6.80342	6.09303	6.00291	6.10888	-0.594141	9.21557e-06	TRUE	Down-regulated
575	ADGRB1	3.23984	3.14162	3.25341	2.19675	2.48089	2.52982	-0.945783	5.94356e-07	TRUE	Down-regulated
580	BARD1	2.89215	2.95825	2.79151	2.13791	2.17537	2.15803	-0.881439	3.08395e-07	TRUE	Down-regulated
587	BCAT2	5.26148	5.21029	5.17311	4.27239	4.43752	4.52188	-0.833578	2.83192e-07	TRUE	Down-regulated
608	TNFRSF17	6.56719	6.57841	7.2578	5.17938	5.1555	5.56255	-1.55521	8.63607e-08	TRUE	Down-regulated
622	BDH1	3.498	3.57613	3.50946	2.78312	2.77823	2.87789	-0.80571	2.6062e-07	TRUE	Down-regulated
641	BLM	3.87067	4.0642	4.18127	2.68853	2.64934	2.50981	-1.59105	3.25321e-10	TRUE	Down-regulated
642	BLMH	5.92363	6.0401	6.08622	5.17153	5.0754	5.06417	-0.933254	1.52325e-08	TRUE	Down-regulated
655	BMP7	3.56882	3.49208	3.74482	1.6204	1.95687	2.12924	-2.02806	1.00256e-09	TRUE	Down-regulated
672	BRCA1	4.07001	4.28497	4.28087	3.4891	3.2914	3.41131	-0.878513	1.25462e-07	TRUE	Down-regulated
695	BTK	4.82798	4.74322	4.76254	3.63625	3.81945	3.8549	-1.06385	1.06017e-08	TRUE	Down-regulated
699	BUB1	5.89842	6.1593	6.37279	4.57115	4.58502	4.61207	-1.60839	2.83789e-10	TRUE	Down-regulated
701	BUB1B	4.62712	4.78641	4.89176	3.2523	3.23191	3.12917	-1.67795	6.26217e-11	TRUE	Down-regulated
708	C1QBP	6.45615	6.44943	6.72568	5.04253	5.00228	5.24169	-1.47892	5.92754e-10	TRUE	Down-regulated
790	CAD	5.26281	5.41447	5.34456	4.14527	4.14906	4.25579	-1.20362	5.40031e-10	TRUE	Down-regulated
857	CAV1	4.4578	4.53075	4.64629	2.83154	2.92464	2.97083	-1.78293	2.64286e-11	TRUE	Down-regulated
858	CAV2	2.09374	2.15114	2.07703	0.720464	0.857587	0.999072	-2.03602	1.53209e-08	TRUE	Down-regulated
890	CCNA2	5.20748	5.36156	5.63792	3.72409	3.83906	3.84433	-1.68559	2.29329e-10	TRUE	Down-regulated
891	CCNB1	6.06106	6.226	6.68912	5.13084	5.04281	4.98889	-1.32109	3.33777e-08	TRUE	Down-regulated
892	CCNC	4.99233	4.9717	5.01695	4.33597	4.25244	4.2688	-0.736548	3.43694e-07	TRUE	Down-regulated
898	CCNE1	3.28026	3.48952	3.425	2.81539	2.62372	2.56471	-0.825174	1.27706e-05	TRUE	Down-regulated
899	CCNF	4.02088	4.20768	4.37096	3.25649	3.29785	3.31929	-0.992316	7.9298e-08	TRUE	Down-regulated
900	CCNG1	5.85479	5.60174	5.62617	4.97122	4.98308	5.01291	-0.727465	8.29104e-07	TRUE	Down-regulated
908	CCT6A	6.75031	6.93676	7.1931	6.32942	6.17977	6.18834	-0.744906	3.72858e-06	TRUE	Down-regulated
943	TNFRSF8	2.48218	2.40153	2.68545	0.374077	0.475317	0.321736	-3.94506	4.35888e-12	TRUE	Down-regulated
949	SCARB1	6.32074	6.36401	6.49404	3.88873	4.09003	4.13834	-2.42844	9.43568e-13	TRUE	Down-regulated
962	CD48	4.46422	4.17806	4.23205	3.51776	3.39202	3.36272	-0.931795	5.12754e-07	TRUE	Down-regulated
978	CDA	3.103	3.03748	3.8468	2.40964	2.51564	2.74805	-0.947873	0.0011026	TRUE	Down-regulated
983	CDK1	4.45988	4.56939	4.63715	3.12671	3.34126	3.27255	-1.40956	5.82022e-10	TRUE	Down-regulated
990	CDC6	5.39412	5.49929	5.58695	3.83921	3.49688	3.628	-1.91559	2.36648e-11	TRUE	Down-regulated
991	CDC20	5.37666	5.49426	6.07407	3.79235	4.25768	4.20219	-1.65214	4.76816e-08	TRUE	Down-regulated
993	CDC25A	3.86689	4.21149	4.39987	2.66508	2.43521	2.68863	-1.75096	1.57656e-09	TRUE	Down-regulated
995	CDC25C	2.78315	2.88156	3.03426	2.64935	2.1517	2.19389	-0.646147	0.0015868	TRUE	Down-regulated
1017	CDK2	3.95596	3.96844	3.87432	2.80861	2.74313	2.84116	-1.26033	4.35156e-09	TRUE	Down-regulated
1033	CDKN3	3.51632	3.57123	3.73135	3.04987	2.6044	2.81633	-0.855981	0.000120149	TRUE	Down-regulated
1051	CEBPB	2.7502	2.44345	2.09067	1.93252	1.86643	1.94463	-0.684344	0.00413566	TRUE	Down-regulated
1054	CEBPG	3.50369	3.42853	3.20086	2.87213	2.60015	2.74167	-0.722709	2.27751e-05	TRUE	Down-regulated
1058	CENPA	3.65306	4.01023	4.24798	3.22377	2.77861	2.81393	-1.1301	8.25924e-06	TRUE	Down-regulated
1063	CENPF	3.47139	3.63495	3.82712	2.79066	2.91063	2.7744	-0.926366	1.7261e-07	TRUE	Down-regulated
1075	CTSC	4.43463	4.51841	4.55749	3.9581	3.95399	3.88974	-0.602696	2.64571e-06	TRUE	Down-regulated
1104	RCC1	5.86916	6.12616	6.32849	4.7084	4.51329	4.58396	-1.55442	5.94419e-10	TRUE	Down-regulated
1111	CHEK1	3.69752	3.81521	3.8594	2.51827	2.68637	2.75562	-1.28135	2.89768e-09	TRUE	Down-regulated
1122	CHML	3.49009	3.69271	3.63582	3.02197	2.9405	2.92966	-0.717675	1.37154e-06	TRUE	Down-regulated
1152	CKB	7.13897	6.93499	7.12862	5.54206	5.88669	5.96439	-1.27964	5.85849e-09	TRUE	Down-regulated
1164	CKS2	6.56905	6.64334	7.03773	5.80626	5.82515	5.80779	-0.965961	5.52464e-07	TRUE	Down-regulated
1207	CLNS1A	6.35473	6.3482	6.44513	5.67049	5.75896	5.70014	-0.6842	6.87762e-07	TRUE	Down-regulated
1371	CPOX	3.47756	3.5667	3.5081	2.8205	3.00947	2.9741	-0.654402	8.09208e-06	TRUE	Down-regulated
1431	CS	6.81672	6.89935	6.90335	5.79959	5.93893	6.01873	-0.964155	1.09931e-08	TRUE	Down-regulated
1434	CSE1L	6.58671	6.75496	6.91533	5.04415	4.99568	5.06077	-1.75614	2.16467e-11	TRUE	Down-regulated
1468	SLC25A10	5.78002	5.7724	5.86185	4.66308	4.52368	4.57768	-1.24971	5.04144e-10	TRUE	Down-regulated
1485	CTAG1B	5.29097	5.1775	5.18196	4.31882	4.70399	4.64903	-0.681283	6.37379e-05	TRUE	Down-regulated
1503	CTPS1	4.95329	5.13984	5.15371	3.72678	3.55092	3.55451	-1.54982	9.1761e-11	TRUE	Down-regulated
1537	Cyc1	7.86848	7.72377	7.88577	7.28915	7.08748	7.12291	-0.661494	1.96246e-06	TRUE	Down-regulated
1595	CYP51A1	4.69435	4.81375	4.97845	3.68375	3.78733	3.83627	-1.12382	9.05909e-09	TRUE	Down-regulated
1622	DBI	6.61008	6.49519	6.86846	5.90234	5.68321	5.77739	-0.886779	3.59165e-07	TRUE	Down-regulated
1627	DBN1	4.47922	4.21831	4.12872	3.20458	3.29347	3.33591	-1.08566	3.29641e-08	TRUE	Down-regulated
1643	ddb2	4.54406	4.40542	4.21937	3.93	3.72854	3.55346	-0.684099	6.41294e-05	TRUE	Down-regulated
1652	DDT	5.04647	4.53792	4.97317	3.98506	4.42087	4.38655	-0.627676	0.00161935	TRUE	Down-regulated
1653	DDX1	6.22504	6.34869	6.44333	5.85599	5.58745	5.59249	-0.66683	5.16688e-06	TRUE	Down-regulated
1660	DHX9	6.20661	6.38449	6.51411	5.64685	5.69213	5.7548	-0.686212	1.99973e-06	TRUE	Down-regulated
1662	DDX10	4.67963	4.71588	4.82262	4.18491	3.97208	3.9524	-0.733241	1.55505e-06	TRUE	Down-regulated
1663	DDX11	3.67661	3.85693	3.915	2.76988	3.04726	3.13349	-0.921999	8.36327e-07	TRUE	Down-regulated
1665	DHX15	5.88669	6.12565	6.23548	5.08822	5.22255	5.31761	-0.896951	2.16599e-07	TRUE	Down-regulated
1678	TIMM8A	3.57802	3.73385	3.9404	3.23603	3.0232	2.83249	-0.787541	5.73911e-05	TRUE	Down-regulated
1717	DHCR7	6.04114	6.18193	6.25448	4.70274	4.82053	5.05755	-1.3261	1.7137e-09	TRUE	Down-regulated
1718	DHCR24	6.8198	7.00194	7.13378	5.93272	6.03186	6.23355	-0.93016	1.47967e-07	TRUE	Down-regulated
1719	DHFR	5.43554	5.45209	5.66449	4.95694	4.84301	4.95647	-0.617977	5.66618e-06	TRUE	Down-regulated
1723	DHODH	3.02034	2.89166	2.88753	2.116	2.15972	2.10836	-0.978443	3.76726e-07	TRUE	Down-regulated
1731	2022-09-01	2.53185	2.00833	2.01064	1.55023	1.63584	1.53555	-0.86422	0.00224711	TRUE	Down-regulated
1736	DKC1	5.88191	6.03026	6.19062	5.19824	5.06776	5.09255	-0.93878	4.2386e-08	TRUE	Down-regulated
1757	SARDH	3.74565	3.7246	3.43521	2.34917	2.38084	2.57601	-1.37878	5.01155e-09	TRUE	Down-regulated
1761	DMRT1	4.18319	4.19647	4.3065	2.87058	3.16478	3.48504	-1.13211	5.89574e-07	TRUE	Down-regulated
1763	DNA2	2.23488	2.39094	2.20718	1.51702	1.31596	1.09435	-1.34809	5.30873e-07	TRUE	Down-regulated
1786	DNMT1	6.24788	6.26777	6.17801	5.34034	5.37615	5.33995	-0.89594	1.07094e-08	TRUE	Down-regulated
1798	DPAGT1	4.93214	4.82182	5.0337	3.89344	4.23889	4.32492	-0.807704	4.33971e-06	TRUE	Down-regulated
1832	DSP	4.52796	4.717	4.69901	3.75055	3.94168	4.04878	-0.77308	8.47443e-07	TRUE	Down-regulated
1849	DUSP7	3.16141	3.34426	3.56004	2.41842	2.5321	2.53186	-1.00909	7.54606e-07	TRUE	Down-regulated
1854	DUT	6.67082	6.70275	6.75404	5.74176	5.68947	5.76522	-0.990599	3.42432e-09	TRUE	Down-regulated
1869	E2F1	4.59413	4.56142	4.53134	3.55189	3.50998	3.47906	-1.11692	3.85122e-09	TRUE	Down-regulated
1894	ECT2	4.17444	4.27321	4.42481	3.67923	3.71342	3.72518	-0.628917	5.26899e-06	TRUE	Down-regulated
1917	EEF1A2	6.45693	6.1313	6.02381	4.41072	4.66843	4.67336	-1.67121	5.04144e-10	TRUE	Down-regulated
1933	EEF1B2	7.25399	7.52682	7.57775	6.40443	6.30219	6.45781	-1.07934	1.16182e-08	TRUE	Down-regulated
1936	EEF1D	6.37106	6.14555	6.4028	5.46336	5.56647	5.62674	-0.77028	4.55516e-07	TRUE	Down-regulated
1937	EEF1G	9.44705	9.5633	9.54604	8.51151	8.49409	8.65311	-0.966977	8.07513e-09	TRUE	Down-regulated
1938	EEF2	10.5562	10.4404	10.3086	9.52587	9.72975	9.81398	-0.744477	1.13893e-06	TRUE	Down-regulated
1939	EIF2D	5.00095	4.94506	5.00797	3.66249	3.90581	3.88443	-1.22602	1.78579e-09	TRUE	Down-regulated
1964	EIF1AX	4.85896	4.9333	5.09034	4.06609	4.20737	4.25058	-0.824207	2.30514e-07	TRUE	Down-regulated
1977	EIF4E	2.53067	2.58355	2.63302	2.08823	2.04933	2.0087	-0.668353	1.25356e-05	TRUE	Down-regulated
1978	EIF4EBP1	7.31059	6.80714	6.75982	4.43289	4.55213	4.8048	-2.43035	6.77906e-11	TRUE	Down-regulated
2013	EMP2	3.33178	3.61448	3.95922	2.80014	2.77209	2.85729	-0.952716	4.11053e-06	TRUE	Down-regulated
2023	ENO1	10.4886	10.5512	10.6386	9.74815	9.66624	9.67517	-0.864543	2.14788e-08	TRUE	Down-regulated
2026	ENO2	2.90879	3.08603	2.99301	2.14883	2.36095	2.49302	-0.790846	5.08313e-05	TRUE	Down-regulated
2037	EPB41L2	2.72495	2.78542	2.77793	2.23774	2.07385	2.06666	-0.775416	1.67482e-06	TRUE	Down-regulated
2058	EPRS	7.51999	7.42323	7.262	6.59152	6.59582	6.65337	-0.798024	1.58276e-07	TRUE	Down-regulated
2091	FBL	7.93931	8.01847	8.15571	6.32743	6.19201	6.33434	-1.76722	1.24454e-11	TRUE	Down-regulated
2114	ETS2	3.21332	3.30272	3.24669	2.67221	2.68335	2.8026	-0.613391	2.06892e-05	TRUE	Down-regulated
2118	ETV4	5.00294	4.97105	5.01963	3.42021	3.70076	3.68464	-1.4733	4.09712e-10	TRUE	Down-regulated
2130	EWSR1	6.82867	6.72246	6.78291	5.91108	5.99692	5.89684	-0.853716	2.58968e-08	TRUE	Down-regulated
2161	F12	2.81407	2.59984	2.75961	2.18881	2.03388	2.11919	-0.74853	0.000120149	TRUE	Down-regulated
2172	FABP6	2.30344	2.52497	2.50715	0.550537	0.79342	0.991389	-2.66646	2.03912e-07	TRUE	Down-regulated
2177	FANCD2	3.06426	3.32101	3.36701	2.12104	2.27251	2.28623	-1.22024	1.51059e-08	TRUE	Down-regulated
2178	FANCE	2.41932	2.46657	2.43053	1.28888	1.38159	1.55741	-1.42064	2.18127e-07	TRUE	Down-regulated
2182	ACSL4	5.20103	5.25607	5.1962	4.61854	4.59691	4.60022	-0.633883	9.24745e-07	TRUE	Down-regulated
2184	FAH	4.99425	5.02357	5.12894	3.18657	3.15956	3.20009	-1.99189	1.02347e-11	TRUE	Down-regulated
2189	FANCG	3.53585	3.6806	3.76843	2.94099	2.71448	2.80156	-0.939703	7.03315e-07	TRUE	Down-regulated
2194	FASN	7.30541	7.42523	7.40675	5.75783	6.07091	6.27221	-1.34491	4.10358e-09	TRUE	Down-regulated
2222	FDFT1	6.09898	6.09137	6.1486	5.18213	5.23256	5.30275	-0.891279	1.3962e-08	TRUE	Down-regulated
2224	FDPS	7.47794	7.47432	7.50041	6.74295	6.58628	6.61814	-0.839272	3.6431e-08	TRUE	Down-regulated
2237	FEN1	6.66922	6.79571	6.84957	6.11944	5.76589	5.7455	-0.895546	3.32202e-07	TRUE	Down-regulated
2264	fgfr4	2.2665	2.31345	2.51421	0.23512	0.361206	0.546855	-3.84478	2.28642e-10	TRUE	Down-regulated
2271	FH	7.24887	7.31291	7.47199	6.41958	6.5619	6.69496	-0.791768	4.63318e-07	TRUE	Down-regulated
2288	FKBP4	5.20853	5.35251	5.53174	3.69296	3.72513	3.70605	-1.74253	2.95984e-11	TRUE	Down-regulated
2289	FKBP5	4.11282	4.34432	4.22367	3.72597	3.54241	3.51676	-0.676205	3.1363e-06	TRUE	Down-regulated
2305	FOXM1	4.36568	4.48417	4.69306	3.5368	3.46895	3.52313	-1.0791	2.01894e-08	TRUE	Down-regulated
2335	FN1	11.5215	11.5773	11.5269	10.1875	10.3601	10.5436	-1.17166	2.25212e-09	TRUE	Down-regulated
2491	CENPI	2.43466	2.80465	2.78956	1.73857	1.57805	1.43399	-1.42634	1.26922e-07	TRUE	Down-regulated
2542	SLC37A4	5.67307	5.58422	5.63398	4.6899	4.69265	4.78582	-0.933936	1.128e-08	TRUE	Down-regulated
2582	GALE	3.77866	3.8415	3.69483	2.36844	2.49253	2.34742	-1.56331	2.17463e-09	TRUE	Down-regulated
2583	B4GALNT1	3.04154	2.90843	2.79283	2.26878	2.21246	2.13305	-0.85505	2.77582e-06	TRUE	Down-regulated
2593	GAMT	4.51147	4.27779	4.4601	3.52812	3.7479	3.6813	-0.818155	1.46228e-06	TRUE	Down-regulated
2597	GAPDH	10.2917	10.1553	10.3257	8.98171	9.21516	9.30798	-1.08618	8.87845e-09	TRUE	Down-regulated
2617	GARS	7.28441	6.95286	6.54582	5.3014	5.40546	5.38422	-1.61835	5.24027e-09	TRUE	Down-regulated
2631	GBAS	4.50543	4.60402	4.43194	3.91562	3.84325	3.86952	-0.674926	5.32958e-06	TRUE	Down-regulated
2632	GBE1	4.73468	4.82578	4.51957	4.18232	4.04762	3.97828	-0.656263	1.323e-05	TRUE	Down-regulated
2717	GLA	6.04109	5.98145	5.9563	4.98501	4.73415	4.81384	-1.16972	3.27428e-09	TRUE	Down-regulated
2739	GLO1	6.56916	6.58915	6.58965	5.34583	5.43323	5.35382	-1.22495	2.72914e-10	TRUE	Down-regulated
2806	GOT2	7.56395	7.60696	7.70557	6.54519	6.71404	6.77147	-0.954066	1.69916e-08	TRUE	Down-regulated
2810	SFN	6.22529	6.10715	6.37185	5.22692	5.20358	5.20695	-1.0464	1.04296e-08	TRUE	Down-regulated
2821	GPI	7.01674	6.98183	7.01099	5.48044	5.58876	5.7082	-1.42711	8.71593e-11	TRUE	Down-regulated
2935	GSPT1	5.61938	5.76994	5.86977	5.13479	5.06842	5.11106	-0.667278	1.50135e-06	TRUE	Down-regulated
2937	GSS	3.93036	3.87852	3.85164	3.10545	3.28102	3.27314	-0.730852	2.91122e-06	TRUE	Down-regulated
2948	GSTM4	2.33938	2.13436	2.17036	1.25659	1.73805	1.8539	-0.810159	0.0013269	TRUE	Down-regulated
2954	GSTZ1	3.45023	3.13894	3.14342	2.18255	1.88501	2.00387	-1.45294	7.18169e-08	TRUE	Down-regulated
2956	MSH6	5.78327	5.89318	5.87478	4.88332	4.67058	4.66197	-1.1374	2.17463e-09	TRUE	Down-regulated
2966	GTF2H2	3.00122	3.44193	3.58415	2.5293	2.95425	2.91546	-0.640993	0.00272658	TRUE	Down-regulated
2971	GTF3A	7.5165	7.46991	7.72705	6.95077	6.89769	7.03107	-0.618884	5.74374e-06	TRUE	Down-regulated
3015	H2AFZ	8.55374	8.54145	8.51755	8.06243	7.45822	7.44409	-0.853534	1.01604e-05	TRUE	Down-regulated
3033	HADH	4.89079	4.84464	4.98598	3.74627	3.77556	3.84075	-1.18105	2.40113e-09	TRUE	Down-regulated
3054	HCFC1	4.78577	4.95134	4.98406	4.10337	4.41153	4.40952	-0.621418	1.80759e-05	TRUE	Down-regulated
3070	HELLS	3.06881	3.20644	3.04537	2.11918	1.86092	1.83507	-1.40794	1.82165e-08	TRUE	Down-regulated
3099	HK2	4.03643	4.18092	4.06806	2.07653	2.26947	2.31776	-2.13759	5.76784e-12	TRUE	Down-regulated
3145	HMBS	4.54345	4.56314	4.70668	3.08381	3.08652	3.2965	-1.56113	4.33177e-10	TRUE	Down-regulated
3146	HMGB1	5.68883	5.56836	5.9052	5.04373	4.99462	4.98205	-0.738505	1.0869e-06	TRUE	Down-regulated
3149	HMGB3	4.21417	4.36303	4.47903	4.0008	3.65193	3.70936	-0.592611	9.94296e-05	TRUE	Down-regulated
3150	HMGN1	6.79854	6.77195	6.87642	6.48446	6.03647	6.13397	-0.589458	6.32905e-05	TRUE	Down-regulated
3157	HMGCS1	5.19404	5.47353	5.52676	4.52549	4.50584	4.47435	-0.934094	5.99745e-08	TRUE	Down-regulated
3159	HMGA1	8.54241	8.39454	8.68592	6.4972	6.73497	6.72003	-1.90226	1.57687e-11	TRUE	Down-regulated
3161	HMMR	4.71789	4.76099	5.12415	4.22974	3.92799	3.92445	-0.88253	2.86012e-06	TRUE	Down-regulated
3177	SLC29A2	3.46682	3.61513	3.65895	2.53718	2.73998	2.85871	-0.983408	3.20015e-07	TRUE	Down-regulated
3178	HNRNPA1	7.0091	7.08884	7.20243	6.23748	6.16121	6.13204	-0.933994	1.40989e-08	TRUE	Down-regulated
3182	HNRNPAB	7.63267	7.79939	7.91497	7.37617	6.98485	7.05923	-0.639469	2.95848e-05	TRUE	Down-regulated
3184	HNRNPD	7.74956	7.88318	8.06536	7.0682	7.15001	7.17821	-0.776931	4.54657e-07	TRUE	Down-regulated
3187	HNRNPH1	6.57285	6.83698	6.96335	6.07948	6.10595	6.01746	-0.740821	1.77857e-06	TRUE	Down-regulated
3189	HNRNPH3	5.7954	5.79874	5.88308	5.11159	4.94771	4.91655	-0.850722	6.68245e-08	TRUE	Down-regulated
3219	HOXB9	3.63314	3.0764	2.82306	2.18091	2.17905	2.12915	-1.24919	5.58544e-06	TRUE	Down-regulated
3251	HPRT1	6.15724	6.17774	6.23629	4.63487	4.53945	4.52638	-1.66362	1.8397e-11	TRUE	Down-regulated
3268	AGFG2	2.14925	2.07512	2.06603	1.76989	1.42213	1.57487	-0.683679	0.00032851	TRUE	Down-regulated
3276	PRMT1	6.47423	6.44388	6.67943	5.66432	5.67683	5.64044	-0.88908	3.86391e-08	TRUE	Down-regulated
3291	HSD11B2	3.63604	3.47351	3.7333	0.228495	0.918805	1.06899	-4.14161	4.82767e-09	TRUE	Down-regulated
3298	HSF2	2.56729	2.59595	2.57289	2.01888	2.12377	2.14385	-0.606221	0.000356627	TRUE	Down-regulated
3313	HSPA9	7.45385	7.57912	7.67273	6.90085	6.76518	6.72394	-0.777895	2.66239e-07	TRUE	Down-regulated
3315	HSPB1	9.73157	9.43375	9.81564	8.62557	8.80359	8.90359	-0.889162	4.30375e-07	TRUE	Down-regulated
3320	HSP90AA1	8.45352	8.58816	9.13177	7.86451	7.6889	7.63938	-1.02448	1.868e-06	TRUE	Down-regulated
3326	HSP90AB1	9.74407	9.84295	10.0406	9.22888	9.13388	9.12471	-0.71889	9.70344e-07	TRUE	Down-regulated
3329	HSPD1	8.83622	8.93898	9.21115	7.63392	7.48581	7.57259	-1.4436	4.59912e-10	TRUE	Down-regulated
3344	FOXN2	3.16499	3.26624	3.21034	2.5934	2.7609	2.72293	-0.601031	2.00288e-05	TRUE	Down-regulated
3376	IARS	5.98959	6.01607	5.86039	4.91203	4.90301	4.9369	-1.06461	1.93362e-09	TRUE	Down-regulated
3399	ID3	6.1216	5.78821	5.42312	4.39144	4.60829	4.66124	-1.28637	2.2148e-07	TRUE	Down-regulated
3417	idh1	4.632	4.54061	4.52437	3.39536	3.43336	3.37814	-1.24492	1.18362e-09	TRUE	Down-regulated
3455	IFNAR2	5.15698	5.1161	5.05461	4.35102	4.5917	4.53661	-0.637945	4.66022e-06	TRUE	Down-regulated
3580	CXCR2P1	2.94589	2.88441	2.75806	1.44922	1.65092	1.33748	-1.80767	1.43407e-08	TRUE	Down-regulated
3613	IMPA2	4.22066	4.36253	4.17326	3.17269	2.87471	3.00591	-1.33501	8.86667e-09	TRUE	Down-regulated
3614	IMPDH1	5.5122	5.5263	5.6791	4.13409	4.07428	4.21234	-1.48696	8.82053e-11	TRUE	Down-regulated
3615	IMPDH2	7.70157	7.65785	7.67431	6.48916	6.3602	6.43075	-1.25971	1.9678e-10	TRUE	Down-regulated
3619	INCENP	5.17397	5.42508	5.43984	4.39936	4.29529	4.36585	-1.03348	1.16182e-08	TRUE	Down-regulated
3627	CXCL10	6.15007	6.33441	6.54295	5.01474	5.14237	4.85967	-1.36987	3.49859e-09	TRUE	Down-regulated
3638	INSIG1	7.82729	7.94797	8.01754	4.89511	5.0933	5.35148	-2.8456	9.43568e-13	TRUE	Down-regulated
3646	EIF3E	8.35783	8.29246	8.20699	6.86819	6.94757	7.09723	-1.32026	3.25321e-10	TRUE	Down-regulated
3676	ITGA4	2.70505	2.86041	2.55851	2.27777	2.04162	2.01946	-0.7271	3.47299e-05	TRUE	Down-regulated
3714	JAG2	3.69351	3.80299	3.91981	3.17216	3.30094	3.26556	-0.616983	1.09771e-05	TRUE	Down-regulated
3728	JUP	4.35837	4.30432	4.60851	3.39335	3.6017	3.73771	-0.906603	8.10766e-07	TRUE	Down-regulated
3775	KCNK1	2.09419	2.15056	2.00913	0.615063	0.667867	0.96284	-2.25856	3.62722e-08	TRUE	Down-regulated
3790	KCNS3	3.85799	3.95645	3.93949	2.86341	2.55114	2.563	-1.39055	5.1684e-09	TRUE	Down-regulated
3795	KHK	2.49699	2.38521	2.41364	1.36265	1.17111	1.33384	-1.5928	3.06187e-08	TRUE	Down-regulated
3832	KIF11	4.48639	4.66622	4.81187	3.58527	3.58715	3.50035	-1.17271	4.28466e-09	TRUE	Down-regulated
3835	KIF22	5.36444	5.35091	5.51142	4.75407	4.8635	4.81438	-0.618578	4.30592e-06	TRUE	Down-regulated
3838	KPNA2	6.64505	6.84571	7.15528	6.1786	6.14136	6.06468	-0.777147	4.06851e-06	TRUE	Down-regulated
3839	KPNA3	4.0949	4.09166	4.20579	3.27799	3.35925	3.49541	-0.814632	3.8621e-07	TRUE	Down-regulated
3843	IPO5	5.91638	6.01179	6.07785	4.23233	4.43002	4.54246	-1.64472	5.91426e-11	TRUE	Down-regulated
3921	RPSA	7.49535	7.83144	7.96051	6.49222	6.70261	6.89917	-1.07722	2.07191e-07	TRUE	Down-regulated
3925	STMN1	6.99388	6.93175	7.11892	6.27437	6.18465	6.28118	-0.777415	1.4434e-07	TRUE	Down-regulated
3930	LBR	7.165	7.21389	7.26558	6.3129	6.35984	6.3503	-0.882531	1.33672e-08	TRUE	Down-regulated
3939	LDHA	8.76275	8.88753	9.00757	7.31519	7.27948	7.31785	-1.59125	2.64286e-11	TRUE	Down-regulated
3945	LDHB	8.15605	8.14784	8.17623	6.4946	6.44091	6.55016	-1.67516	7.14591e-12	TRUE	Down-regulated
3949	LDLR	5.28832	5.29168	5.17589	4.2878	4.59985	4.66064	-0.755449	1.9881e-06	TRUE	Down-regulated
3978	LIG1	4.43192	4.50371	4.47548	3.03149	2.91233	2.8335	-1.6758	3.62077e-11	TRUE	Down-regulated
3980	LIG3	3.19092	3.36223	3.28557	2.7189	2.7977	2.78107	-0.589507	2.06718e-05	TRUE	Down-regulated
3990	LIPC	6.67391	6.70597	7.00673	5.92997	6.2022	6.35579	-0.639116	5.82606e-05	TRUE	Down-regulated
3992	FADS1	5.53269	5.52859	5.53154	3.67684	3.81031	3.95441	-1.78938	1.3978e-11	TRUE	Down-regulated
3995	FADS3	5.2372	5.06115	5.10555	4.09156	4.26345	4.25194	-0.973351	5.32404e-08	TRUE	Down-regulated
3998	LMAN1	7.40788	7.4613	7.43028	6.52563	6.58737	6.7082	-0.830905	4.82667e-08	TRUE	Down-regulated
4001	LMNB1	6.29064	6.4415	6.34734	5.17194	4.95471	4.90859	-1.37082	3.46189e-10	TRUE	Down-regulated
4023	LPL	2.86596	2.82563	2.7134	1.42909	1.48079	1.67216	-1.66831	3.18563e-09	TRUE	Down-regulated
4033	LRMP	3.8343	3.57415	3.41638	2.55224	3.02004	3.12895	-0.78842	0.000163583	TRUE	Down-regulated
4041	LRP5	4.85198	4.88638	4.7737	4.00697	4.38512	4.36941	-0.602204	3.92885e-05	TRUE	Down-regulated
4047	LSS	4.54484	4.53506	4.47651	3.50311	3.7268	3.64984	-0.948907	2.58358e-08	TRUE	Down-regulated
4085	MAD2L1	5.6495	5.81785	5.99397	4.59557	4.37678	4.25689	-1.44953	2.45607e-09	TRUE	Down-regulated
4137	MAPT	2.43983	2.48686	2.54561	1.9547	1.80039	1.79585	-0.820036	1.63017e-06	TRUE	Down-regulated
4141	MARS	7.25828	6.99133	6.67219	5.7998	5.81601	5.74831	-1.21984	2.72976e-08	TRUE	Down-regulated
4150	MAZ	6.72735	6.76394	7.00522	5.95374	5.99282	6.05599	-0.846502	1.30614e-07	TRUE	Down-regulated
4162	MCAM	4.79832	4.82778	4.89471	4.00035	3.88098	3.97668	-0.931382	2.22055e-08	TRUE	Down-regulated
4171	MCM2	6.89373	6.91384	6.82834	5.39795	5.36316	5.49357	-1.48167	3.35201e-11	TRUE	Down-regulated
4172	MCM3	7.15588	7.26493	7.18002	6.39966	6.21668	6.27874	-0.908818	1.87442e-08	TRUE	Down-regulated
4173	MCM4	5.83546	5.92089	5.90452	4.10245	4.31362	4.294	-1.70312	1.57687e-11	TRUE	Down-regulated
4174	MCM5	6.47947	6.43269	6.33106	5.16791	5.1811	5.31127	-1.21664	5.49579e-10	TRUE	Down-regulated
4175	MCM6	6.14004	6.26018	6.10251	4.58333	4.4023	4.54482	-1.70031	1.59129e-11	TRUE	Down-regulated
4176	MCM7	7.44724	7.5367	7.45612	5.93701	5.87119	5.94759	-1.57743	1.49846e-11	TRUE	Down-regulated
4216	MAP3K4	3.52675	3.60609	3.5086	2.86998	2.97563	3.01566	-0.664888	3.64833e-06	TRUE	Down-regulated
4234	METTL1	3.73337	3.75954	4.00989	2.81693	2.90101	2.8765	-1.08685	4.10362e-07	TRUE	Down-regulated
4257	MGST1	3.99958	3.99501	4.10842	3.18216	3.0702	2.95546	-1.05272	1.06017e-08	TRUE	Down-regulated
4288	MKI67	3.33298	3.56027	3.64955	2.48086	2.66753	2.4842	-1.11461	1.75516e-08	TRUE	Down-regulated
4354	MPP1	4.55597	4.59999	4.4667	3.61002	3.64943	3.65556	-0.961468	3.92141e-08	TRUE	Down-regulated
4363	abcc1	3.73404	3.83145	3.79438	2.82796	2.94467	2.81547	-1.02915	8.63062e-09	TRUE	Down-regulated
4436	MSH2	4.65147	4.78522	4.82451	3.78918	3.90502	3.96826	-0.914058	3.3422e-08	TRUE	Down-regulated
4501	MT1X	4.12308	4.12698	4.2686	3.46593	3.15219	3.39925	-0.888561	0.000288518	TRUE	Down-regulated
4507	MTAP	3.86274	3.84615	3.86717	3.2835	3.1932	3.19063	-0.694531	1.21411e-06	TRUE	Down-regulated
4521	NUDT1	4.81627	4.81719	5.11939	3.8115	3.41409	3.56347	-1.38297	5.68436e-08	TRUE	Down-regulated
4522	MTHFD1	5.8964	6.06013	5.99419	4.1027	4.23888	4.37827	-1.79832	1.81457e-11	TRUE	Down-regulated
4571	trnP	9.09268	9.45126	9.36534	8.49593	8.69864	8.66875	-0.69315	2.05839e-05	TRUE	Down-regulated
4602	MYB	3.7046	3.85932	4.09735	1.53071	1.44465	1.41444	-2.97335	2.07494e-12	TRUE	Down-regulated
4605	MYBL2	7.18649	7.41381	7.55526	5.9028	5.93798	5.97385	-1.47008	2.47405e-10	TRUE	Down-regulated
4609	MYC	8.62085	8.60458	8.70575	7.67447	7.79072	7.83095	-0.880735	2.26256e-08	TRUE	Down-regulated
4638	MYLK	3.08555	3.08697	2.93074	1.06937	1.26262	1.37814	-2.41403	2.17353e-11	TRUE	Down-regulated
4668	NAGA	4.18879	4.20766	3.9342	3.52496	3.48515	3.52993	-0.647439	1.16794e-05	TRUE	Down-regulated
4678	NASP	6.42793	6.36886	6.43227	5.66201	5.42389	5.3791	-0.93022	3.68674e-08	TRUE	Down-regulated
4683	NBN	4.45027	4.49606	4.55071	3.5367	3.70663	3.76152	-0.883337	7.97797e-08	TRUE	Down-regulated
4691	NCL	8.90389	9.06833	9.2841	8.34382	8.15843	8.14421	-0.877588	3.01704e-07	TRUE	Down-regulated
4729	NDUFV2	8.61874	8.48726	8.79301	7.19356	7.31271	7.47979	-1.31125	1.57888e-09	TRUE	Down-regulated
4751	NEK2	4.1268	4.13266	4.39871	3.66637	3.60758	3.47908	-0.683656	1.13921e-05	TRUE	Down-regulated
4796	TONSL	3.61644	3.65811	3.75735	2.48271	2.54738	2.43775	-1.35483	7.09484e-10	TRUE	Down-regulated
4830	NME1	6.55874	6.29645	6.69601	5.12085	5.11109	5.10482	-1.44059	9.44209e-10	TRUE	Down-regulated
4831	NME2	5.50346	5.42812	5.30021	4.73369	4.28112	4.27217	-0.990537	1.07897e-06	TRUE	Down-regulated
4833	NME4	5.1852	5.06223	5.29974	3.7537	3.94928	3.96583	-1.35731	1.4562e-09	TRUE	Down-regulated
4860	PNP	5.11184	5.1913	5.39311	4.2311	4.23735	4.20289	-1.05418	1.44977e-08	TRUE	Down-regulated
4869	NPM1	8.27797	8.31671	8.61512	6.76748	6.62432	6.66407	-1.73427	4.57625e-11	TRUE	Down-regulated
4900	NRGN	3.18076	3.03483	2.98223	2.45793	2.56663	2.3821	-0.700534	0.000715854	TRUE	Down-regulated
4904	YBX1	9.18722	9.24309	9.45808	8.32765	8.18727	8.26353	-1.04262	8.38243e-09	TRUE	Down-regulated
4927	NUP88	3.91227	3.92685	4.12175	2.93687	3.07825	3.104	-1.04627	7.48509e-08	TRUE	Down-regulated
4998	ORC1	4.68842	4.76113	4.85199	3.17527	3.37488	3.26957	-1.60014	9.71031e-11	TRUE	Down-regulated
5021	oxtr	3.16206	3.27677	3.45296	2.54755	2.47514	2.35715	-0.972806	2.86061e-07	TRUE	Down-regulated
5026	P2RX5	3.69846	3.33947	3.4503	2.49032	2.83585	2.88583	-0.864748	2.70063e-05	TRUE	Down-regulated
5036	PA2G4	7.28346	7.36203	7.63409	6.12557	6.06907	6.16072	-1.32818	8.92455e-10	TRUE	Down-regulated
5042	PABPC3	4.49775	4.56478	4.68768	3.83289	3.96684	3.98912	-0.693655	3.91405e-06	TRUE	Down-regulated
5050	PAFAH1B3	4.69649	4.52155	4.67585	3.43575	3.41527	3.45637	-1.27738	7.74131e-09	TRUE	Down-regulated
5058	PAK1	2.16788	2.20642	2.04013	0.831425	0.940608	0.810518	-2.06367	1.29872e-09	TRUE	Down-regulated
5074	PAWR	3.02469	3.08348	2.97557	1.95614	1.94869	1.98913	-1.30228	4.6272e-10	TRUE	Down-regulated
5092	PCBD1	4.17608	4.01001	4.36111	3.41787	3.28713	3.16436	-0.964914	1.4231e-06	TRUE	Down-regulated
5093	PCBP1	8.23858	8.21324	8.40165	7.53888	7.69945	7.78115	-0.613168	7.02405e-06	TRUE	Down-regulated
5096	PCCB	6.07416	6.00137	5.94054	4.7916	4.87611	5.04192	-1.12719	3.7703e-09	TRUE	Down-regulated
5106	PCK2	4.60131	3.95341	3.11575	3.36782	3.26467	3.09475	-0.825544	0.00740439	TRUE	Down-regulated
5111	PCNA	7.77571	7.67384	7.84437	6.55584	6.41824	6.52144	-1.27554	3.12718e-10	TRUE	Down-regulated
5163	PDK1	2.76644	2.7133	2.53729	1.40393	1.46687	1.55887	-1.59749	9.4475e-10	TRUE	Down-regulated
5198	PFAS	4.13724	4.37903	4.2502	2.47275	2.82311	2.76944	-1.73383	2.50557e-10	TRUE	Down-regulated
5223	PGAM1	6.54731	6.44293	6.65339	5.95685	5.91999	5.94357	-0.618335	2.98045e-06	TRUE	Down-regulated
5236	PGM1	4.56215	4.64961	4.595	3.50304	3.78753	3.87678	-0.928745	2.77725e-07	TRUE	Down-regulated
5245	PHB	7.01488	6.95636	7.20274	6.54299	6.36967	6.46124	-0.607401	7.47169e-06	TRUE	Down-regulated
5255	PHKA1	2.44923	2.64414	2.35362	1.36205	1.63395	1.55115	-1.3131	7.25381e-08	TRUE	Down-regulated
5270	SERPINE2	4.20264	3.95319	3.77237	3.23888	3.45879	3.30672	-0.706561	3.14475e-05	TRUE	Down-regulated
5277	PIGA	2.43169	2.69232	2.57167	2.03789	1.89712	1.99672	-0.744586	1.54891e-05	TRUE	Down-regulated
5286	PIK3C2A	3.30327	3.40657	3.51004	2.76856	2.66223	2.73593	-0.779929	4.92259e-07	TRUE	Down-regulated
5321	PLA2G4A	4.83829	4.86105	5.02055	3.84596	3.87002	3.8472	-1.10955	3.51604e-09	TRUE	Down-regulated
5347	PLK1	5.37878	5.55039	5.97883	4.39789	4.35038	4.25367	-1.36755	2.02094e-08	TRUE	Down-regulated
5355	PLP2	7.81395	7.65694	7.68541	6.93713	7.03895	7.17668	-0.670784	1.9457e-06	TRUE	Down-regulated
5357	PLS1	3.15948	3.079	3.08849	2.31262	2.4428	2.55086	-0.791219	2.29196e-06	TRUE	Down-regulated
5394	EXOSC10	5.37483	5.46347	5.55546	4.44112	4.67794	4.69755	-0.88627	1.25462e-07	TRUE	Down-regulated
5411	PNN	4.30918	4.53625	4.96669	3.97461	3.97499	3.77807	-0.758321	6.67996e-05	TRUE	Down-regulated
5420	PODXL	3.4392	3.62867	3.4951	2.75963	2.9278	2.89297	-0.746318	1.66875e-06	TRUE	Down-regulated
5422	POLA1	4.35346	4.475	4.347	2.80916	2.63989	2.64384	-1.86022	1.24454e-11	TRUE	Down-regulated
5424	POLD1	5.70903	5.73754	5.54741	4.06546	4.18587	4.22371	-1.56284	5.21479e-11	TRUE	Down-regulated
5425	POLD2	6.37536	6.36095	6.51405	5.34448	5.52656	5.64007	-0.926345	5.68159e-08	TRUE	Down-regulated
5427	POLE2	2.12657	2.31591	2.40914	0.712397	1.03143	0.886539	-2.23599	1.99326e-08	TRUE	Down-regulated
5437	POLR2H	5.07021	5.05609	5.17046	4.18002	4.4487	4.43632	-0.773148	1.58461e-06	TRUE	Down-regulated
5464	PPA1	7.47245	7.44976	7.54068	6.84077	6.73381	6.65899	-0.746456	2.27025e-07	TRUE	Down-regulated
5471	PPAT	4.8602	4.91969	4.89477	3.99218	3.88267	3.95834	-0.993127	6.7978e-09	TRUE	Down-regulated
5557	PRIM1	5.36123	5.36578	5.18674	4.48817	4.16858	4.23427	-1.03484	9.30647e-08	TRUE	Down-regulated
5558	PRIM2	3.54642	3.60651	3.40434	2.85944	2.60109	2.5592	-0.946735	9.90358e-07	TRUE	Down-regulated
5591	PRKDC	4.89542	5.13743	4.96747	3.97813	3.88637	4.13537	-1.04738	1.38931e-08	TRUE	Down-regulated
5613	PRKX	3.26389	3.38206	3.31263	2.88044	2.66977	2.79032	-0.609761	1.33817e-05	TRUE	Down-regulated
5631	PRPS1	6.34233	6.40399	6.39909	5.01644	4.94225	5.04645	-1.40776	6.46773e-11	TRUE	Down-regulated
5634	PRPS2	5.36309	5.34561	5.37472	4.38742	4.15727	4.12591	-1.17283	3.22079e-09	TRUE	Down-regulated
5684	PSMA3	6.80872	6.7978	7.12581	6.22796	6.30147	6.31177	-0.645992	1.01759e-05	TRUE	Down-regulated
5725	PTBP1	6.81851	6.97579	7.07995	6.22997	6.35811	6.41637	-0.631962	5.22185e-06	TRUE	Down-regulated
5757	PTMA	8.03579	7.96806	8.28332	6.91868	6.76933	6.91843	-1.2387	1.88912e-09	TRUE	Down-regulated
5802	PTPRS	3.91972	4.0806	4.17925	3.03431	3.2998	3.37903	-0.89434	5.45282e-07	TRUE	Down-regulated
5810	RAD1	3.22211	3.15967	3.29916	2.60024	2.60577	2.66318	-0.698295	4.09618e-06	TRUE	Down-regulated
5829	PXN	2.01346	2.11225	2.02234	1.4435	1.71496	1.7207	-0.59081	0.000471284	TRUE	Down-regulated
5831	PYCR1	6.94897	6.68479	6.60998	5.3428	5.40893	5.46302	-1.3709	6.2405e-10	TRUE	Down-regulated
5832	ALDH18A1	5.29192	5.45757	5.4083	4.63576	4.82901	4.76937	-0.661963	2.09105e-06	TRUE	Down-regulated
5864	RAB3A	2.03038	2.26048	2.54279	0.340648	1.29725	1.26677	-1.99791	0.000234965	TRUE	Down-regulated
5866	RAB3IL1	2.44256	2.50886	2.67873	1.88627	1.8052	1.94547	-0.853846	8.41315e-06	TRUE	Down-regulated
5881	RAC3	3.78448	3.74386	3.85269	3.04806	3.18909	3.37104	-0.649918	0.000414085	TRUE	Down-regulated
5888	RAD51	3.94378	4.15663	4.07725	3.09103	2.86028	2.88002	-1.21974	1.30939e-08	TRUE	Down-regulated
5892	RAD51D	2.95464	3.23736	2.92065	2.46876	2.50086	2.47466	-0.662303	0.000162108	TRUE	Down-regulated
5901	RAN	7.48781	7.53059	7.70764	7.1218	6.90278	6.94109	-0.590218	1.24016e-05	TRUE	Down-regulated
5902	RANBP1	4.34384	4.31801	4.56659	3.68011	3.55809	3.61445	-0.847665	3.27722e-07	TRUE	Down-regulated
5922	RASA2	3.14203	3.25643	3.02395	2.46297	2.63863	2.67251	-0.641122	2.91524e-05	TRUE	Down-regulated
5933	RBL1	3.38769	3.51098	3.41973	2.58346	2.43515	2.46301	-1.08439	1.06227e-08	TRUE	Down-regulated
5935	RBM3	3.88413	4.14306	4.21648	3.00381	3.21779	3.18411	-1.04071	9.01204e-08	TRUE	Down-regulated
5955	RCN2	5.10958	5.15473	5.16861	4.40776	4.48221	4.54234	-0.692276	1.12596e-06	TRUE	Down-regulated
5982	RFC2	5.35798	5.40134	5.38126	4.51973	4.36033	4.34849	-1.00039	1.63556e-08	TRUE	Down-regulated
5983	RFC3	2.16515	2.20572	2.26551	1.40388	1.35305	1.36625	-1.18883	1.07094e-08	TRUE	Down-regulated
5984	RFC4	5.67568	5.71561	5.79972	4.18232	3.96326	4.2332	-1.65573	9.1761e-11	TRUE	Down-regulated
5985	RFC5	4.07151	4.28963	4.27374	3.78207	3.54057	3.49157	-0.644493	2.77554e-05	TRUE	Down-regulated
6004	RGS16	3.93952	3.6615	3.77809	1.80737	1.73476	1.51835	-2.51775	2.77908e-11	TRUE	Down-regulated
6059	ABCE1	5.48346	5.49309	5.647	4.29987	4.27208	4.38662	-1.26595	4.04375e-10	TRUE	Down-regulated
6124	RPL4	10.7812	10.6982	10.7589	9.54774	9.80694	9.9615	-0.965488	6.74775e-08	TRUE	Down-regulated
6125	RPL5	9.63627	9.47926	9.48309	8.6736	8.69359	8.76999	-0.823278	5.99745e-08	TRUE	Down-regulated
6128	RPL6	7.77853	8.05852	8.27091	7.21035	7.21074	7.36993	-0.788692	3.09881e-06	TRUE	Down-regulated
6130	RPL7A	9.93097	9.70437	9.83321	8.7836	8.77135	8.89347	-1.01026	7.22475e-09	TRUE	Down-regulated
6132	RPL8	11.2142	11.0401	11.1728	10.1545	10.0844	10.2272	-0.988323	6.74117e-09	TRUE	Down-regulated
6133	RPL9	4.3139	5.14249	5.08738	3.86493	3.87959	4.00629	-1.03114	3.4299e-05	TRUE	Down-regulated
6134	RPL10	7.47728	7.28137	7.52628	5.94791	6.39939	6.60318	-1.10133	4.24926e-07	TRUE	Down-regulated
6139	RPL17	4.58554	4.45929	4.70163	3.98639	3.4675	3.48444	-0.96019	9.26879e-06	TRUE	Down-regulated
6141	RPL18	9.63756	9.33885	9.53188	8.707	8.9346	9.02929	-0.612876	2.48915e-05	TRUE	Down-regulated
6142	RPL18A	7.25138	7.8781	7.92658	7.01222	6.94778	7.11345	-0.695669	0.000148921	TRUE	Down-regulated
6144	RPL21	3.58793	3.71868	4.09995	2.24108	2.70673	2.95997	-1.32392	5.34236e-05	TRUE	Down-regulated
6147	RPL23A	7.38058	7.79863	8.25634	6.88758	7.30378	7.4643	-0.624074	0.00355283	TRUE	Down-regulated
6150	MRPL23	2.73337	2.37248	2.71205	1.81865	2.09823	2.07259	-0.779934	0.000199304	TRUE	Down-regulated
6154	RPL26	9.27392	9.04634	9.27734	8.59224	8.46028	8.619	-0.645581	3.47552e-06	TRUE	Down-regulated
6155	RPL27	10.547	10.4669	10.7316	10.0147	9.9127	10.0027	-0.609175	5.90171e-06	TRUE	Down-regulated
6157	RPL27A	6.20066	5.87424	6.228	5.33527	5.47147	5.57663	-0.657739	1.35587e-05	TRUE	Down-regulated
6158	RPL28	6.91392	6.76141	6.89366	6.10399	6.27419	6.28177	-0.642807	2.28224e-06	TRUE	Down-regulated
6160	RPL31	7.87691	7.87908	7.98318	7.02867	7.22108	7.32412	-0.722162	9.88277e-07	TRUE	Down-regulated
6161	RPL32	8.10865	8.04604	8.29061	7.39329	7.52618	7.75859	-0.587941	4.21625e-05	TRUE	Down-regulated
6165	RPL35A	10.3187	10.3553	10.5303	9.87382	9.74966	9.82838	-0.586673	6.76305e-06	TRUE	Down-regulated
6175	RPLP0	10.4048	10.2399	10.3096	8.86516	8.98986	9.17231	-1.30688	7.11062e-10	TRUE	Down-regulated
6187	RPS2	10.3525	10.1695	10.2802	9.24625	9.135	9.35861	-1.02102	7.89686e-09	TRUE	Down-regulated
6188	RPS3	9.50043	9.37505	9.37816	8.56554	8.3213	8.37437	-0.996721	1.09931e-08	TRUE	Down-regulated
6189	RPS3A	6.43463	6.51571	6.78498	5.33677	5.66527	5.80723	-0.987766	5.54725e-07	TRUE	Down-regulated
6191	RPS4X	10.546	10.4072	10.5259	9.04893	9.28079	9.43191	-1.23359	2.79702e-09	TRUE	Down-regulated
6193	RPS5	10.5829	10.3133	10.4369	9.22887	9.341	9.47802	-1.097	7.37526e-09	TRUE	Down-regulated
6194	RPS6	10.6365	10.4809	10.6465	9.20681	9.25168	9.42226	-1.29482	4.60629e-10	TRUE	Down-regulated
6195	RPS6KA1	5.25723	5.32963	5.34751	4.8053	4.63348	4.78106	-0.587596	5.63362e-06	TRUE	Down-regulated
6202	RPS8	11.102	10.746	11.0497	9.70822	9.92969	10.1039	-1.05231	1.01685e-07	TRUE	Down-regulated
6206	RPS12	9.78532	9.64364	9.81724	8.54015	8.5564	8.69361	-1.15461	1.29001e-09	TRUE	Down-regulated
6207	RPS13	8.91324	8.68799	8.94374	8.11509	8.00924	8.179	-0.751883	6.16815e-07	TRUE	Down-regulated
6210	rps15a	9.59236	9.39463	9.73068	8.69188	8.8815	9.0303	-0.706495	6.71382e-06	TRUE	Down-regulated
6218	RPS17	9.64156	9.60899	9.90043	8.71177	8.72032	8.80892	-0.977109	2.32844e-08	TRUE	Down-regulated
6222	RPS18	10.771	10.7539	10.8501	10.0068	9.93489	10.019	-0.805502	4.86069e-08	TRUE	Down-regulated
6228	rps23	8.41773	8.41438	8.49117	8.00911	7.66138	7.74738	-0.629856	8.69705e-06	TRUE	Down-regulated
6230	RPS25	9.86289	9.87701	10.0629	9.28685	9.26892	9.39916	-0.618668	3.8064e-06	TRUE	Down-regulated
6231	RPS26	4.4455	5.5344	5.60309	3.72274	4.23058	4.65896	-1.09333	0.000966282	TRUE	Down-regulated
6233	RPS27A	7.00687	7.24122	7.46866	6.5751	6.6562	6.73606	-0.599872	5.25726e-05	TRUE	Down-regulated
6240	RRM1	5.44363	5.64421	5.66817	4.50458	4.51848	4.61099	-1.07694	4.5425e-09	TRUE	Down-regulated
6241	RRM2	6.96964	7.09427	7.05612	5.03064	4.99606	5.12343	-2.02324	1.46018e-12	TRUE	Down-regulated
6281	S100A10	4.96717	4.98358	5.12479	4.06672	4.57888	4.59396	-0.628327	0.000409615	TRUE	Down-regulated
6307	MSMO1	5.10891	5.16021	5.22822	4.00214	4.11938	4.2041	-1.10356	5.68396e-09	TRUE	Down-regulated
6352	CCL5	7.24356	6.85553	6.89836	6.24661	6.38991	6.24172	-0.722677	5.07326e-06	TRUE	Down-regulated
6421	SFPQ	6.35889	6.45099	6.46346	5.57922	5.64625	5.70187	-0.794418	7.33441e-08	TRUE	Down-regulated
6426	SRSF1	5.95523	6.26473	6.35638	5.33563	5.37838	5.50332	-0.80972	1.0148e-06	TRUE	Down-regulated
6427	SRSF2	6.14725	6.34558	6.56862	5.27065	5.46741	5.55149	-0.947318	2.90962e-07	TRUE	Down-regulated
6428	SRSF3	6.73194	6.81153	6.93386	6.21192	6.01346	6.12501	-0.71693	7.52988e-07	TRUE	Down-regulated
6432	SRSF7	5.68178	5.96904	6.1623	4.82422	4.92442	4.91045	-1.09155	4.32632e-08	TRUE	Down-regulated
6434	TRA2B	5.16824	5.3597	5.44387	4.22443	4.28676	4.36288	-1.07603	6.1282e-09	TRUE	Down-regulated
6446	SGK1	5.1428	4.74446	3.6521	3.9649	4.01465	3.8089	-0.741292	0.0118839	TRUE	Down-regulated
6472	SHMT2	7.76997	7.5275	7.30941	5.90915	5.96185	6.13055	-1.55944	5.81868e-10	TRUE	Down-regulated
6478	SIAH2	5.5978	5.5911	5.67595	4.63762	4.88551	4.91988	-0.827374	2.5605e-07	TRUE	Down-regulated
6480	st6gal1	3.31803	3.27202	3.18117	1.96045	1.79707	1.98452	-1.62277	2.62393e-10	TRUE	Down-regulated
6502	SKP2	2.87598	2.95813	3.08666	1.94505	1.95391	2.01035	-1.23747	1.88323e-08	TRUE	Down-regulated
6510	slc1a5	7.34104	7.00533	6.59642	4.56425	4.7896	4.80922	-2.33299	1.22426e-10	TRUE	Down-regulated
6520	SLC3A2	6.91754	6.68354	6.32016	6.15203	6.01618	5.90213	-0.640664	0.000125885	TRUE	Down-regulated
6533	SLC6A6	4.42511	4.58516	4.51333	3.17171	3.09885	3.17879	-1.46637	6.46773e-11	TRUE	Down-regulated
6536	SLC6A9	3.94849	3.51868	2.71116	1.29011	1.10059	1.24614	-2.92397	7.42445e-09	TRUE	Down-regulated
6541	SLC7A1	4.93546	4.92486	4.50652	3.61317	3.6101	3.67646	-1.23702	9.03798e-09	TRUE	Down-regulated
6566	SLC16A1	5.33136	5.47706	5.4559	4.82393	4.58975	4.59809	-0.770421	4.55516e-07	TRUE	Down-regulated
6573	SLC19A1	3.8693	3.90988	3.92935	2.94107	3.02943	2.95809	-1.02353	5.8385e-09	TRUE	Down-regulated
6576	SLC25A1	4.11305	4.01432	4.07381	3.15534	3.55783	3.49591	-0.715983	3.77383e-05	TRUE	Down-regulated
6596	HLTF	2.54122	2.58017	2.41573	1.7214	1.76595	1.87294	-0.94412	7.42114e-07	TRUE	Down-regulated
6598	SMARCB1	6.3051	6.14013	6.29978	5.26855	5.61485	5.72676	-0.715901	1.0505e-05	TRUE	Down-regulated
6599	SMARCC1	6.12167	6.22937	6.16395	5.5782	5.51844	5.55499	-0.632474	1.05915e-06	TRUE	Down-regulated
6611	SMS	5.42757	5.45392	5.67162	4.78756	4.79878	4.74624	-0.766388	5.81547e-07	TRUE	Down-regulated
6612	sumo3	6.14226	6.13575	6.22752	5.43775	5.52898	5.66733	-0.633582	3.4209e-06	TRUE	Down-regulated
6626	SNRPA	6.37973	6.24777	6.48607	4.73096	4.85989	4.89908	-1.57893	7.29501e-11	TRUE	Down-regulated
6628	SNRPB	8.46765	8.27127	8.47003	7.75915	7.73668	7.84638	-0.626769	2.96768e-06	TRUE	Down-regulated
6632	SNRPD1	6.19	6.13349	6.47398	5.74961	5.38576	5.39892	-0.762142	8.75941e-06	TRUE	Down-regulated
6636	SNRPF	6.31391	6.35352	6.62428	5.61962	5.55827	5.57894	-0.865024	4.00583e-07	TRUE	Down-regulated
6647	SOD1	8.32862	8.27076	8.62351	7.95948	7.72326	7.72422	-0.61101	3.40189e-05	TRUE	Down-regulated
6652	SORD	3.48993	3.50773	3.86261	1.44449	1.99328	1.96715	-2.19818	3.94562e-09	TRUE	Down-regulated
6666	SOX12	3.72654	3.72189	3.86785	2.61488	2.76909	2.92135	-1.12346	2.74744e-08	TRUE	Down-regulated
6675	UAP1	6.06546	6.16844	6.24936	5.53477	5.36177	5.42812	-0.73228	4.88178e-07	TRUE	Down-regulated
6697	SPR	2.25632	2.31935	2.71344	1.20254	1.04523	0.702328	-2.11939	9.66953e-07	TRUE	Down-regulated
6712	SPTBN2	2.87901	2.95901	2.67502	2.03793	2.28626	2.14855	-0.832529	1.55862e-06	TRUE	Down-regulated
6713	SQLE	5.06847	5.10994	5.29019	4.1006	4.29325	4.36248	-0.942679	8.89645e-08	TRUE	Down-regulated
6717	SRI	4.10172	3.92024	3.99766	2.68947	2.76123	2.67061	-1.44829	1.09956e-09	TRUE	Down-regulated
6723	SRM	8.03937	8.02753	8.39466	6.52455	6.94487	7.07901	-1.30567	4.67448e-08	TRUE	Down-regulated
6731	SRP72	5.71132	5.72655	5.78677	4.87895	4.81338	4.81185	-0.930731	7.51746e-09	TRUE	Down-regulated
6732	SRPK1	5.4756	5.5228	5.48162	4.43323	4.35348	4.18927	-1.20458	9.77166e-10	TRUE	Down-regulated
6741	SSB	5.96466	5.80589	6.12201	5.37342	5.07739	5.16919	-0.77206	2.04265e-06	TRUE	Down-regulated
6745	SSR1	6.23878	6.26822	6.32183	5.23253	5.22657	5.3717	-1.01724	3.58612e-09	TRUE	Down-regulated
6747	SSR3	7.91735	7.92079	8.00274	7.18773	7.12956	7.19045	-0.78216	6.50042e-08	TRUE	Down-regulated
6749	SSRP1	7.39266	7.44503	7.58343	6.68141	6.69238	6.70724	-0.788259	1.01685e-07	TRUE	Down-regulated
6790	AURKA	4.69407	4.88641	5.16335	3.54922	3.48879	3.48116	-1.50518	1.8108e-09	TRUE	Down-regulated
6839	SUV39H1	4.3298	4.42818	4.42962	3.52683	3.63169	3.68208	-0.836735	2.22991e-07	TRUE	Down-regulated
6897	TARS	6.19422	6.14673	5.96218	5.42903	5.46771	5.51222	-0.646259	2.28102e-06	TRUE	Down-regulated
6907	TBL1X	4.84834	4.82421	4.58818	4.12071	4.03153	3.98721	-0.745164	8.40466e-07	TRUE	Down-regulated
6941	TCF19	5.08786	5.09953	4.93838	4.27322	4.19242	4.18969	-0.858807	6.06007e-08	TRUE	Down-regulated
6949	TCOF1	5.12601	5.21606	5.31922	3.66684	3.7769	3.67414	-1.59236	2.77908e-11	TRUE	Down-regulated
6950	TCP1	7.982	8.18937	8.40218	7.32918	7.24233	7.30468	-0.913186	1.5887e-07	TRUE	Down-regulated
6996	TDG	3.7876	3.93936	4.06378	3.00985	3.10905	3.20598	-0.908169	4.58718e-07	TRUE	Down-regulated
7004	TEAD4	3.83008	4.07123	4.09145	2.10734	2.54418	2.49062	-1.84003	2.25212e-09	TRUE	Down-regulated
7022	TFAP2C	2.29558	2.56401	2.68362	1.86792	1.96801	2.21731	-0.639862	0.00177476	TRUE	Down-regulated
7023	TFAP4	3.82802	3.84903	3.95561	2.80246	2.84147	2.72777	-1.21088	6.00221e-09	TRUE	Down-regulated
7037	TFRC	6.37593	6.69864	7.03271	4.40873	4.31026	4.36162	-2.42453	2.16467e-11	TRUE	Down-regulated
7044	LEFTY2	2.69294	2.54155	2.85656	2.05873	1.82078	2.25758	-0.801321	0.000265002	TRUE	Down-regulated
7083	TK1	7.68037	7.53274	7.6549	6.50141	6.53684	6.64108	-1.07143	2.3907e-09	TRUE	Down-regulated
7086	TKT	8.11396	8.044	8.10776	6.38751	6.52652	6.64324	-1.57694	3.48502e-11	TRUE	Down-regulated
7112	TMPO	5.88889	5.94362	6.02338	4.49475	4.66292	4.60787	-1.40121	1.01464e-10	TRUE	Down-regulated
7153	TOP2A	6.53752	6.70662	6.86613	5.56004	5.5102	5.4512	-1.21994	1.70682e-09	TRUE	Down-regulated
7272	TTK	3.43337	3.60849	3.68864	1.97122	2.23866	2.20782	-1.69284	1.3036e-09	TRUE	Down-regulated
7280	TUBB2A	2.02312	2.15831	2.37078	1.44343	1.47787	1.62567	-0.944548	0.000494212	TRUE	Down-regulated
7283	TUBG1	5.38847	5.47884	5.69398	4.69658	4.74747	4.62711	-0.860928	2.79493e-07	TRUE	Down-regulated
7298	TYMS	5.66213	5.79051	5.73115	4.74146	4.42675	4.5431	-1.18259	6.24987e-09	TRUE	Down-regulated
7301	TYRO3	2.29241	2.45283	2.25144	1.56999	1.47894	1.50162	-1.11424	5.31347e-07	TRUE	Down-regulated
7317	UBA1	7.5691	7.64794	7.63148	6.9652	7.01971	7.05041	-0.608311	1.65892e-06	TRUE	Down-regulated
7374	UNG	4.58795	4.64431	4.46017	2.5313	2.46013	2.47408	-2.29448	3.85842e-12	TRUE	Down-regulated
7385	Uqcrc2	7.07188	7.01192	7.0126	6.56394	6.3443	6.18084	-0.665651	5.81702e-06	TRUE	Down-regulated
7407	VARS	7.60171	7.59009	7.5899	6.6008	6.54692	6.55524	-1.03377	1.57888e-09	TRUE	Down-regulated
7416	VDAC1	7.28905	7.22579	7.37842	6.24047	6.34707	6.35567	-0.993227	5.44017e-09	TRUE	Down-regulated
7421	VDR	2.55712	2.6104	2.66826	1.61935	1.75307	1.76002	-1.17435	3.74417e-08	TRUE	Down-regulated
7431	VIM	6.98755	6.95298	6.94567	4.92073	5.01446	4.95781	-2.03311	9.54009e-13	TRUE	Down-regulated
7443	VRK1	4.92195	4.93663	4.90659	3.90443	3.91485	3.68424	-1.13752	1.00871e-08	TRUE	Down-regulated
7453	WARS	5.73945	5.40325	5.17073	4.70272	4.62365	4.77509	-0.777191	1.06828e-05	TRUE	Down-regulated
7465	WEE1	3.49489	3.65057	3.61266	3.06227	3.05366	3.02964	-0.599666	1.58147e-05	TRUE	Down-regulated
7466	WFS1	2.58994	2.56199	2.56983	1.23856	1.47822	1.62634	-1.52371	5.97496e-08	TRUE	Down-regulated
7468	whsc1	3.21758	3.36841	3.35446	2.49036	2.45124	2.43339	-0.993229	6.7e-09	TRUE	Down-regulated
7486	WRN	2.59808	2.61808	2.41873	2.06522	2.08687	2.03612	-0.607911	6.8402e-05	TRUE	Down-regulated
7514	XPO1	6.27373	6.46417	6.51425	5.4348	5.44156	5.4609	-0.991982	8.52848e-09	TRUE	Down-regulated
7516	XRCC2	2.8446	2.98939	3.01049	1.87787	1.70739	1.51151	-1.55733	1.96553e-08	TRUE	Down-regulated
7518	XRCC4	3.29242	3.31486	3.28665	2.90977	2.59159	2.59118	-0.668439	8.53544e-05	TRUE	Down-regulated
7520	XRCC5	6.86503	6.94419	6.98764	6.3086	6.36266	6.38891	-0.585522	3.14297e-06	TRUE	Down-regulated
7538	ZFP36	5.07204	4.85271	4.75276	3.5723	4.44489	4.40025	-0.752398	0.00103443	TRUE	Down-regulated
7804	LRP8	3.47236	3.64507	3.5416	2.21715	2.37923	2.46384	-1.38705	9.92677e-10	TRUE	Down-regulated
7837	PXDN	2.13997	2.10105	2.07648	1.54656	1.71274	1.66778	-0.641611	5.81606e-05	TRUE	Down-regulated
7866	IFRD2	5.87445	5.88422	6.08875	4.64891	4.55655	4.6767	-1.36009	3.48364e-10	TRUE	Down-regulated
7867	MAPKAPK3	4.92956	5.00294	5.1618	4.19808	4.34162	4.33637	-0.774027	5.66932e-07	TRUE	Down-regulated
7884	SLBP	5.46095	5.4443	5.61713	4.95433	4.71654	4.80125	-0.699872	2.45584e-06	TRUE	Down-regulated
7915	ALDH5A1	2.56134	2.62836	2.5099	2.01704	1.95001	1.9835	-0.73545	6.85903e-06	TRUE	Down-regulated
7923	HSD17B8	5.77869	5.51968	5.64817	4.23761	4.04545	4.19458	-1.5407	5.68088e-10	TRUE	Down-regulated
8061	fosl1	2.38969	2.45263	2.90131	1.85887	1.86072	1.5049	-1.0927	0.000106711	TRUE	Down-regulated
8089	YEATS4	4.43982	4.26521	4.34322	3.01649	3.2214	3.19152	-1.31134	1.00871e-08	TRUE	Down-regulated
8140	SLC7A5	7.5487	7.38731	7.00098	5.91068	5.85769	5.95393	-1.4372	2.63664e-09	TRUE	Down-regulated
8208	CHAF1B	2.29598	2.41186	2.26088	1.34269	1.42326	1.45897	-1.28076	1.70206e-07	TRUE	Down-regulated
8241	RBM10	5.03102	5.1614	5.23899	4.43733	4.54134	4.62863	-0.632189	5.08964e-06	TRUE	Down-regulated
8243	SMC1A	5.71149	5.87352	5.76274	4.95134	4.85983	4.89732	-0.90331	1.64569e-08	TRUE	Down-regulated
8317	CDC7	2.30007	2.60369	2.44835	1.65931	1.57395	1.71978	-1.0661	9.23811e-07	TRUE	Down-regulated
8318	CDC45	3.5159	3.35596	3.45771	2.07422	1.7391	1.5813	-1.94852	3.59159e-09	TRUE	Down-regulated
8411	EEA1	2.66858	2.81055	2.64339	2.18728	2.22966	2.26503	-0.590068	2.72875e-05	TRUE	Down-regulated
8438	RAD54L	3.92489	4.02831	3.96848	3.28179	3.03783	3.12104	-0.897098	2.93607e-07	TRUE	Down-regulated
8458	TTF2	3.62811	3.83496	3.67213	2.81913	2.90127	2.79079	-0.980702	4.91904e-08	TRUE	Down-regulated
8487	GEMIN2	3.00021	2.63742	2.97148	2.3922	2.1457	2.14192	-0.770013	0.000697639	TRUE	Down-regulated
8501	SLC43A1	3.43476	3.1191	2.70326	2.36175	2.48716	2.26669	-0.870407	0.000163314	TRUE	Down-regulated
8520	HAT1	5.06152	5.13057	5.21653	4.13645	3.96172	3.96159	-1.16292	3.0901e-09	TRUE	Down-regulated
8533	COPS3	5.475	5.5542	5.73302	4.96196	4.912	5.02644	-0.641072	5.5137e-06	TRUE	Down-regulated
8541	PPFIA3	2.22356	2.34442	2.30053	1.99342	1.69894	1.6073	-0.669941	0.000398269	TRUE	Down-regulated
8553	BHLHE40	4.03354	3.95483	3.81711	2.4522	2.71573	2.63302	-1.50173	1.53947e-09	TRUE	Down-regulated
8565	YARS	7.14737	7.02687	6.7081	5.62823	5.74699	5.77465	-1.27083	4.35289e-09	TRUE	Down-regulated
8570	KHSRP	6.89855	6.9632	7.06297	6.25897	6.35077	6.36371	-0.658137	1.04684e-06	TRUE	Down-regulated
8602	NOP14	4.48754	4.63185	4.71381	4.10658	4.02408	3.95752	-0.613589	9.90927e-06	TRUE	Down-regulated
8607	RUVBL1	5.57298	5.63879	5.76239	5.07963	4.94463	4.88453	-0.705192	1.11262e-06	TRUE	Down-regulated
8614	STC2	3.43565	3.36491	2.69413	1.18049	1.31703	1.26731	-2.56823	6.2056e-10	TRUE	Down-regulated
8624	PSMG1	6.31981	6.33463	6.55345	4.92823	4.89893	4.93091	-1.51867	1.12319e-10	TRUE	Down-regulated
8653	DDX3Y	3.47489	3.74407	3.62189	3.05734	3.0349	3.03059	-0.641344	1.15762e-05	TRUE	Down-regulated
8663	EIF3C	5.46196	5.679	5.749	4.11445	4.21565	4.33352	-1.46316	3.25321e-10	TRUE	Down-regulated
8665	EIF3F	6.45443	6.30004	6.19733	5.27892	5.57441	5.75276	-0.789101	5.81111e-06	TRUE	Down-regulated
8704	B4GALT2	4.72924	4.70813	4.77318	3.27988	3.22021	3.23995	-1.59421	6.45604e-11	TRUE	Down-regulated
8718	TNFRSF25	3.7938	4.00224	4.21229	2.90373	3.1648	3.09008	-1.05711	8.21043e-07	TRUE	Down-regulated
8727	CTNNAL1	2.75921	2.77459	2.76355	1.51914	1.52293	1.36585	-1.70739	1.37978e-10	TRUE	Down-regulated
8754	ADAM9	4.33561	4.32434	4.16705	3.70209	3.64097	3.49278	-0.707572	2.2801e-06	TRUE	Down-regulated
8761	PABPC4	6.73592	6.74921	6.68803	5.75844	5.72279	5.64032	-1.03041	2.28744e-09	TRUE	Down-regulated
8801	SUCLG2	5.0191	5.01363	4.85025	4.51573	4.25762	4.36439	-0.600792	2.06627e-05	TRUE	Down-regulated
8833	GMPS	6.37975	6.45974	6.47513	5.27505	5.22578	5.32169	-1.18515	4.34396e-10	TRUE	Down-regulated
8871	SYNJ2	2.90411	3.10989	2.9881	2.15657	2.30633	2.28933	-0.90167	1.70615e-07	TRUE	Down-regulated
8880	FUBP1	4.0709	4.3126	4.19639	3.19141	3.33822	3.4467	-0.940468	1.02416e-07	TRUE	Down-regulated
8883	NAE1	5.98243	6.0816	6.27018	5.17996	5.33202	5.26298	-0.87554	1.29535e-07	TRUE	Down-regulated
8884	SLC5A6	3.99202	4.21392	4.28532	2.95633	3.34762	3.34048	-1.03119	4.81085e-07	TRUE	Down-regulated
8891	EIF2B3	4.38623	4.47584	4.60552	3.998	3.66988	3.66338	-0.743457	1.17541e-05	TRUE	Down-regulated
8894	EIF2S2	5.35739	5.27459	5.21385	4.53035	4.46494	4.41818	-0.838855	8.60582e-08	TRUE	Down-regulated
8895	CPNE3	7.12963	7.12371	6.94913	6.28267	6.439	6.50058	-0.666114	2.21388e-06	TRUE	Down-regulated
8914	TIMELESS	4.68055	4.96214	4.78651	3.6994	3.73796	3.70728	-1.16205	2.5535e-09	TRUE	Down-regulated
8934	RAB29	2.86956	3.03902	3.06211	1.92709	2.18606	1.92306	-1.19754	8.01642e-08	TRUE	Down-regulated
8975	USP13	3.42683	3.60229	3.54286	2.78493	2.83877	3.00448	-0.728507	1.96246e-06	TRUE	Down-regulated
9045	RPL14	9.43276	9.1322	9.2867	8.50423	8.50109	8.6363	-0.742066	8.086e-07	TRUE	Down-regulated
9047	SH2D2A	5.34187	5.12299	5.04579	4.23833	4.2871	4.30647	-0.933968	1.28854e-07	TRUE	Down-regulated
9055	PRC1	5.17714	5.35655	5.48745	4.80604	4.58233	4.59801	-0.700818	4.63246e-06	TRUE	Down-regulated
9064	MAP3K6	2.65972	2.50542	2.21549	1.24385	1.39655	1.38872	-1.56852	3.68563e-08	TRUE	Down-regulated
9088	pkmyt1	5.2458	5.27171	5.26702	3.62402	4.00955	3.89923	-1.47959	6.94655e-10	TRUE	Down-regulated
9124	PDLIM1	5.15413	5.05759	5.21277	3.80753	4.06306	4.39332	-1.08766	5.12424e-07	TRUE	Down-regulated
9133	CCNB2	5.99509	6.01385	6.40464	5.31118	5.3715	5.34424	-0.824849	1.52249e-06	TRUE	Down-regulated
9134	CCNE2	3.96503	4.1423	3.9631	3.40642	3.45111	3.51198	-0.616533	1.66847e-05	TRUE	Down-regulated
9136	RRP9	4.86638	4.97198	5.15001	4.55365	4.27595	4.32256	-0.632877	4.62439e-05	TRUE	Down-regulated
9141	PDCD5	5.13938	5.12442	5.51957	4.64856	4.69084	4.65429	-0.630045	5.58504e-05	TRUE	Down-regulated
9156	EXO1	4.46	4.78118	4.88195	3.74477	3.50974	3.63901	-1.14782	3.98083e-08	TRUE	Down-regulated
9188	DDX21	6.31249	6.35852	6.4935	5.51256	5.42571	5.49211	-0.928315	1.35657e-08	TRUE	Down-regulated
9212	AURKB	4.74844	4.83307	5.09114	3.83715	3.91303	3.79325	-1.10605	5.70845e-08	TRUE	Down-regulated
9221	NOLC1	6.40911	6.5656	6.72128	5.60357	5.62634	5.63386	-0.964274	2.21094e-08	TRUE	Down-regulated
9235	IL32	7.39791	7.30705	7.19567	6.42372	6.33661	6.42566	-0.91416	2.03032e-08	TRUE	Down-regulated
9319	TRIP13	5.24061	5.49616	5.86109	3.61311	3.78914	3.93213	-1.85405	1.03336e-09	TRUE	Down-regulated
9349	RPL23	10.6542	10.4944	10.7979	9.866	9.95257	10.0462	-0.698029	2.00054e-06	TRUE	Down-regulated
9361	LONP1	6.50126	6.29414	6.14423	5.20735	5.25347	5.11837	-1.14792	5.65033e-09	TRUE	Down-regulated
9363	RAB33A	3.58054	3.41677	3.27525	2.92589	2.72298	2.82845	-0.671528	0.000718046	TRUE	Down-regulated
9388	LIPG	3.40329	3.53757	3.46588	2.01624	2.2884	2.29745	-1.48791	1.53947e-09	TRUE	Down-regulated
9415	FADS2	6.95785	7.09079	6.94557	5.64903	6.07014	6.26637	-0.994536	7.34164e-07	TRUE	Down-regulated
9429	ABCG2	3.84578	3.91581	4.12937	3.24963	3.48055	3.4611	-0.619863	3.47269e-05	TRUE	Down-regulated
9446	GSTO1	5.36909	5.3024	5.40052	4.34922	4.37978	4.41782	-1.01151	1.8184e-08	TRUE	Down-regulated
9456	HOMER1	3.51761	3.65483	3.52643	2.74941	2.87232	2.81794	-0.850003	3.32932e-07	TRUE	Down-regulated
9493	KIF23	3.99172	4.28427	4.5587	3.21051	3.21296	3.17555	-1.18899	8.3177e-08	TRUE	Down-regulated
9497	SLC4A7	3.26582	3.34084	3.06825	1.52221	1.56767	1.64124	-2.08023	1.60326e-11	TRUE	Down-regulated
9521	EEF1E1	4.5767	4.33353	4.70864	3.35268	3.12344	3.09966	-1.44573	1.53212e-08	TRUE	Down-regulated
9532	BAG2	4.62438	4.70164	4.82888	4.03165	4.08942	4.03255	-0.704283	1.64049e-06	TRUE	Down-regulated
9557	CHD1L	4.40923	4.45717	4.38666	3.49919	3.40245	3.43197	-1.04094	9.72011e-09	TRUE	Down-regulated
9582	APOBEC3B	7.9006	7.84509	8.12445	5.97101	6.23845	6.23714	-1.82397	3.38328e-11	TRUE	Down-regulated
9585	KIF20B	3.27166	3.28425	3.38477	1.74095	1.70905	1.75198	-1.94284	1.24454e-11	TRUE	Down-regulated
9588	PRDX6	7.39486	7.275	7.47542	6.67459	6.811	6.81769	-0.620037	3.56448e-06	TRUE	Down-regulated
9609	RAB36	4.50602	4.60243	4.79273	3.39693	3.61315	3.76904	-1.10662	4.65491e-08	TRUE	Down-regulated
9631	NUP155	4.22074	4.44719	4.39018	3.59914	3.70088	3.80691	-0.695956	2.74766e-06	TRUE	Down-regulated
9643	MORF4L2	6.66448	6.78587	6.92254	6.27421	6.10639	6.03428	-0.659811	4.47698e-06	TRUE	Down-regulated
9650	MTFR1	2.9233	2.94951	3.11648	2.3887	2.3023	2.47802	-0.720477	1.66576e-05	TRUE	Down-regulated
9654	TTLL4	3.20399	3.32211	3.43684	2.67882	2.77717	2.73585	-0.679207	7.4745e-06	TRUE	Down-regulated
9675	TTI1	4.32346	4.48938	4.46782	3.89468	3.72612	3.86073	-0.635482	5.93823e-06	TRUE	Down-regulated
9681	DEPDC5	2.19715	2.38703	2.22755	1.69325	1.87785	1.72196	-0.678268	4.28983e-05	TRUE	Down-regulated
9700	ESPL1	3.51922	3.73354	3.90555	2.52957	2.72958	2.67952	-1.22101	1.59088e-08	TRUE	Down-regulated
9704	DHX34	2.89469	3.06066	3.15801	2.42522	2.3429	2.3086	-0.806681	1.84242e-06	TRUE	Down-regulated
9735	KNTC1	3.71972	3.90472	3.53367	2.82705	2.86032	2.78132	-1.01027	6.36512e-08	TRUE	Down-regulated
9744	ACAP1	4.27337	4.09241	3.73627	3.35404	3.41531	3.30778	-0.747291	3.9585e-05	TRUE	Down-regulated
9754	STARD8	2.36016	2.3326	2.29473	1.47868	1.83414	1.66162	-0.90117	9.44273e-06	TRUE	Down-regulated
9768	KIAA0101	6.07234	6.06125	6.15922	5.26911	5.02255	5.02698	-1.0058	1.80805e-08	TRUE	Down-regulated
9787	DLGAP5	3.97786	4.17696	4.42028	3.61338	3.68539	3.43726	-0.666895	5.98226e-05	TRUE	Down-regulated
9791	PTDSS1	6.29723	6.38782	6.62445	5.87619	5.84276	5.8367	-0.599873	1.21178e-05	TRUE	Down-regulated
9804	TOMM20	6.77989	6.75842	6.76619	6.10036	6.00096	6.04679	-0.726616	1.61683e-07	TRUE	Down-regulated
9816	URB2	3.71485	3.91826	4.01097	3.30895	3.2468	3.45274	-0.59808	3.39783e-05	TRUE	Down-regulated
9818	NUP58	4.16377	4.32051	4.14773	3.04387	3.17103	3.05288	-1.22389	1.69559e-09	TRUE	Down-regulated
9824	ARHGAP11A	3.51253	3.78247	3.90805	2.68742	2.65487	2.60029	-1.23438	8.83715e-09	TRUE	Down-regulated
9833	MELK	4.01561	4.12484	4.31226	3.45507	3.4407	3.57356	-0.718032	5.77922e-06	TRUE	Down-regulated
9837	GINS1	4.07456	4.26929	4.18719	2.5749	2.74378	2.60946	-1.70776	8.27172e-11	TRUE	Down-regulated
9844	ELMO1	3.23093	3.17318	3.0771	2.45382	2.77725	2.6946	-0.597152	6.63558e-05	TRUE	Down-regulated
9871	SEC24D	4.78726	4.75612	4.74569	3.91011	4.12358	4.28336	-0.683409	5.36169e-06	TRUE	Down-regulated
9879	DDX46	5.20812	5.35964	5.4216	4.18613	4.26011	4.32956	-1.1147	2.41333e-09	TRUE	Down-regulated
9882	TBC1D4	3.30599	3.43318	3.46581	2.39855	2.42505	2.57622	-1.08109	1.48405e-08	TRUE	Down-regulated
9918	NCAPD2	5.78664	5.88419	5.90869	5.22696	5.16201	5.32191	-0.636151	1.7329e-06	TRUE	Down-regulated
9928	KIF14	3.11495	3.33279	3.40016	2.744	2.66011	2.43318	-0.767775	7.09619e-06	TRUE	Down-regulated
9933	PUM3	4.01291	3.90933	4.16123	3.01301	3.21513	3.06618	-1.0229	1.85386e-07	TRUE	Down-regulated
9972	NUP153	5.53665	5.74285	5.76853	4.98285	4.97642	4.99599	-0.71943	5.5233e-07	TRUE	Down-regulated
9987	HNRNPDL	5.36121	5.5141	5.71413	3.93625	4.0272	4.05164	-1.594	1.18454e-10	TRUE	Down-regulated
10024	TROAP	3.25633	3.26954	3.59701	2.49775	2.63659	2.63365	-0.914298	2.34252e-06	TRUE	Down-regulated
10036	CHAF1A	5.15341	5.16751	5.18882	4.3492	3.95034	4.00322	-1.09936	2.57466e-08	TRUE	Down-regulated
10038	parp2	3.9779	4.0843	4.24103	3.84354	3.31193	3.32541	-0.623848	0.000792232	TRUE	Down-regulated
10042	HMGXB4	3.14568	3.21753	3.26949	2.34818	2.42596	2.56432	-0.894018	4.53123e-07	TRUE	Down-regulated
10054	UBA2	5.39777	5.5152	5.5395	4.84505	4.7863	4.75011	-0.711099	4.84782e-07	TRUE	Down-regulated
10056	FARSB	6.13501	6.21708	6.26158	4.98265	5.15742	5.18782	-1.11745	2.24222e-09	TRUE	Down-regulated
10061	ABCF2	4.89607	5.05552	5.06545	4.27865	4.31012	4.35003	-0.724031	3.95023e-07	TRUE	Down-regulated
10072	DPP3	5.757	5.9095	5.89405	4.97361	5.02631	5.07443	-0.850327	4.40219e-08	TRUE	Down-regulated
10084	PQBP1	7.18422	7.05337	7.15544	6.4827	6.41682	6.3682	-0.714749	3.44213e-07	TRUE	Down-regulated
10112	KIF20A	3.91177	4.17595	4.48104	3.21791	3.1365	3.05511	-1.16321	1.97573e-07	TRUE	Down-regulated
10123	ARL4C	3.53705	3.56897	3.3484	1.76596	1.93825	1.89759	-1.95235	7.41526e-11	TRUE	Down-regulated
10128	LRPPRC	6.01836	6.14682	6.14574	5.2629	5.22277	5.25895	-0.873914	1.91312e-08	TRUE	Down-regulated
10131	TRAP1	7.41177	7.41794	7.41886	5.88538	5.91925	5.91781	-1.52454	1.60204e-11	TRUE	Down-regulated
10137	rbm12	4.351	4.44705	4.46038	3.7825	3.83336	3.82599	-0.644137	1.2102e-06	TRUE	Down-regulated
10146	G3BP1	5.41496	5.58986	5.47447	4.87496	4.81544	4.84414	-0.668532	8.081e-07	TRUE	Down-regulated
10165	SLC25A13	3.79942	3.90971	3.90346	2.69272	2.92876	2.9019	-1.14703	1.76798e-08	TRUE	Down-regulated
10166	SLC25A15	2.63513	2.75608	2.85036	1.89637	1.66906	1.763	-1.22781	8.63607e-08	TRUE	Down-regulated
10189	ALYREF	6.79704	6.7149	7.00866	6.38957	6.09844	6.13159	-0.637949	2.0063e-05	TRUE	Down-regulated
10195	ALG3	6.77937	6.63005	6.86705	5.5141	5.81151	5.91554	-1.02088	7.43421e-08	TRUE	Down-regulated
10196	PRMT3	3.91436	4.13025	4.15582	3.06084	2.99425	3.10479	-1.11381	2.30828e-08	TRUE	Down-regulated
10198	MPHOSPH9	2.69559	3.03145	2.77706	1.96505	2.24856	2.17998	-0.869181	6.15554e-06	TRUE	Down-regulated
10200	MPHOSPH6	3.54049	3.40167	3.57358	2.77656	2.74391	2.92166	-0.780454	4.15811e-05	TRUE	Down-regulated
10212	DDX39A	6.60654	6.59707	6.77119	4.17278	4.36572	4.51059	-2.36672	2.07494e-12	TRUE	Down-regulated
10213	PSMD14	6.40919	6.36986	6.5152	5.97398	5.6787	5.69308	-0.651725	6.86027e-06	TRUE	Down-regulated
10220	GDF11	2.27052	2.29464	2.35387	1.5605	1.6078	1.62396	-0.964232	9.92509e-08	TRUE	Down-regulated
10221	TRIB1	3.38671	3.4352	3.59632	2.44025	2.80438	2.79308	-0.903475	2.89739e-06	TRUE	Down-regulated
10243	GPHN	2.87501	2.93754	3.00509	2.17123	2.34968	2.28112	-0.809856	1.99564e-06	TRUE	Down-regulated
10244	RABEPK	4.68215	4.82268	4.96119	3.9578	4.05694	3.96929	-0.874783	3.17956e-07	TRUE	Down-regulated
10257	ABCC4	2.73106	2.9186	2.93852	1.87815	1.85528	2.01278	-1.18191	1.82194e-08	TRUE	Down-regulated
10276	NET1	3.5976	3.80781	3.83651	3.10557	2.78873	2.89886	-0.899832	9.11103e-07	TRUE	Down-regulated
10280	SIGMAR1	6.80436	6.72499	6.86707	5.62579	5.73656	5.90194	-1.05597	7.8758e-09	TRUE	Down-regulated
10293	TRAIP	3.06379	3.16014	3.30633	2.45732	2.8945	2.4011	-0.679038	0.000749925	TRUE	Down-regulated
10300	KATNB1	4.83194	4.84057	4.7291	3.99793	3.99411	3.93594	-0.866504	5.88019e-08	TRUE	Down-regulated
10322	SMYD5	3.27693	3.39309	3.49035	2.70742	2.61202	2.6843	-0.822321	1.85734e-06	TRUE	Down-regulated
10360	NPM3	5.92469	5.95204	6.216	4.18626	4.17578	4.37049	-1.84884	1.01464e-10	TRUE	Down-regulated
10365	KLF2	3.71085	3.74072	3.70572	2.00089	2.19325	2.18815	-1.85934	7.08284e-10	TRUE	Down-regulated
10370	CITED2	6.83022	6.78756	6.60885	5.92884	6.11501	6.1465	-0.687684	2.09105e-06	TRUE	Down-regulated
10376	TUBA1B	9.60052	9.6432	9.8898	8.17772	8.35551	8.44544	-1.3895	6.91814e-10	TRUE	Down-regulated
10382	TUBB4A	2.98193	2.97146	3.035	1.69318	1.51049	1.64108	-1.74713	1.69559e-09	TRUE	Down-regulated
10385	BTN2A2	5.6352	5.76007	5.6916	4.38367	4.40023	4.31581	-1.37297	9.14123e-11	TRUE	Down-regulated
10399	RACK1	10.6341	10.4912	10.5423	9.50013	9.63655	9.75503	-0.923741	2.84168e-08	TRUE	Down-regulated
10400	PEMT	3.94335	3.82517	3.97936	2.77281	2.92804	3.0513	-1.10829	4.61151e-07	TRUE	Down-regulated
10403	NDC80	4.65479	4.90742	5.02554	4.12219	4.36185	4.23274	-0.660543	3.00045e-05	TRUE	Down-regulated
10430	TMEM147	7.09837	6.92073	7.05606	5.86992	6.17316	6.3319	-0.902388	5.85543e-07	TRUE	Down-regulated
10432	RBM14	4.01439	4.15685	4.36039	3.005	3.25566	3.30145	-1.08125	8.51076e-08	TRUE	Down-regulated
10434	LYPLA1	5.30884	5.20536	5.1971	4.55423	4.58227	4.61698	-0.676083	9.18387e-07	TRUE	Down-regulated
10436	EMG1	5.59962	5.63011	5.84177	4.69333	4.58293	4.60743	-1.09586	1.80805e-08	TRUE	Down-regulated
10460	TACC3	4.75416	4.89074	5.19023	4.48924	4.36246	4.2267	-0.616995	7.40978e-05	TRUE	Down-regulated
10478	SLC25A17	4.65253	4.71227	4.76394	4.15748	3.97315	3.97255	-0.705252	2.19057e-06	TRUE	Down-regulated
10480	EIF3M	5.81849	5.78344	5.84554	4.99831	5.07742	5.04809	-0.793477	5.85156e-08	TRUE	Down-regulated
10492	SYNCRIP	5.16571	5.32364	5.38332	4.37601	4.32224	4.36698	-0.973526	9.22574e-09	TRUE	Down-regulated
10498	CARM1	5.48578	5.47579	5.44228	4.6212	4.65798	4.60763	-0.865559	2.02927e-08	TRUE	Down-regulated
10514	MYBBP1A	4.61256	4.69854	4.75032	3.67361	3.95842	3.87426	-0.898295	1.11523e-07	TRUE	Down-regulated
10527	IPO7	5.52843	5.57991	5.58863	4.44924	4.45707	4.50627	-1.13079	6.0052e-10	TRUE	Down-regulated
10535	RNASEH2A	5.88749	5.85611	5.97534	4.79718	4.79497	4.92598	-1.09441	4.09281e-09	TRUE	Down-regulated
10541	ANP32B	7.55336	7.44291	7.63741	6.62586	6.46021	6.54376	-1.00909	7.10807e-09	TRUE	Down-regulated
10574	CCT7	8.36524	8.43405	8.5152	7.88241	7.69121	7.68887	-0.684683	1.11694e-06	TRUE	Down-regulated
10575	CCT4	7.59625	7.66067	7.78351	6.90981	6.93941	6.95978	-0.750731	1.89066e-07	TRUE	Down-regulated
10576	CCT2	7.1907	7.36309	7.52275	6.79691	6.69274	6.72892	-0.629751	6.8752e-06	TRUE	Down-regulated
10592	SMC2	4.08095	4.07102	4.18351	3.21515	3.15079	3.18505	-1.01069	4.49366e-09	TRUE	Down-regulated
10598	AHSA1	6.79138	6.82266	7.16449	6.35279	6.21665	6.22098	-0.678105	8.83142e-06	TRUE	Down-regulated
10606	PAICS	6.69687	6.73693	6.93174	5.06609	5.21062	5.23876	-1.64687	3.43713e-11	TRUE	Down-regulated
10607	TBL3	5.10529	5.03279	5.07285	4.16795	4.38569	4.40985	-0.778341	6.00921e-07	TRUE	Down-regulated
10613	ERLIN1	3.15485	3.20919	3.25608	2.06868	2.24414	2.03229	-1.30542	9.75482e-09	TRUE	Down-regulated
10615	SPAG5	5.0096	5.30609	5.44073	4.53335	4.34786	4.30227	-0.895986	6.94457e-07	TRUE	Down-regulated
10622	polr3g	2.92135	2.91152	3.2768	1.61812	1.48109	1.56039	-1.90168	9.4475e-10	TRUE	Down-regulated
10625	IVNS1ABP	4.96662	5.05815	4.87794	4.15614	4.17124	4.09302	-0.86604	4.47153e-08	TRUE	Down-regulated
10634	GAS2L1	2.23485	2.1435	2.2545	1.48474	1.80949	1.7861	-0.704015	0.00101091	TRUE	Down-regulated
10645	CAMKK2	4.19101	4.36721	4.30631	3.64727	3.464	3.49007	-0.806685	2.44553e-07	TRUE	Down-regulated
10682	EBP	7.25856	7.20119	7.47754	6.34563	6.15415	6.25929	-1.07125	9.76667e-09	TRUE	Down-regulated
10712	FAM189B	3.09241	3.06666	3.08923	2.15308	2.46432	2.54748	-0.817693	1.78091e-05	TRUE	Down-regulated
10714	POLD3	3.22558	3.2663	3.23858	2.7839	2.4947	2.54431	-0.720534	8.80307e-06	TRUE	Down-regulated
10721	POLQ	2.62191	2.86512	2.74244	2.0779	1.83454	1.70273	-1.08281	3.62968e-07	TRUE	Down-regulated
10728	PTGES3	7.44331	7.45641	7.64616	7.0152	6.88914	6.86237	-0.598395	6.56936e-06	TRUE	Down-regulated
10733	PLK4	2.91473	3.10994	3.16697	2.32992	2.39803	2.27841	-0.868579	1.59034e-06	TRUE	Down-regulated
10772	SRSF10	4.36535	4.53341	4.48129	3.93388	3.81089	3.84001	-0.63435	2.29186e-06	TRUE	Down-regulated
10785	WDR4	4.01394	4.10693	3.88825	2.96413	2.98132	3.10959	-1.08455	3.43825e-08	TRUE	Down-regulated
10797	mthfd2	7.62951	7.37092	6.84727	5.48856	5.33794	5.31228	-1.96046	1.07424e-09	TRUE	Down-regulated
10801	2022-09-09	5.13883	5.20927	5.2414	4.51833	4.58889	4.67458	-0.623339	1.99588e-06	TRUE	Down-regulated
10807	SDCCAG3	4.81061	4.90947	5.05129	4.09546	4.15217	4.06741	-0.860744	1.60232e-07	TRUE	Down-regulated
10808	HSPH1	5.23989	5.39615	5.73167	4.93547	4.87322	4.80966	-0.614249	6.0691e-05	TRUE	Down-regulated
10815	CPLX1	3.96748	4.09522	4.07382	2.86761	3.04323	3.23739	-1.09146	1.42915e-07	TRUE	Down-regulated
10838	ZNF275	2.17086	2.27287	2.06431	1.32269	1.5173	1.7702	-0.87681	4.75135e-05	TRUE	Down-regulated
10885	WDR3	4.66363	4.78084	4.86801	3.74639	3.69533	3.71899	-1.11276	3.13563e-09	TRUE	Down-regulated
10901	DHRS4	4.72046	4.54282	4.77832	4.09991	4.10967	3.99279	-0.646033	2.55929e-05	TRUE	Down-regulated
10915	TCERG1	4.77423	4.85857	5.0515	3.75223	3.92794	4.02047	-1.04838	3.02761e-08	TRUE	Down-regulated
10926	DBF4	3.96351	3.94658	4.37237	2.91371	3.01522	3.06853	-1.21749	4.55798e-08	TRUE	Down-regulated
10927	SPIN1	2.42161	2.67171	2.4728	1.58279	1.88415	1.78544	-1.01243	2.7316e-06	TRUE	Down-regulated
10935	PRDX3	6.69188	6.68058	6.8499	5.94828	6.00875	6.13065	-0.721255	6.76046e-07	TRUE	Down-regulated
10940	POP1	2.87486	2.92739	3.00565	2.23809	2.44659	2.33226	-0.715509	8.91744e-06	TRUE	Down-regulated
10954	PDIA5	5.34514	5.285	5.19369	4.28992	4.21136	4.31977	-1.03934	1.07094e-08	TRUE	Down-regulated
10963	STIP1	7.67147	7.82989	8.06731	7.27306	7.07062	7.02634	-0.74196	3.89437e-06	TRUE	Down-regulated
10969	EBNA1BP2	6.26407	6.23021	6.55599	5.76458	5.55546	5.63354	-0.714033	4.18737e-06	TRUE	Down-regulated
10989	IMMT	6.30419	6.31001	6.34737	5.34993	5.4497	5.49811	-0.903046	1.38931e-08	TRUE	Down-regulated
10994	ILVBL	3.7719	3.76669	3.5822	2.91557	2.91162	2.93729	-0.87683	5.00796e-07	TRUE	Down-regulated
10998	SLC27A5	3.21164	3.27504	3.44784	2.03877	2.21275	2.40756	-1.29303	1.59256e-07	TRUE	Down-regulated
11001	SLC27A2	3.27647	3.34446	3.22504	1.32898	1.43381	1.36766	-2.45579	3.16883e-11	TRUE	Down-regulated
11073	TOPBP1	5.17578	5.40906	5.3431	4.47734	4.54046	4.56045	-0.813983	1.2406e-07	TRUE	Down-regulated
11113	CIT	2.35915	2.47539	2.43647	2.05944	1.83689	1.86538	-0.639623	2.76747e-05	TRUE	Down-regulated
11137	PWP1	5.70843	5.78341	5.98365	5.26019	5.2099	5.12852	-0.643221	6.16997e-06	TRUE	Down-regulated
11151	coro1a	8.97555	8.75855	8.60576	7.71528	7.83722	7.87433	-0.980725	4.82667e-08	TRUE	Down-regulated
11156	PTP4A3	6.05748	6.05702	5.84711	4.56506	4.73382	4.84046	-1.30741	1.04871e-09	TRUE	Down-regulated
11169	WDHD1	3.23694	3.51929	3.22821	2.74405	2.55781	2.45182	-0.851767	2.87131e-06	TRUE	Down-regulated
11200	CHEK2	3.31962	3.46482	3.39	2.21793	2.02271	1.7924	-1.62031	7.07746e-09	TRUE	Down-regulated
11218	DDX20	3.24039	3.30433	3.45976	2.70335	2.80212	2.88589	-0.616515	5.88535e-05	TRUE	Down-regulated
11222	MRPL3	6.57548	6.61035	6.76969	5.62048	5.56572	5.59287	-1.0768	2.69374e-09	TRUE	Down-regulated
11243	PMF1	4.33122	3.82222	4.13168	3.24475	3.42233	3.33027	-0.842473	3.35392e-05	TRUE	Down-regulated
11247	NXPH4	5.87645	5.6129	5.70309	4.47366	4.5319	4.79651	-1.16236	1.70792e-08	TRUE	Down-regulated
11260	XPOT	5.90557	5.84366	5.59387	4.14382	4.31705	4.35665	-1.56283	1.69493e-10	TRUE	Down-regulated
11332	ACOT7	6.15654	6.10091	6.32183	4.72657	4.82272	4.93487	-1.39904	2.91205e-10	TRUE	Down-regulated
11335	CBX3	6.1354	6.07014	6.19371	5.6792	5.40203	5.42065	-0.637746	5.66338e-06	TRUE	Down-regulated
11339	OIP5	3.53642	3.6381	3.85322	3.3713	2.98694	2.78445	-0.665917	0.0014194	TRUE	Down-regulated
11340	EXOSC8	4.35245	4.20045	4.22199	2.98796	3.04466	2.97771	-1.37087	3.57128e-09	TRUE	Down-regulated
11343	MGLL	4.06367	4.27003	4.42654	3.41516	3.69872	3.72512	-0.690548	2.2804e-05	TRUE	Down-regulated
22862	FNDC3A	3.44712	3.40829	3.14685	2.46399	2.4686	2.51141	-0.992828	8.14709e-08	TRUE	Down-regulated
22902	RUFY3	2.66036	2.83944	2.5566	2.0349	2.18975	2.24136	-0.659086	3.66599e-05	TRUE	Down-regulated
22934	RPIA	4.43965	4.5214	4.58451	3.9152	3.7825	3.68525	-0.758985	2.77582e-06	TRUE	Down-regulated
22948	CCT5	6.64272	6.67311	6.87258	5.87021	5.79519	5.92772	-0.879133	5.38561e-08	TRUE	Down-regulated
22974	TPX2	6.12291	6.3275	6.43696	5.47314	5.42543	5.39259	-0.886233	7.83811e-08	TRUE	Down-regulated
22984	PDCD11	4.59612	4.66472	4.58257	4.06194	4.03325	4.07134	-0.588591	2.833e-06	TRUE	Down-regulated
23046	KIF21B	5.23208	5.01873	4.22838	2.95811	3.14057	3.1136	-1.94756	1.80276e-08	TRUE	Down-regulated
23107	MRPS27	5.85104	5.81808	5.79887	5.04494	5.17719	5.20179	-0.696514	5.33636e-07	TRUE	Down-regulated
23109	DDN	3.53974	3.59809	3.81389	0.486989	1.01442	1.1005	-3.85587	1.45839e-10	TRUE	Down-regulated
23157	2022-09-06	4.93688	4.80336	4.68946	4.12337	4.31192	4.27603	-0.601082	1.1385e-05	TRUE	Down-regulated
23160	WDR43	5.44512	5.54466	5.77964	4.63577	4.73836	4.74765	-0.915987	9.6271e-08	TRUE	Down-regulated
23165	NUP205	5.15952	5.37924	5.42094	4.02984	4.01065	4.07165	-1.34124	3.28825e-10	TRUE	Down-regulated
23171	GPD1L	4.43434	4.53679	4.41981	3.60923	3.64653	3.79973	-0.828114	2.07845e-07	TRUE	Down-regulated
23180	RFTN1	3.87817	4.03357	3.83365	3.33565	3.22172	3.17312	-0.732158	2.4408e-06	TRUE	Down-regulated
23212	RRS1	4.6776	4.75485	5.02206	3.92114	3.88436	3.82277	-0.998842	1.7634e-07	TRUE	Down-regulated
23218	NBEAL2	3.271	3.31444	3.17051	2.02308	2.56049	2.39129	-1.07591	7.17653e-07	TRUE	Down-regulated
23223	RRP12	4.62075	4.71949	4.7197	3.971	4.08147	3.92086	-0.731874	4.65815e-07	TRUE	Down-regulated
23246	BOP1	6.44314	6.46776	6.53366	5.75974	5.91431	5.90102	-0.631654	1.79041e-06	TRUE	Down-regulated
23255	MTCL1	2.27081	2.452	2.24373	1.68757	1.60959	1.62032	-0.920195	6.88558e-07	TRUE	Down-regulated
23262	PPIP5K2	4.41635	4.57839	4.54221	3.68088	3.86844	3.9166	-0.731254	9.67603e-07	TRUE	Down-regulated
23279	NUP160	3.99874	4.15498	4.13559	3.53264	3.40844	3.52244	-0.656413	2.96139e-06	TRUE	Down-regulated
23310	NCAPD3	4.10777	4.27206	4.20655	3.61414	3.46061	3.38755	-0.758106	7.68544e-07	TRUE	Down-regulated
23327	NEDD4L	2.35488	2.42938	2.56042	1.72948	1.81067	1.80809	-0.874243	3.84433e-07	TRUE	Down-regulated
23329	TBC1D30	2.86291	2.89684	2.96177	2.10892	2.13326	2.26373	-0.895869	1.61072e-07	TRUE	Down-regulated
23344	ESYT1	6.5849	6.51867	6.26598	5.31614	5.37572	5.47022	-1.09278	8.32495e-09	TRUE	Down-regulated
23350	U2SURP	4.75014	4.89038	4.98375	3.91482	4.0747	4.1508	-0.869199	1.32192e-07	TRUE	Down-regulated
23360	FNBP4	3.33483	3.51465	3.58584	2.54689	2.83115	2.77647	-0.866038	1.09267e-06	TRUE	Down-regulated
23397	NCAPH	3.92664	4.06817	4.26589	1.7117	1.90658	1.85617	-2.66518	2.07494e-12	TRUE	Down-regulated
23404	EXOSC2	4.72671	4.86036	4.90531	3.96647	3.83831	3.79851	-1.01212	1.85958e-08	TRUE	Down-regulated
23406	COTL1	2.21586	2.1744	2.22638	1.05324	1.16368	1.23104	-1.57554	1.03606e-06	TRUE	Down-regulated
23421	ITGB3BP	3.80213	3.68328	3.90602	3.22032	3.05974	3.05453	-0.752602	3.68258e-06	TRUE	Down-regulated
23450	SF3B3	6.15116	6.27047	6.27086	5.58254	5.63727	5.66232	-0.614452	1.85226e-06	TRUE	Down-regulated
23464	GCAT	4.80728	4.74874	4.6102	3.53079	3.66269	3.77302	-1.13209	1.81033e-08	TRUE	Down-regulated
23475	QPRT	3.5392	3.30124	3.33249	2.53735	2.88291	3.07216	-0.628804	0.000833878	TRUE	Down-regulated
23495	TNFRSF13B	5.09549	5.236	5.38931	4.56034	4.47766	4.69963	-0.687383	1.16794e-05	TRUE	Down-regulated
23511	NUP188	5.19771	5.33464	5.35348	4.47797	4.75631	4.876	-0.604733	3.26964e-05	TRUE	Down-regulated
23513	SCRIB	4.75767	4.8614	4.85401	4.1047	4.31098	4.30455	-0.610064	5.9467e-06	TRUE	Down-regulated
23531	MMD	3.37784	3.3798	3.33432	2.18996	2.20712	2.18821	-1.37695	3.18563e-09	TRUE	Down-regulated
23543	RBFOX2	2.02495	2.09605	2.0407	1.40935	1.3911	1.4576	-0.913027	4.81926e-07	TRUE	Down-regulated
23590	PDSS1	2.75054	2.81436	3.22211	1.90017	1.27175	1.63003	-1.65922	6.72065e-07	TRUE	Down-regulated
23594	ORC6	4.22991	4.31808	4.58703	3.80543	3.73942	3.66885	-0.688472	2.68282e-05	TRUE	Down-regulated
23649	POLA2	4.50419	4.56019	4.53422	3.69322	3.59976	3.63294	-0.946291	1.19019e-08	TRUE	Down-regulated
24137	KIF4A	3.99197	4.1773	4.37592	3.60049	3.61163	3.55208	-0.646714	1.78679e-05	TRUE	Down-regulated
24140	FTSJ1	5.32963	5.40016	5.52734	4.23198	4.41783	4.41522	-1.10474	7.06879e-09	TRUE	Down-regulated
25805	BAMBI	2.21373	2.21291	2.47605	0.962808	1.11624	1.12219	-1.86106	2.95681e-07	TRUE	Down-regulated
25819	NOCT	2.59558	2.74849	2.9965	2.32814	2.02338	1.88231	-0.847001	0.000314284	TRUE	Down-regulated
25873	RPL36	9.47252	9.40042	9.76072	8.79933	8.89008	9.03333	-0.643866	1.51311e-05	TRUE	Down-regulated
25879	DCAF13	5.35539	5.44981	5.60429	4.83253	4.66675	4.715	-0.754889	7.35688e-07	TRUE	Down-regulated
25902	MTHFD1L	4.64256	4.55913	4.40697	2.32844	2.65058	2.68215	-2.18904	2.01236e-11	TRUE	Down-regulated
25903	OLFML2B	3.26668	3.30659	3.14294	1.99371	2.32553	2.31653	-1.21635	4.29101e-08	TRUE	Down-regulated
25906	ANAPC15	2.84336	3.0052	3.08043	2.10886	2.18247	2.05951	-1.04636	1.79848e-05	TRUE	Down-regulated
25926	NOL11	5.23341	5.38205	5.5691	4.44113	4.65624	4.6428	-0.847889	5.94101e-07	TRUE	Down-regulated
25929	GEMIN5	4.33368	4.51741	4.68988	3.29646	3.18014	3.3579	-1.33348	1.93362e-09	TRUE	Down-regulated
25974	MMACHC	3.26297	3.21329	3.54497	2.37814	2.54323	2.52557	-1.00502	9.45762e-07	TRUE	Down-regulated
26086	GPSM1	2.96571	2.92637	2.74083	2.20797	2.41	2.32313	-0.680968	2.82145e-05	TRUE	Down-regulated
26135	SERBP1	6.46697	6.57917	6.66011	5.52057	5.49702	5.52244	-1.07424	1.99451e-09	TRUE	Down-regulated
26227	PHGDH	5.32167	4.42299	3.28472	1.06377	1.15072	1.01282	-4.35415	1.19986e-08	TRUE	Down-regulated
26271	FBXO5	3.70706	3.85819	4.03754	2.91146	3.05771	3.03049	-0.966782	1.77249e-07	TRUE	Down-regulated
26278	SACS	2.92873	3.25742	3.38896	2.11646	2.28947	2.50197	-1.05627	8.57981e-07	TRUE	Down-regulated
26354	GNL3	6.62165	6.71587	6.86326	5.81935	5.70336	5.72428	-1.00018	9.98696e-09	TRUE	Down-regulated
26528	DAZAP1	5.65704	5.62264	5.77529	4.65418	4.8863	4.8805	-0.901036	5.6984e-08	TRUE	Down-regulated
26747	NUFIP1	2.77487	2.67651	2.82086	1.74747	1.98512	1.99182	-1.07067	7.40008e-07	TRUE	Down-regulated
26958	COPG2	2.94179	2.99229	2.6888	1.75714	1.78893	2.05239	-1.2626	1.69239e-07	TRUE	Down-regulated
26973	CHORDC1	2.43528	2.76022	2.92695	2.36877	2.08271	2.08897	-0.652068	0.000341598	TRUE	Down-regulated
26986	PABPC1	9.12286	8.92634	8.99507	8.11266	8.27	8.3403	-0.775042	3.17837e-07	TRUE	Down-regulated
27074	lamp3	2.61489	2.6531	2.30748	2.10659	1.98713	1.80866	-0.702556	0.000225195	TRUE	Down-regulated
27075	TSPAN13	4.87429	4.82766	4.89725	3.85037	3.94482	3.96712	-0.995217	2.33981e-08	TRUE	Down-regulated
27101	CACYBP	6.10767	6.25017	6.46612	5.74883	5.34704	5.32745	-0.806414	6.26821e-06	TRUE	Down-regulated
27235	COQ2	2.18189	2.16177	2.30611	1.55605	1.25388	1.14855	-1.25053	1.05076e-06	TRUE	Down-regulated
27292	DIMT1	5.7198	5.66705	5.82143	5.08186	5.01786	4.99415	-0.722499	6.91991e-07	TRUE	Down-regulated
27316	RBMX	6.05689	6.06803	6.17115	5.35681	5.46654	5.46666	-0.681964	6.01314e-07	TRUE	Down-regulated
27335	EIF3K	7.10407	6.88861	7.10072	6.39755	6.29427	6.42944	-0.665805	1.9881e-06	TRUE	Down-regulated
27340	UTP20	3.44066	3.72721	3.76957	2.34719	2.3078	2.39611	-1.49818	4.71193e-10	TRUE	Down-regulated
27346	TMEM97	4.74098	4.90201	5.10686	3.87021	3.78879	3.82596	-1.15241	1.3962e-08	TRUE	Down-regulated
27347	STK39	3.1443	3.23852	3.12735	1.85915	2.04257	2.15381	-1.3943	1.08669e-08	TRUE	Down-regulated
28231	SLCO4A1	3.44311	3.51939	3.52712	1.893	2.22364	2.17108	-1.65539	1.25352e-09	TRUE	Down-regulated
28957	MRPS28	4.46797	4.52474	4.78068	3.69085	3.32441	3.74176	-1.05917	4.60537e-06	TRUE	Down-regulated
28969	BZW2	5.73423	5.78786	5.91914	4.57161	4.76853	4.97197	-1.06715	4.18105e-08	TRUE	Down-regulated
28977	MRPL42	4.47872	4.49604	4.61475	3.60853	3.26733	3.45091	-1.15223	1.56098e-08	TRUE	Down-regulated
28982	FLVCR1	2.39981	2.68949	2.64742	2.11913	2.10983	2.11911	-0.585031	0.000143271	TRUE	Down-regulated
29015	SLC43A3	7.42741	7.55252	7.69407	5.10757	5.20886	5.21305	-2.41835	9.14724e-13	TRUE	Down-regulated
29028	ATAD2	5.24879	5.37161	5.25858	4.45738	4.21241	4.22976	-1.02586	1.12917e-08	TRUE	Down-regulated
29081	METTL5	5.44209	5.41759	5.5862	5.00429	4.78374	4.76872	-0.641892	2.08625e-05	TRUE	Down-regulated
29089	UBE2T	6.1327	6.02159	6.2077	5.24434	5.05692	5.06632	-1.01534	3.3932e-08	TRUE	Down-regulated
29090	TIMM21	4.15834	4.25268	4.45164	3.52643	3.61464	3.63672	-0.752415	9.33409e-06	TRUE	Down-regulated
29109	FHOD1	4.5353	4.56075	4.76151	3.74716	3.85411	3.88224	-0.84104	1.9031e-07	TRUE	Down-regulated
29121	CLEC2D	3.67384	4.17409	3.98744	2.82319	2.6168	2.67207	-1.39391	1.05533e-08	TRUE	Down-regulated
29127	RACGAP1	4.81762	5.04425	5.05095	4.3751	4.27453	4.26506	-0.696883	1.74096e-06	TRUE	Down-regulated
29128	UHRF1	3.18792	3.52418	3.15042	2.37441	2.46219	2.45935	-1.00814	3.70468e-07	TRUE	Down-regulated
29763	PACSIN3	2.45797	2.28596	2.39153	0.0666853	0.477587	0.290812	-4.45863	8.30689e-09	TRUE	Down-regulated
29789	OLA1	5.23368	5.14626	5.39012	4.26656	4.30143	4.34436	-0.993159	1.14631e-08	TRUE	Down-regulated
29880	ALG5	4.943	4.99435	5.10061	4.34988	4.43697	4.45998	-0.623961	1.45152e-05	TRUE	Down-regulated
29902	FAM216A	3.84461	3.63385	3.685	2.34344	2.75392	2.87103	-1.1989	1.46617e-06	TRUE	Down-regulated
29909	GPR171	4.08513	4.03164	4.06969	2.47622	2.47605	2.51645	-1.76673	3.1207e-11	TRUE	Down-regulated
29923	HILPDA	2.7221	2.89089	2.87488	2.01689	2.1232	2.12181	-0.917151	6.22207e-05	TRUE	Down-regulated
29968	PSAT1	6.86994	6.29288	5.31831	2.09963	2.43956	2.50846	-4.2479	4.04375e-10	TRUE	Down-regulated
29980	DONSON	4.3399	4.51683	4.48224	3.427	3.46642	3.52898	-1.04383	2.06863e-08	TRUE	Down-regulated
30001	ERO1A	4.88028	4.86653	4.79538	4.34038	4.21841	4.19589	-0.620537	2.4176e-06	TRUE	Down-regulated
30850	CDR2L	2.788	2.83627	2.97138	1.46141	1.67018	1.57528	-1.68546	2.33755e-09	TRUE	Down-regulated
50615	IL21R	3.50617	3.11369	2.59885	2.33789	2.52155	2.56463	-0.751351	0.00129094	TRUE	Down-regulated
50628	GEMIN4	3.67792	3.9434	3.95633	2.96224	2.91502	2.986	-1.0072	4.1671e-08	TRUE	Down-regulated
50865	HEBP1	3.30855	3.14785	3.10803	2.29068	2.71926	2.53695	-0.78376	0.000450995	TRUE	Down-regulated
51010	EXOSC3	3.81942	3.95938	4.10817	3.33567	3.35106	3.20328	-0.728479	1.69818e-05	TRUE	Down-regulated
51011	FAHD2A	3.16376	3.11865	3.24153	2.439	2.58543	2.43726	-0.802718	1.14445e-06	TRUE	Down-regulated
51016	EMC9	4.13781	4.08119	4.23628	3.51028	3.16401	3.29524	-0.881253	7.34813e-06	TRUE	Down-regulated
51020	HDDC2	3.80271	3.53094	3.78798	3.25625	3.11889	3.13877	-0.590633	0.000358653	TRUE	Down-regulated
51053	GMNN	4.63872	4.70254	4.82944	3.45064	3.49015	3.44207	-1.34727	6.84211e-10	TRUE	Down-regulated
51073	MRPL4	6.16138	6.10295	6.34788	5.41278	5.59336	5.59413	-0.685106	2.42427e-06	TRUE	Down-regulated
51078	THAP4	4.44793	4.40782	4.69164	3.68317	4.00644	4.06632	-0.632927	0.000104186	TRUE	Down-regulated
51083	GAL	5.22137	4.8287	5.23823	1.90771	2.78161	3.39367	-2.53247	1.83559e-07	TRUE	Down-regulated
51096	UTP18	5.4253	5.40755	5.54358	4.35715	4.48619	4.49523	-1.04901	7.07026e-09	TRUE	Down-regulated
51109	RDH11	4.50568	4.24448	4.33486	3.76647	3.66236	3.63771	-0.717442	4.35749e-06	TRUE	Down-regulated
51116	MRPS2	5.62231	5.4694	5.70828	4.78596	5.02582	5.03388	-0.670002	6.13052e-06	TRUE	Down-regulated
51144	HSD17B12	2.80313	2.71613	2.67291	1.90926	2.1163	2.13615	-0.842437	1.98828e-05	TRUE	Down-regulated
51154	MRTO4	5.25916	5.29741	5.62894	4.41727	4.40261	4.38878	-1.03782	4.47889e-08	TRUE	Down-regulated
51174	TUBD1	2.65434	2.66527	2.78929	1.9676	2.19994	2.12541	-0.754368	7.65992e-05	TRUE	Down-regulated
51184	gpn3	4.56171	4.59826	4.61054	3.98963	3.87569	3.88637	-0.707684	2.48609e-06	TRUE	Down-regulated
51193	ZNF639	4.31872	4.39738	4.58015	3.66758	3.86933	4.02494	-0.61383	6.53257e-05	TRUE	Down-regulated
51194	IPO11	3.28889	3.57302	3.58258	2.82771	2.96658	3.05274	-0.605251	8.82518e-05	TRUE	Down-regulated
51203	NUSAP1	5.92363	6.09966	6.19077	5.08414	5.13003	5.05025	-1.00902	1.1073e-08	TRUE	Down-regulated
51205	ACP6	3.4667	3.35037	3.52243	2.50546	3.02957	2.90623	-0.708419	0.000131534	TRUE	Down-regulated
51232	CRIM1	3.44379	3.399	3.178	1.90286	1.91882	2.05662	-1.66419	2.72914e-10	TRUE	Down-regulated
51239	ankrd39	4.53602	4.57746	4.84112	4.03134	3.77355	3.77914	-0.829456	1.49508e-05	TRUE	Down-regulated
51295	ECSIT	5.15807	4.98142	5.11621	3.87695	4.13951	4.18665	-1.06333	5.36908e-08	TRUE	Down-regulated
51303	FKBP11	6.30426	6.06261	6.29699	3.87059	4.2244	4.46167	-2.09128	1.75801e-10	TRUE	Down-regulated
51312	SLC25A37	2.35552	2.51183	2.37679	1.34129	1.70078	1.75437	-1.09707	4.39202e-06	TRUE	Down-regulated
51319	RSRC1	5.73933	5.8333	5.79931	5.13269	5.01622	4.98413	-0.762161	2.6697e-07	TRUE	Down-regulated
51330	TNFRSF12A	4.20247	4.19481	4.69107	3.69895	3.92701	3.83252	-0.601995	0.00134396	TRUE	Down-regulated
51377	UCHL5	4.8617	4.98016	5.04005	4.1307	3.86116	3.80121	-1.0727	1.84081e-08	TRUE	Down-regulated
51386	EIF3L	7.35031	7.21008	7.21581	6.12843	6.28946	6.35533	-1.00932	8.87396e-09	TRUE	Down-regulated
51433	ANAPC5	6.41862	6.48723	6.4882	5.68603	5.80276	5.89025	-0.6802	8.38831e-07	TRUE	Down-regulated
51514	DTL	5.08181	5.1642	5.09639	4.07617	3.82385	3.95025	-1.21273	1.19998e-09	TRUE	Down-regulated
51520	LARS	6.36559	6.35793	6.10267	5.30182	5.2273	5.26186	-1.03545	8.38412e-09	TRUE	Down-regulated
51593	SRRT	5.61462	5.75155	5.97729	4.68197	4.92856	4.84812	-0.993254	7.96575e-08	TRUE	Down-regulated
51616	TAF9B	3.13655	3.19782	3.30568	2.48279	2.25068	2.41129	-0.967442	1.07714e-06	TRUE	Down-regulated
51629	SLC25A39	7.75571	7.67025	7.85061	6.5821	6.90356	6.98419	-0.934628	1.69239e-07	TRUE	Down-regulated
51642	MRPL48	5.47205	5.38984	5.67669	4.83469	4.73431	4.72703	-0.772527	2.34273e-06	TRUE	Down-regulated
51645	PPIL1	4.63457	4.69597	4.87406	4.06369	4.24708	4.20733	-0.594534	4.8558e-05	TRUE	Down-regulated
51659	GINS2	5.02498	5.13916	5.30373	3.12153	3.21991	3.39317	-2.03854	7.19386e-11	TRUE	Down-regulated
51678	MPP6	2.0045	2.15828	2.13513	1.2626	1.43966	1.49399	-1.01107	6.79483e-07	TRUE	Down-regulated
51728	POLR3K	6.32491	6.32507	6.6483	5.76138	5.49765	5.58407	-0.832787	1.89344e-06	TRUE	Down-regulated
51729	WBP11	5.62476	5.71656	5.77047	4.83538	5.13787	5.13441	-0.681607	4.65636e-06	TRUE	Down-regulated
51805	COQ3	3.35669	3.30249	3.51149	2.05123	2.38402	2.34575	-1.33172	4.04454e-07	TRUE	Down-regulated
53335	BCL11A	2.08426	2.20283	2.19539	0.725183	1.20221	1.20601	-1.71057	2.7302e-07	TRUE	Down-regulated
53834	FGFRL1	3.51507	3.46384	3.59343	2.33838	2.70185	2.78427	-1.03954	6.95941e-07	TRUE	Down-regulated
54069	MIS18A	4.20188	4.36132	4.43172	3.25749	3.05574	3.05615	-1.30453	1.35619e-08	TRUE	Down-regulated
54187	NANS	5.47027	5.46663	5.53584	4.45688	4.49715	4.45804	-1.05511	7.15337e-09	TRUE	Down-regulated
54438	GFOD1	2.04022	2.22437	2.04449	1.67451	1.60365	1.70639	-0.609343	4.71498e-05	TRUE	Down-regulated
54443	ANLN	2.49599	2.80191	2.8271	1.79957	1.95408	1.67473	-1.15005	4.4148e-07	TRUE	Down-regulated
54475	NLE1	3.69033	3.78355	3.83868	2.66156	2.58557	2.78933	-1.22669	1.01473e-08	TRUE	Down-regulated
54517	PUS7	4.57757	4.77407	4.77077	2.87302	3.04431	3.0143	-1.87503	2.16467e-11	TRUE	Down-regulated
54536	EXOC6	2.68201	2.74538	2.73246	2.24659	2.20158	2.12479	-0.644997	5.22055e-05	TRUE	Down-regulated
54537	FAM35A	3.63291	3.82847	3.88227	3.06389	3.08433	3.14952	-0.757623	2.0521e-06	TRUE	Down-regulated
54541	DDIT4	7.89316	7.46854	6.50485	6.08444	6.10224	6.15612	-1.29405	2.91919e-05	TRUE	Down-regulated
54749	EPDR1	2.53061	2.56973	2.72505	1.301	1.75029	1.86788	-1.26906	7.68225e-06	TRUE	Down-regulated
54780	NSMCE4A	4.16532	4.09388	4.33488	3.45588	3.50419	3.28474	-0.844305	9.0937e-07	TRUE	Down-regulated
54801	HAUS6	2.68448	2.84411	2.77275	2.0044	1.90105	1.94907	-1.01673	5.5335e-08	TRUE	Down-regulated
54814	QPCTL	3.69731	3.72441	3.5528	3.11496	3.2164	3.02256	-0.597158	8.81032e-05	TRUE	Down-regulated
54821	ercc6l	2.62562	2.93187	3.12818	1.3401	1.34786	1.54569	-1.97651	2.20942e-09	TRUE	Down-regulated
54865	GPATCH4	5.9336	5.99442	6.324	5.63046	5.43856	5.31947	-0.636295	4.77946e-05	TRUE	Down-regulated
54908	SPDL1	2.07022	2.23198	2.36191	1.927	1.57317	1.53559	-0.71171	0.000577074	TRUE	Down-regulated
54919	DNAAF5	3.50263	3.619	3.71486	2.26968	2.62001	2.60407	-1.27584	3.89285e-08	TRUE	Down-regulated
54930	HAUS4	4.58098	4.25145	4.23507	3.47884	3.66404	3.43441	-0.894846	3.1068e-06	TRUE	Down-regulated
54938	SARS2	3.3018	3.31371	3.34814	1.632	2.13653	2.07784	-1.65514	4.4066e-08	TRUE	Down-regulated
54941	RNF125	2.45077	2.40715	2.39331	1.29535	1.19745	1.19977	-1.68022	3.69052e-10	TRUE	Down-regulated
54962	TIPIN	4.06735	4.22765	4.15244	3.50147	3.10581	3.10554	-0.967064	1.31222e-06	TRUE	Down-regulated
54976	C20orf27	4.97667	4.92209	5.20524	3.13421	3.45268	3.54453	-1.76253	5.61042e-10	TRUE	Down-regulated
54982	CLN6	4.81531	4.90272	5.07524	4.30697	4.26601	4.16397	-0.71785	2.86166e-06	TRUE	Down-regulated
54997	TESC	4.04577	3.82092	3.9939	3.18446	3.17388	3.2998	-0.804405	2.41044e-05	TRUE	Down-regulated
55003	PAK1IP1	4.56634	4.64481	4.99642	4.11849	3.8318	3.72441	-0.886849	7.10241e-06	TRUE	Down-regulated
55010	PARPBP	2.19989	2.44206	2.55744	1.19975	1.45845	1.39809	-1.48129	1.82054e-07	TRUE	Down-regulated
55055	ZWILCH	4.77326	4.88342	4.74753	4.16833	3.9569	3.85448	-0.840485	4.77818e-07	TRUE	Down-regulated
55110	MAGOHB	2.4634	2.74577	2.86845	2.09214	1.71175	1.9015	-0.987608	1.62439e-05	TRUE	Down-regulated
55127	HEATR1	4.49902	4.71442	4.68655	3.61252	3.77897	3.89909	-0.92054	9.88388e-08	TRUE	Down-regulated
55131	RBM28	4.40015	4.64039	4.80878	3.61755	3.54726	3.5159	-1.13284	3.18232e-08	TRUE	Down-regulated
55132	LARP1B	2.30657	2.25456	2.37738	1.68192	1.74844	1.77367	-0.772195	1.30291e-06	TRUE	Down-regulated
55135	WRAP53	3.51052	3.39518	3.54287	2.73523	2.57198	2.63557	-0.945751	7.61302e-07	TRUE	Down-regulated
55151	TMEM38B	3.21394	3.23857	3.18515	2.20151	2.17492	2.16836	-1.22435	4.04163e-09	TRUE	Down-regulated
55152	DALRD3	3.78637	3.73107	3.66196	2.96796	3.29001	3.23815	-0.617749	9.87121e-05	TRUE	Down-regulated
55157	DARS2	5.15964	5.25243	5.14272	4.43287	4.48755	4.50947	-0.735426	2.59495e-07	TRUE	Down-regulated
55159	RFWD3	4.86657	5.01133	4.94101	4.10663	4.10698	4.03855	-0.896241	1.80805e-08	TRUE	Down-regulated
55165	CEP55	3.79668	4.07561	4.28249	3.34563	3.1962	3.22339	-0.877945	4.01207e-06	TRUE	Down-regulated
55166	CENPQ	3.77912	3.66382	3.71417	3.15986	2.94142	3.09757	-0.714669	2.41196e-05	TRUE	Down-regulated
55183	RIF1	3.07419	3.37552	3.41649	2.75467	2.7003	2.8862	-0.587079	7.61368e-05	TRUE	Down-regulated
55210	ATAD3A	5.34775	5.61556	5.64366	4.6471	4.48425	4.31498	-1.08548	3.93031e-08	TRUE	Down-regulated
55215	FANCI	4.75588	5.03476	4.96519	4.36662	4.22164	4.19481	-0.688512	2.7316e-06	TRUE	Down-regulated
55240	STEAP3	2.97208	3.04797	3.10151	1.34878	1.33962	1.4032	-2.20147	1.49846e-11	TRUE	Down-regulated
55247	NEIL3	4.65268	4.84571	4.8189	3.48441	3.2877	3.36785	-1.48083	4.43906e-10	TRUE	Down-regulated
55270	NUDT15	2.99068	3.1352	3.23866	2.31276	2.4616	2.39496	-0.869191	5.92263e-06	TRUE	Down-regulated
55299	BRIX1	5.25659	5.2502	5.60296	4.74333	4.56885	4.49572	-0.795793	5.937e-06	TRUE	Down-regulated
55303	GIMAP4	3.0038	2.98293	2.51628	2.51996	2.10387	1.76376	-0.811083	0.00259773	TRUE	Down-regulated
55312	RFK	3.68271	3.55254	3.52993	2.85859	3.00058	2.90874	-0.746625	5.19876e-06	TRUE	Down-regulated
55316	RSAD1	3.50361	3.66146	3.74227	3.12767	3.09772	2.90515	-0.65619	3.804e-05	TRUE	Down-regulated
55320	MIS18BP1	3.03565	3.13296	3.03917	2.00668	2.17914	2.17039	-1.14855	2.15158e-08	TRUE	Down-regulated
55355	HJURP	3.15421	3.43674	3.59317	2.38714	2.39542	2.43046	-1.16338	1.57363e-07	TRUE	Down-regulated
55374	TMCO6	2.36586	2.18115	2.05319	1.45266	1.8322	1.90254	-0.6365	0.00320447	TRUE	Down-regulated
55379	LRRC59	7.43781	7.59298	7.81143	6.60135	6.52026	6.60029	-1.0557	1.52325e-08	TRUE	Down-regulated
55388	MCM10	4.28182	4.52255	4.53441	3.10871	2.70014	2.66573	-1.75154	9.76259e-10	TRUE	Down-regulated
55437	STRADB	2.79372	2.72054	2.82149	2.21567	2.3196	2.32442	-0.598921	0.000498091	TRUE	Down-regulated
55536	CDCA7L	4.88319	5.00642	4.92257	4.01311	3.78518	3.79061	-1.12248	7.07746e-09	TRUE	Down-regulated
55559	HAUS7	4.43919	4.50739	4.53353	2.55263	2.8518	2.93593	-1.87658	1.78157e-10	TRUE	Down-regulated
55596	ZCCHC8	2.98065	3.03823	2.59558	2.40296	2.38454	2.30971	-0.616293	0.00029863	TRUE	Down-regulated
55621	TRMT1	4.21638	4.37818	4.48854	3.69185	3.88041	3.67684	-0.654706	1.74562e-05	TRUE	Down-regulated
55622	TTC27	3.98411	3.99419	4.05837	2.86776	2.7111	2.69903	-1.3842	1.18602e-09	TRUE	Down-regulated
55630	SLC39A4	3.16261	3.07539	3.32885	2.31987	2.29151	2.52551	-0.9529	9.36198e-07	TRUE	Down-regulated
55635	DEPDC1	2.5932	2.72718	2.86645	2.00048	1.7014	1.78374	-1.12989	2.89518e-07	TRUE	Down-regulated
55644	OSGEP	3.8073	3.82182	3.9008	3.1286	3.31859	3.32681	-0.643462	6.40682e-05	TRUE	Down-regulated
55646	LYAR	4.71415	4.63672	5.21999	3.4685	3.13986	3.08587	-1.7409	9.50841e-09	TRUE	Down-regulated
55651	nhp2	7.78777	7.70396	7.91991	6.90573	6.74816	6.87416	-0.967869	1.56981e-08	TRUE	Down-regulated
55657	ZNF692	2.54399	2.79812	2.71776	1.58151	1.90558	1.69132	-1.24403	3.87133e-07	TRUE	Down-regulated
55702	CCDC94	4.55482	4.45035	4.62781	3.94767	3.73111	3.80863	-0.751719	5.81597e-06	TRUE	Down-regulated
55703	POLR3B	2.62077	2.65774	2.86663	1.60239	1.75106	1.88187	-1.25127	1.18273e-07	TRUE	Down-regulated
55706	NDC1	4.90194	5.0661	5.21418	3.42863	3.34839	3.36748	-1.78551	2.25706e-11	TRUE	Down-regulated
55720	TSR1	4.05003	4.34135	4.46514	3.88558	3.67249	3.6441	-0.59308	0.000120149	TRUE	Down-regulated
55722	CEP72	2.30802	2.48138	2.43025	1.72902	1.82572	1.892	-0.778066	0.000108694	TRUE	Down-regulated
55726	ASUN	5.19785	5.17531	5.24913	4.18333	4.32854	4.39494	-0.940093	2.30104e-08	TRUE	Down-regulated
55732	c1orf112	2.67131	2.73254	2.8819	2.38267	2.11149	2.21297	-0.631878	0.000215078	TRUE	Down-regulated
55734	zfp64	2.57202	2.62805	2.67989	1.90209	2.08682	2.24415	-0.683912	5.87082e-05	TRUE	Down-regulated
55737	VPS35	6.06592	6.13001	6.12662	5.38676	5.4362	5.48438	-0.684362	3.87764e-07	TRUE	Down-regulated
55752	2022-09-11	3.76062	3.81213	3.92119	2.38534	2.44548	2.53031	-1.56606	1.05786e-10	TRUE	Down-regulated
55759	WDR12	5.08691	5.19401	5.28264	4.26228	4.32621	4.27202	-0.939784	3.3422e-08	TRUE	Down-regulated
55771	PRR11	4.02518	3.97989	4.25353	3.2969	3.40194	3.39575	-0.787178	6.51174e-07	TRUE	Down-regulated
55775	TDP1	3.51066	3.54024	3.5127	3.0063	2.85621	2.71526	-0.734632	3.55513e-06	TRUE	Down-regulated
55787	TXLNG	4.40933	4.42581	4.70192	3.88193	3.88687	3.85198	-0.6831	4.1738e-06	TRUE	Down-regulated
55789	depdc1b	2.68836	2.81405	2.86874	1.8167	1.67936	1.72805	-1.333	5.0702e-09	TRUE	Down-regulated
55795	PCID2	3.44108	3.43169	3.5135	2.43266	2.76211	2.59515	-0.988281	2.07845e-07	TRUE	Down-regulated
55813	UTP6	5.8239	5.94478	6.02731	5.07552	5.17055	5.05342	-0.853356	7.74379e-08	TRUE	Down-regulated
55839	CENPN	3.05355	3.10201	3.30973	2.49303	2.50974	2.48877	-0.773377	2.28102e-06	TRUE	Down-regulated
55848	PLGRKT	4.16676	4.09755	4.14613	3.78084	3.46099	3.44364	-0.600446	0.000214251	TRUE	Down-regulated
55872	PBK	4.10356	4.28863	4.40784	2.84626	3.07929	3.04159	-1.40436	5.32802e-09	TRUE	Down-regulated
55902	ACSS2	3.66385	3.53564	3.44055	2.16825	2.17418	2.36623	-1.52728	1.71455e-09	TRUE	Down-regulated
55920	RCC2	7.12781	7.22248	6.98806	6.24937	6.26196	6.18938	-0.890837	3.09217e-08	TRUE	Down-regulated
56479	KCNQ5	2.49328	2.6274	2.68748	0.637512	0.858444	1.00401	-2.71722	1.11881e-10	TRUE	Down-regulated
56521	DNAJC12	3.75094	3.72315	3.8254	2.84362	2.43408	2.69783	-1.22406	2.15054e-07	TRUE	Down-regulated
56852	RAD18	3.15857	3.42802	3.41825	2.54499	2.41714	2.22451	-1.08712	1.56369e-07	TRUE	Down-regulated
56901	NDUFA4L2	3.53012	3.16027	3.14753	2.08377	1.80365	1.85928	-1.63682	1.52372e-07	TRUE	Down-regulated
56919	DHX33	2.79988	2.87899	2.95207	1.90018	2.04549	2.20066	-1.01814	3.05224e-07	TRUE	Down-regulated
56926	NCLN	5.70032	5.77208	5.86263	4.51546	4.73791	4.76169	-1.137	3.42578e-09	TRUE	Down-regulated
56931	DUS3L	4.58475	4.5025	4.72808	3.97558	3.97002	4.09256	-0.627238	1.52246e-05	TRUE	Down-regulated
56950	SMYD2	3.68693	3.73598	3.769	2.72209	2.63281	2.9144	-1.08863	3.34786e-07	TRUE	Down-regulated
56980	PRDM10	2.72532	2.80646	3.0095	2.12895	2.35529	2.40998	-0.66705	5.4353e-05	TRUE	Down-regulated
56992	KIF15	2.6409	2.69598	2.83533	2.225	2.09908	1.99705	-0.755854	1.08066e-05	TRUE	Down-regulated
56994	CHPT1	3.77589	3.74429	3.74335	2.36782	2.39001	2.46891	-1.53673	1.88912e-09	TRUE	Down-regulated
57037	ANKMY2	2.28253	2.18377	2.09558	1.60422	1.45168	1.54962	-0.897555	5.87646e-05	TRUE	Down-regulated
57082	KNL1	2.52628	2.75539	2.80063	1.9337	1.75684	1.76407	-1.11286	8.39686e-08	TRUE	Down-regulated
57085	AGTRAP	4.28799	4.07092	4.18483	3.25704	3.67217	3.73337	-0.668591	0.000155796	TRUE	Down-regulated
57122	NUP107	4.59919	4.72767	4.74411	3.96569	3.84127	3.9936	-0.79693	3.30508e-07	TRUE	Down-regulated
57128	LYRM4	2.81516	2.83346	3.01634	1.69525	1.86877	1.998	-1.2967	1.88732e-08	TRUE	Down-regulated
57157	PHTF2	2.95129	2.91846	2.9869	2.39918	2.09756	2.20335	-0.851212	1.23502e-06	TRUE	Down-regulated
57181	SLC39A10	2.86078	3.06768	3.08668	1.8484	1.77668	1.7874	-1.4979	3.34132e-10	TRUE	Down-regulated
57221	ARFGEF3	2.03881	2.23607	2.13937	1.5233	1.61098	1.74969	-0.704797	1.22285e-05	TRUE	Down-regulated
57228	SMAGP	2.16437	2.15473	2.21157	1.08744	1.05887	1.30852	-1.52538	1.71002e-05	TRUE	Down-regulated
57418	WDR18	5.68382	5.6198	5.75913	5.14811	5.06859	5.1264	-0.587413	8.31578e-06	TRUE	Down-regulated
57446	NDRG3	3.45293	3.44703	3.53977	2.66999	2.99863	2.97138	-0.674687	3.92073e-05	TRUE	Down-regulated
57510	XPO5	4.53014	4.72728	4.61787	3.80066	4.0706	4.03713	-0.690681	3.71636e-06	TRUE	Down-regulated
57619	SHROOM3	2.12937	2.16622	2.1182	1.36344	1.3277	1.40816	-1.10715	8.49406e-09	TRUE	Down-regulated
57623	ZFAT	2.46905	2.4002	2.53347	1.99424	1.88663	1.79188	-0.735248	1.53896e-05	TRUE	Down-regulated
57646	USP28	3.11421	3.17487	3.12444	2.31298	2.38254	2.45394	-0.889122	2.02158e-07	TRUE	Down-regulated
57650	KIAA1524	2.79567	3.00048	3.13889	2.14659	2.24475	2.1803	-0.958595	2.46742e-07	TRUE	Down-regulated
57666	FBRSL1	2.59426	2.59694	2.72087	1.82171	2.19364	2.06691	-0.761866	1.52023e-05	TRUE	Down-regulated
57761	TRIB3	5.65097	5.25394	4.88234	3.68395	3.95948	3.89076	-1.51596	4.56041e-08	TRUE	Down-regulated
57819	LSM2	6.33727	6.15353	6.56332	5.70624	5.80737	5.76028	-0.613264	4.31635e-05	TRUE	Down-regulated
58526	MID1IP1	5.53872	5.34669	4.82782	4.03951	3.89036	4.00632	-1.34178	7.1453e-08	TRUE	Down-regulated
58528	RRAGD	5.13365	5.15537	5.01676	4.22382	4.30965	4.22227	-0.886089	2.35738e-08	TRUE	Down-regulated
60386	SLC25A19	4.15365	4.47771	4.52358	3.70928	3.2831	3.45161	-0.959792	2.25196e-06	TRUE	Down-regulated
60491	NIF3L1	4.04706	3.95884	4.08628	3.33561	3.19441	3.32938	-0.806721	8.28132e-07	TRUE	Down-regulated
60559	SPCS3	6.12313	6.15862	5.92289	5.302	5.45824	5.55114	-0.643691	6.0445e-06	TRUE	Down-regulated
60672	miip	3.73645	3.7962	3.85021	3.31928	3.08925	3.1478	-0.661144	3.11822e-05	TRUE	Down-regulated
63875	MRPL17	3.76366	3.68829	3.80556	2.87138	2.99719	3.10419	-0.846242	1.66345e-06	TRUE	Down-regulated
63898	SH2D4A	2.33504	2.32725	2.43342	1.75298	1.64433	1.73255	-0.867422	8.75057e-06	TRUE	Down-regulated
63910	SLC17A9	4.38147	4.56293	4.56172	2.91543	3.21772	3.22914	-1.49376	1.07424e-09	TRUE	Down-regulated
63922	CHTF18	3.1145	3.27422	3.08119	2.41151	2.19163	2.17438	-1.05431	1.56325e-07	TRUE	Down-regulated
63967	CLSPN	2.7177	2.93261	2.83957	2.42101	2.19097	2.19551	-0.671527	1.86662e-05	TRUE	Down-regulated
63979	FIGNL1	2.5585	2.68511	2.58867	1.46713	1.65924	1.6536	-1.34673	1.74252e-08	TRUE	Down-regulated
64087	MCCC2	5.95402	5.96961	6.00604	5.25611	5.38796	5.47458	-0.613871	3.16461e-06	TRUE	Down-regulated
64105	CENPK	2.66751	2.69238	2.58242	1.84793	1.70013	1.70985	-1.14262	3.17855e-07	TRUE	Down-regulated
64116	slc39a8	4.96568	4.91659	4.84243	4.12819	4.06166	4.17135	-0.824305	5.00669e-08	TRUE	Down-regulated
64118	DUS1L	6.30652	6.27326	6.41016	5.56409	5.84019	5.70864	-0.633701	5.04503e-06	TRUE	Down-regulated
64151	NCAPG	4.35107	4.54159	4.63776	3.4694	3.16626	3.19926	-1.31762	4.58613e-09	TRUE	Down-regulated
64218	SEMA4A	3.471	3.29056	2.98505	1.09457	1.22488	1.30197	-2.724	3.51424e-11	TRUE	Down-regulated
64225	ATL2	3.45791	3.55645	3.59299	3.01522	2.92236	2.92032	-0.651923	4.44828e-06	TRUE	Down-regulated
64417	TMEM267	3.72974	3.52344	3.05549	2.6866	2.70588	2.45176	-0.957944	1.66132e-05	TRUE	Down-regulated
64423	INF2	3.40953	3.45432	3.52254	2.72545	2.92945	2.8427	-0.71188	2.65672e-06	TRUE	Down-regulated
64425	POLR1E	4.0971	4.19709	4.21208	2.62513	2.84056	2.74095	-1.58973	4.76205e-10	TRUE	Down-regulated
64682	ANAPC1	3.14281	3.40673	3.46927	2.50471	2.73927	2.6633	-0.814724	2.47062e-06	TRUE	Down-regulated
64710	NUCKS1	5.94893	6.10896	6.10981	5.50615	5.37215	5.41961	-0.635895	2.05908e-06	TRUE	Down-regulated
64782	AEN	3.74819	3.8836	4.03064	2.93711	3.03252	3.08678	-0.964541	1.3897e-07	TRUE	Down-regulated
64785	GINS3	4.1663	4.36157	4.4598	3.18747	3.30905	3.40588	-1.11645	4.55798e-08	TRUE	Down-regulated
64798	DEPTOR	6.40459	6.29245	6.09013	5.24341	5.17837	5.32547	-1.03703	1.45379e-08	TRUE	Down-regulated
64841	GNPNAT1	3.38511	3.3109	3.41482	1.93563	2.03997	2.16952	-1.57715	6.2056e-10	TRUE	Down-regulated
64843	ISL2	3.27939	3.15205	2.87889	1.8748	2.26692	2.2067	-1.19814	3.1363e-06	TRUE	Down-regulated
64858	DCLRE1B	2.67134	2.89054	2.8528	2.24105	1.96793	1.84971	-0.950756	6.84006e-06	TRUE	Down-regulated
64943	NT5DC2	5.06781	5.16952	5.31153	3.8821	3.74596	3.85846	-1.42033	3.47274e-10	TRUE	Down-regulated
64946	CENPH	6.03873	5.84891	5.81021	3.57194	3.76464	3.70985	-2.31545	3.46125e-12	TRUE	Down-regulated
64949	MRPS26	5.33008	5.3343	5.50783	4.62067	4.71312	4.83035	-0.69337	7.74995e-06	TRUE	Down-regulated
65003	MRPL11	5.82698	5.68059	6.05006	4.69726	4.84659	4.93954	-1.05872	5.77546e-08	TRUE	Down-regulated
65055	REEP1	2.0861	2.24758	2.19908	1.33131	1.7529	1.74829	-0.779389	0.000318355	TRUE	Down-regulated
65065	NBEAL1	5.68642	5.23887	5.13612	4.61509	4.54969	4.57494	-0.819927	5.0535e-06	TRUE	Down-regulated
65083	NOL6	3.83036	4.01083	4.14348	3.41983	3.44796	3.30165	-0.661231	1.09771e-05	TRUE	Down-regulated
65985	AACS	4.20273	4.13152	4.01686	3.15514	3.3867	3.35129	-0.890003	3.30508e-07	TRUE	Down-regulated
65993	MRPS34	7.23365	7.13849	7.48005	6.68431	6.54095	6.61007	-0.68343	4.27284e-06	TRUE	Down-regulated
78995	c17orf53	2.79084	3.0219	3.03974	2.3648	2.24858	2.12396	-0.843231	8.53449e-06	TRUE	Down-regulated
79000	AUNIP	3.23306	3.14513	3.20545	1.76872	1.7671	1.91657	-1.69261	1.88582e-09	TRUE	Down-regulated
79006	METRN	3.36888	3.25849	3.1926	1.7116	2.26377	2.34477	-1.38601	8.32143e-06	TRUE	Down-regulated
79017	GGCT	5.51617	5.49122	5.66342	4.32162	4.03319	4.14151	-1.43453	1.02943e-09	TRUE	Down-regulated
79019	CENPM	4.36904	4.29776	4.48696	3.02177	2.85906	2.95412	-1.56585	4.52539e-10	TRUE	Down-regulated
79022	TMEM106C	6.07274	6.15062	6.17486	4.73087	4.99317	4.9604	-1.26593	1.30842e-09	TRUE	Down-regulated
79023	NUP37	4.49648	4.5301	4.64406	3.78915	4.01363	4.05516	-0.640541	5.19275e-05	TRUE	Down-regulated
79037	PVRIG	4.7383	4.40653	4.54255	3.40322	3.55009	3.55067	-1.13878	1.57615e-08	TRUE	Down-regulated
79053	ALG8	5.64116	5.58831	5.69795	4.61779	4.8277	4.91601	-0.876987	1.28246e-07	TRUE	Down-regulated
79073	TMEM109	6.71045	6.79087	6.80698	5.74473	5.83403	5.80912	-0.987017	3.98641e-09	TRUE	Down-regulated
79075	DSCC1	4.55856	4.53643	4.57505	2.72432	2.33577	2.41418	-2.25591	2.51764e-11	TRUE	Down-regulated
79077	DCTPP1	6.44597	6.45775	6.69495	5.92309	5.5713	5.60577	-0.837373	1.44769e-06	TRUE	Down-regulated
79084	WDR77	4.012	4.11868	4.49011	3.38131	3.42211	3.42131	-0.879369	3.75366e-06	TRUE	Down-regulated
79135	APOO	5.47108	5.35793	5.58068	4.713	4.39841	4.4413	-0.973566	2.67562e-07	TRUE	Down-regulated
79149	ZSCAN5A	2.04534	2.01491	2.23371	0.98928	1.38187	1.2696	-1.32755	1.18144e-05	TRUE	Down-regulated
79154	DHRS11	3.59525	3.56237	3.61441	2.00884	2.06716	2.00934	-1.84406	2.72914e-10	TRUE	Down-regulated
79228	thoc6	4.83814	4.72582	4.95505	3.94043	3.77618	3.81001	-1.04808	6.27655e-08	TRUE	Down-regulated
79573	TTC13	3.92788	4.09314	4.0635	3.26222	3.24346	3.34898	-0.810013	2.13574e-07	TRUE	Down-regulated
79595	SAP130	3.45012	3.43609	3.53697	2.36121	2.88394	2.76105	-0.90835	6.2533e-06	TRUE	Down-regulated
79612	NAA16	2.13371	2.39913	2.3599	1.50036	1.6986	1.68725	-0.915893	8.1959e-06	TRUE	Down-regulated
79621	RNASEH2B	3.8489	3.74325	3.86101	3.12926	3.18561	3.34156	-0.656514	7.60847e-06	TRUE	Down-regulated
79623	GALNT14	4.00128	3.9946	4.00134	3.41767	3.24039	3.24685	-0.752998	8.27364e-07	TRUE	Down-regulated
79644	SRD5A3	3.1776	3.04547	2.98147	2.51246	2.50986	2.58941	-0.622204	3.92427e-05	TRUE	Down-regulated
79711	IPO4	4.66736	4.74957	4.90432	3.73133	4.10315	4.08364	-0.840048	1.78484e-06	TRUE	Down-regulated
79723	SUV39H2	3.34729	3.47568	3.67339	2.65136	2.59911	2.79275	-0.934933	7.34164e-07	TRUE	Down-regulated
79731	NARS2	3.92262	4.02545	3.98806	3.35581	3.36795	3.28514	-0.69823	4.01779e-06	TRUE	Down-regulated
79733	E2F8	2.74145	2.92968	3.03875	1.96112	2.06296	1.97977	-1.11878	1.50149e-07	TRUE	Down-regulated
79751	SLC25A22	4.23626	4.19449	4.47539	3.61361	3.73201	3.77289	-0.642434	1.76701e-05	TRUE	Down-regulated
79801	SHCBP1	4.69078	4.87061	5.03281	4.14417	3.87448	3.94277	-0.921644	2.44553e-07	TRUE	Down-regulated
79832	QSER1	2.83602	3.07413	3.05612	2.38573	2.52635	2.54823	-0.596723	3.66553e-05	TRUE	Down-regulated
79863	RBFA	2.65964	2.57261	2.81361	1.94051	2.06714	1.85306	-0.917107	1.2489e-06	TRUE	Down-regulated
79892	MCMBP	4.5123	4.58643	4.55355	3.78197	3.7427	3.81791	-0.815955	7.35428e-08	TRUE	Down-regulated
79902	NUP85	3.6254	3.79602	3.68033	2.69337	2.77417	2.75056	-1.08323	1.53122e-08	TRUE	Down-regulated
79915	ATAD5	2.34789	2.40254	2.46596	1.21696	1.09299	0.987606	-1.89453	3.17355e-10	TRUE	Down-regulated
79968	WDR76	3.98472	4.10084	3.92277	2.84531	2.75254	2.81514	-1.32805	9.25255e-10	TRUE	Down-regulated
79980	dsn1	4.02036	4.02966	3.89261	3.40791	3.36898	3.25785	-0.688445	7.14236e-06	TRUE	Down-regulated
80010	RMI1	3.67342	3.75864	3.71234	3.00554	3.07326	3.13417	-0.713781	2.48093e-06	TRUE	Down-regulated
80020	FOXRED2	3.61642	3.63165	3.63244	2.56446	2.79985	2.65161	-1.07902	1.46262e-08	TRUE	Down-regulated
80155	NAA15	4.97463	5.22571	5.3682	3.92117	3.96105	4.02589	-1.28488	2.23564e-09	TRUE	Down-regulated
80178	c16orf59	3.25691	3.2817	3.3272	2.54962	2.20974	2.32186	-1.064	2.79376e-06	TRUE	Down-regulated
80179	MYO19	3.78834	3.88663	3.9127	2.55167	2.64694	2.61466	-1.4172	2.80179e-10	TRUE	Down-regulated
80270	HSD3B7	4.23993	4.0894	3.80422	2.67577	2.83591	2.76016	-1.44037	8.30141e-09	TRUE	Down-regulated
80321	CEP70	2.56347	2.65318	2.91102	2.12219	2.30385	2.29198	-0.586755	0.000441305	TRUE	Down-regulated
80381	CD276	2.65065	2.5296	2.59127	1.34502	1.39581	1.6117	-1.53622	1.47578e-08	TRUE	Down-regulated
80746	TSEN2	2.56407	2.71381	2.49505	1.77559	1.89922	1.80235	-0.986708	8.652e-07	TRUE	Down-regulated
80829	ZFP91	4.63202	4.69622	4.70178	3.91974	4.14117	4.13285	-0.641806	3.3704e-06	TRUE	Down-regulated
81539	SLC38A1	6.11482	6.18212	5.97078	5.25016	5.21296	5.28378	-0.859735	4.13008e-08	TRUE	Down-regulated
81563	c1orf21	3.31405	3.41424	3.12848	2.54504	2.41064	2.36195	-0.98421	8.31104e-08	TRUE	Down-regulated
81569	ACTL8	7.42109	7.42512	7.58964	5.80978	5.95252	6.06368	-1.55126	7.19386e-11	TRUE	Down-regulated
81570	CLPB	2.9868	3.08778	3.12387	1.45769	1.75946	1.76542	-1.77894	2.17343e-09	TRUE	Down-regulated
81610	FAM83D	3.03316	3.38781	3.61796	2.2421	2.17238	2.20984	-1.36275	1.82818e-07	TRUE	Down-regulated
81611	ANP32E	6.50926	6.66472	6.70966	5.39647	5.03854	4.92417	-1.52105	1.14035e-09	TRUE	Down-regulated
81620	CDT1	5.52367	5.32088	5.25278	3.82545	4.03811	4.1371	-1.4251	1.25352e-09	TRUE	Down-regulated
81624	DIAPH3	2.38073	2.47358	2.45702	1.73197	1.68726	1.75072	-0.93988	9.48933e-08	TRUE	Down-regulated
81855	SFXN3	3.93147	3.90027	3.70897	2.97524	3.11812	2.95575	-0.919252	3.43142e-07	TRUE	Down-regulated
81887	LAS1L	5.0948	5.21574	5.31778	4.55942	4.39404	4.38655	-0.790546	3.17837e-07	TRUE	Down-regulated
81929	SEH1L	4.5803	4.77905	4.81915	4.10838	4.14413	4.10058	-0.643002	4.46533e-06	TRUE	Down-regulated
81930	KIF18A	2.47918	2.56037	2.63712	1.72168	1.86407	1.95723	-0.918287	5.94854e-06	TRUE	Down-regulated
83540	NUF2	4.13598	4.24485	4.34781	3.06334	2.60393	2.7305	-1.56154	6.87759e-09	TRUE	Down-regulated
83667	SESN2	5.41294	4.9122	3.45506	3.7529	3.72607	3.65297	-1.14793	0.00266379	TRUE	Down-regulated
83695	RHNO1	3.36671	3.44451	3.72765	2.93206	2.88425	2.91112	-0.687623	5.54598e-05	TRUE	Down-regulated
83743	GRWD1	4.86932	4.96536	5.15077	4.39583	4.31626	4.37455	-0.663402	5.77751e-06	TRUE	Down-regulated
83858	atad3b	3.14062	3.54382	3.56533	2.61888	2.82585	2.64307	-0.83625	1.01632e-05	TRUE	Down-regulated
83862	tmem120a	3.75727	3.62175	3.6035	2.68039	2.81068	2.69206	-1.05242	6.79596e-07	TRUE	Down-regulated
83879	CDCA7	2.74938	2.95435	2.65705	1.5027	1.46472	1.40413	-1.75772	2.16334e-09	TRUE	Down-regulated
83903	GSG2	2.90344	2.98647	2.96725	2.06766	2.01582	2.04074	-1.11159	1.59643e-07	TRUE	Down-regulated
83939	EIF2A	5.7681	5.70695	5.79808	4.86113	4.94782	5.12701	-0.795657	2.29248e-07	TRUE	Down-regulated
83959	SLC4A11	2.25111	2.35631	2.48287	1.71139	1.63915	1.62665	-0.943252	7.60652e-07	TRUE	Down-regulated
84057	MND1	4.33011	4.38572	4.59359	3.5865	2.88925	2.91566	-1.34828	1.65173e-06	TRUE	Down-regulated
84068	SLC10A7	2.07078	2.08642	2.04314	1.27571	1.76258	1.80084	-0.622153	0.00402196	TRUE	Down-regulated
84108	PCGF6	2.66668	2.69202	2.51408	1.92216	1.93404	1.81358	-0.930657	1.61284e-05	TRUE	Down-regulated
84131	CEP78	2.23386	2.64145	2.6623	2.10827	1.64926	1.66471	-0.889277	0.000211963	TRUE	Down-regulated
84154	RPF2	3.58967	3.73722	3.87831	2.74553	2.78813	2.73006	-1.10567	2.76688e-08	TRUE	Down-regulated
84172	POLR1B	4.00068	4.21862	4.3436	3.26228	3.46612	3.58317	-0.813271	2.74766e-06	TRUE	Down-regulated
84188	FAR1	3.70727	3.85534	3.80208	2.95236	2.71151	2.77467	-1.08183	1.71846e-08	TRUE	Down-regulated
84250	SLF1	2.05012	2.09174	2.02156	1.5235	1.54457	1.5521	-0.725903	1.60811e-06	TRUE	Down-regulated
84259	DCUN1D5	2.44016	2.46542	2.59866	1.90545	1.99641	1.93133	-0.713885	2.05975e-06	TRUE	Down-regulated
84287	ZDHHC16	4.73922	4.78849	4.91398	4.22813	4.22595	4.26557	-0.602822	1.19222e-05	TRUE	Down-regulated
84296	GINS4	3.08352	3.20507	3.09443	2.82145	2.46771	2.50614	-0.596094	0.000270827	TRUE	Down-regulated
84300	UQCC2	4.61288	4.67064	4.85053	3.97445	3.87451	4.03559	-0.791758	2.8208e-06	TRUE	Down-regulated
84303	CHCHD6	4.54567	4.23496	4.44902	3.98322	3.62259	3.58807	-0.704408	0.000130608	TRUE	Down-regulated
84306	PDCD2L	3.9156	3.92723	4.30578	2.95105	3.26062	3.32684	-0.96426	1.66847e-05	TRUE	Down-regulated
84318	CCDC77	2.76602	2.83611	2.60033	2.22763	2.14765	2.01142	-0.738655	0.000119112	TRUE	Down-regulated
84319	CMSS1	5.79047	5.59996	5.90319	4.80064	4.41775	4.68607	-1.1538	4.67267e-08	TRUE	Down-regulated
84326	METTL26	6.50077	6.39086	6.70195	5.29668	5.35778	5.48253	-1.17722	6.7e-09	TRUE	Down-regulated
84329	HVCN1	3.41227	3.35861	3.26701	1.9551	2.0743	2.26623	-1.48357	7.96794e-09	TRUE	Down-regulated
84444	DOT1L	3.64342	3.77963	3.83226	2.99706	3.1685	3.1418	-0.718692	1.07897e-06	TRUE	Down-regulated
84451	MLK4	3.42082	3.60269	3.60472	2.38254	2.70458	2.81893	-1.02805	4.91054e-07	TRUE	Down-regulated
84515	MCM8	3.80603	4.05351	3.89709	2.76927	2.98402	2.9726	-1.12289	2.72958e-08	TRUE	Down-regulated
84541	KBTBD8	2.22301	2.32415	2.51937	1.34685	1.40452	1.61505	-1.24955	4.11773e-07	TRUE	Down-regulated
84549	MAK16	3.03265	3.16002	3.24854	2.15852	2.2025	2.33346	-1.09337	1.14948e-07	TRUE	Down-regulated
84617	TUBB6	3.43503	3.51921	3.82073	2.72825	2.80863	2.84579	-0.910764	1.61692e-06	TRUE	Down-regulated
84634	KISS1R	3.69852	3.75347	3.84443	1.8719	2.06168	2.33314	-1.95624	2.403e-09	TRUE	Down-regulated
84650	EBPL	4.97315	4.81744	5.05708	3.77664	3.86139	4.00292	-1.12712	5.02346e-08	TRUE	Down-regulated
84706	GPT2	5.44248	5.17387	4.3618	3.09595	3.00215	3.16248	-2.107	1.45168e-08	TRUE	Down-regulated
84720	PIGO	3.1775	3.26667	3.26238	2.09744	2.51824	2.62401	-0.952707	6.39479e-06	TRUE	Down-regulated
84733	CBX2	3.77379	3.83498	3.88015	2.69345	2.90358	2.98613	-1.07654	2.71551e-08	TRUE	Down-regulated
84790	TUBA1C	7.51667	7.6214	7.93236	6.65922	6.65626	6.6682	-1.0475	2.98698e-08	TRUE	Down-regulated
84798	C19orf48	5.4963	5.42082	5.53217	4.53243	4.55472	4.65085	-0.933353	2.02841e-08	TRUE	Down-regulated
84836	ABHD14B	6.56949	6.46329	6.51442	5.55234	5.92491	5.96471	-0.70248	6.68325e-06	TRUE	Down-regulated
84842	HPDL	3.56559	3.24578	3.7186	1.45825	1.61842	1.79535	-2.34237	1.14655e-09	TRUE	Down-regulated
84879	MFSD2A	2.51576	2.77111	3.0198	0.872372	0.989569	1.0304	-2.64589	1.01467e-09	TRUE	Down-regulated
84892	POMGNT2	2.36148	2.31402	2.64266	1.89876	1.78725	1.79396	-0.801398	5.151e-05	TRUE	Down-regulated
84899	TMTC4	2.67392	2.63712	2.58278	2.13754	1.95401	2.1034	-0.699394	2.67417e-05	TRUE	Down-regulated
84955	NUDCD1	3.55223	3.67639	3.79549	3.04627	2.96878	3.0813	-0.716232	3.99319e-06	TRUE	Down-regulated
84969	TOX2	3.44869	3.39567	3.16064	2.48807	2.45474	2.48614	-0.9974	4.87252e-07	TRUE	Down-regulated
84986	ARHGAP19	2.2607	2.27135	2.22495	1.45348	1.32185	1.27222	-1.27003	4.44053e-08	TRUE	Down-regulated
85019	TMEM241	2.30285	2.37739	2.33351	1.73566	1.78535	1.86643	-0.716768	5.81908e-05	TRUE	Down-regulated
85456	TNKS1BP1	3.3735	3.412	3.00755	1.7559	2.23385	2.08218	-1.49511	5.48128e-08	TRUE	Down-regulated
85465	SELENOI	3.92456	4.19241	4.20618	3.47228	3.33501	3.475	-0.739084	1.64676e-06	TRUE	Down-regulated
87178	PNPT1	4.32821	4.47316	4.6694	3.90111	3.80049	3.78879	-0.705351	3.89018e-06	TRUE	Down-regulated
89887	ZNF628	2.37173	2.31756	2.36161	1.27366	1.73217	1.93854	-0.927052	0.00027107	TRUE	Down-regulated
89944	GLB1L2	3.4495	3.59033	3.69899	1.61589	2.01482	2.18095	-1.95485	3.50914e-09	TRUE	Down-regulated
89958	SAPCD2	4.79859	5.0025	5.3111	4.26827	4.3745	4.41306	-0.729922	1.32477e-05	TRUE	Down-regulated
90355	c5orf30	3.64822	3.71808	3.69613	2.95452	3.11342	2.99511	-0.740572	1.89079e-06	TRUE	Down-regulated
90381	TICRR	3.16955	3.49315	3.57264	2.12993	2.22025	2.24109	-1.44136	3.0901e-09	TRUE	Down-regulated
90417	KNSTRN	3.92236	4.04479	4.36564	3.12926	2.60292	2.61962	-1.43757	2.30387e-07	TRUE	Down-regulated
90488	TMEM263	3.45504	3.39315	3.16443	2.00139	2.083	2.25292	-1.46002	8.30141e-09	TRUE	Down-regulated
90522	YIF1B	4.79146	4.5531	4.55006	3.67556	3.8873	4.0042	-0.820376	1.79324e-06	TRUE	Down-regulated
90678	LRSAM1	4.0121	4.01166	3.656	3.03589	3.31611	3.21566	-0.779468	1.22254e-05	TRUE	Down-regulated
90736	Fam104b	2.53451	2.23298	2.40406	1.5698	1.67977	1.61975	-1.03619	1.47314e-05	TRUE	Down-regulated
90850	ZNF598	5.75568	5.60494	5.46082	4.85145	5.05255	4.99406	-0.661475	5.25641e-06	TRUE	Down-regulated
91272	BOD1	3.26672	3.09982	3.29966	2.60806	2.67317	2.49782	-0.727133	6.23727e-05	TRUE	Down-regulated
91283	MSANTD3	2.12943	2.19324	2.33569	1.66822	1.97033	1.62749	-0.622538	0.0052571	TRUE	Down-regulated
91319	DERL3	5.18563	4.91871	5.03868	3.40673	3.69379	3.9006	-1.44895	5.0235e-09	TRUE	Down-regulated
91433	RCCD1	4.65582	4.56446	4.53659	3.78824	3.70429	3.54533	-0.95667	5.02382e-08	TRUE	Down-regulated
91663	MYADM	3.60009	3.42776	3.59654	2.96714	3.00277	2.9991	-0.619086	1.53607e-05	TRUE	Down-regulated
91694	LONRF1	2.49241	2.3385	2.23262	0.56589	0.83475	0.886956	-2.59119	1.35727e-09	TRUE	Down-regulated
91695	RRP7BP	2.42892	2.80743	2.67192	1.94152	2.03335	2.0372	-0.807719	0.000116479	TRUE	Down-regulated
91801	ALKBH8	2.21527	2.26525	2.24516	1.50517	1.70938	1.55614	-0.894088	8.49141e-06	TRUE	Down-regulated
91893	FDXACB1	2.29013	2.34191	2.34669	1.75069	1.29284	1.54606	-1.05201	2.0145e-05	TRUE	Down-regulated
91942	ndufaf2	6.24681	5.78796	6.33867	5.54299	5.24063	5.50364	-0.71844	9.27313e-05	TRUE	Down-regulated
92609	TIMM50	3.50509	3.50296	3.72659	3.01791	3.04108	2.94022	-0.648858	1.19933e-05	TRUE	Down-regulated
92610	TIFA	3.68899	3.72881	3.5253	2.89781	2.97463	2.99827	-0.773295	2.38628e-06	TRUE	Down-regulated
92675	DTD1	4.86348	4.83264	4.91889	4.05611	4.30377	4.44268	-0.627567	5.02699e-05	TRUE	Down-regulated
92745	SLC38A5	7.37044	7.35896	7.62284	4.5416	4.85814	4.95933	-2.70743	1.79916e-12	TRUE	Down-regulated
92856	IMP4	5.50459	5.48205	5.71503	4.78341	5.00675	4.9866	-0.663637	1.54813e-05	TRUE	Down-regulated
92935	MARS2	3.8447	3.98373	4.06725	3.26959	3.209	3.2853	-0.777768	1.31202e-06	TRUE	Down-regulated
93185	IGSF8	3.64063	3.37159	3.42304	2.84744	2.90884	2.95461	-0.651105	3.84296e-05	TRUE	Down-regulated
93323	HAUS8	3.76553	3.81744	3.93291	2.44176	2.57496	2.56962	-1.4864	6.87759e-09	TRUE	Down-regulated
93436	ARMC6	4.44915	4.48012	4.62266	3.85075	4.03916	3.8583	-0.636873	8.93851e-06	TRUE	Down-regulated
94081	SFXN1	4.6994	4.76438	4.80719	3.55097	3.66454	3.7671	-1.16069	2.37183e-09	TRUE	Down-regulated
94104	PAXBP1	3.18431	3.494	3.43742	2.82852	2.87419	2.86565	-0.592393	7.09796e-05	TRUE	Down-regulated
113000	RPUSD1	5.06982	5.0157	5.18669	3.86499	4.32404	4.2747	-0.970531	7.03186e-07	TRUE	Down-regulated
113115	MTFR2	2.00239	2.04087	2.29376	0.791294	0.916581	1.01827	-1.94101	5.8385e-09	TRUE	Down-regulated
113174	SAAL1	3.80028	3.75245	3.99315	3.15	2.57496	2.73075	-1.10792	4.48717e-06	TRUE	Down-regulated
116447	TOP1MT	4.92673	4.92293	5.02295	3.87407	3.76845	3.89732	-1.16658	2.07368e-09	TRUE	Down-regulated
116496	FAM129A	5.07542	5.03768	4.8193	4.42594	4.32842	4.3377	-0.641808	3.59362e-06	TRUE	Down-regulated
116832	RPL39L	5.20148	5.25507	5.26333	4.53313	4.60451	4.47735	-0.726367	6.93336e-06	TRUE	Down-regulated
117143	TADA1	3.89235	4.08383	4.06545	3.14418	3.17	3.30691	-0.883717	6.85961e-07	TRUE	Down-regulated
118472	ZNF511	2.57663	2.64908	2.98959	2.3018	2.03508	2.28401	-0.652869	0.00767743	TRUE	Down-regulated
118788	pik3ap1	2.95662	3.04185	3.0682	2.1187	2.13178	2.21099	-1.04817	3.90992e-08	TRUE	Down-regulated
118881	COMTD1	4.78612	4.59252	4.76859	2.77858	2.98333	3.37287	-1.79546	7.10807e-09	TRUE	Down-regulated
121227	LRIG3	2.45192	2.52618	2.49151	1.55166	1.85235	1.91019	-0.937566	8.69705e-06	TRUE	Down-regulated
121268	RHEBL1	3.58691	3.16783	2.95649	2.52102	2.64313	2.51044	-0.8083	0.0005725	TRUE	Down-regulated
121457	IKBIP	3.3839	3.31169	3.58227	2.15525	2.05366	2.20173	-1.52276	1.25352e-09	TRUE	Down-regulated
121642	ALKBH2	3.94194	3.61098	3.92563	3.04714	3.29209	3.28644	-0.687193	0.000225089	TRUE	Down-regulated
123688	HYKK	2.26637	2.09791	2.02795	0.650099	1.60618	1.22222	-1.42241	0.00123757	TRUE	Down-regulated
123803	NTAN1	3.74326	3.54413	3.62057	2.85454	2.77497	3.0413	-0.831365	1.65155e-05	TRUE	Down-regulated
124222	PAQR4	5.29163	5.27454	5.2122	4.19427	4.35908	4.34324	-0.997821	1.02424e-08	TRUE	Down-regulated
124801	LSM12	3.3263	3.2641	3.22722	2.49049	2.5785	2.5975	-0.830485	2.69511e-06	TRUE	Down-regulated
124930	ANKRD13B	2.81442	2.97276	3.18387	1.72317	1.59085	1.69174	-1.67662	3.96123e-09	TRUE	Down-regulated
126549	ANKLE1	2.9137	2.94878	3.31966	1.84748	1.89182	1.88547	-1.47805	2.32384e-08	TRUE	Down-regulated
126731	CCSAP	2.72711	2.9245	2.9102	1.92004	2.07178	1.93761	-1.09088	7.40135e-08	TRUE	Down-regulated
128506	OCSTAMP	4.13846	3.63696	3.19542	2.12537	2.55679	2.52961	-1.48778	4.33036e-06	TRUE	Down-regulated
128869	PIGU	4.69695	4.55405	4.70925	3.1155	3.40116	3.50565	-1.4043	5.52663e-09	TRUE	Down-regulated
129293	TRABD2A	2.27031	2.2843	2.23258	1.11019	1.27552	1.10428	-1.61759	8.1015e-09	TRUE	Down-regulated
129401	NUP35	2.95021	3.12232	3.22708	1.48608	1.69781	1.66087	-1.89109	2.37183e-09	TRUE	Down-regulated
129787	TMEM18	2.66916	2.61667	2.65887	2.08183	2.11677	2.0904	-0.686081	0.000245121	TRUE	Down-regulated
130589	GALM	4.62333	4.40495	4.31462	3.08764	3.03275	2.82569	-1.58886	8.87644e-10	TRUE	Down-regulated
132001	TAMM41	2.1826	2.10677	2.36217	1.36978	1.72598	1.65399	-0.878488	4.87539e-05	TRUE	Down-regulated
134266	grpel2	3.52391	3.61004	3.23996	2.02173	2.25714	2.27997	-1.5031	6.98134e-09	TRUE	Down-regulated
134430	WDR36	4.21654	4.33588	4.29953	3.65091	3.63616	3.74549	-0.648337	1.58551e-06	TRUE	Down-regulated
135293	PM20D2	4.67929	4.73939	4.61633	4.05355	4.00688	4.07721	-0.66548	7.78712e-07	TRUE	Down-regulated
138199	CARNMT1	3.23595	3.47369	3.26494	2.33853	2.53036	2.55895	-0.988851	2.47579e-07	TRUE	Down-regulated
138428	PTRH1	3.63555	3.36232	3.43706	2.28822	2.13933	2.12345	-1.51049	1.41266e-08	TRUE	Down-regulated
140462	ASB9	2.55363	2.45439	2.63245	1.5216	1.57195	1.66899	-1.2776	1.13476e-06	TRUE	Down-regulated
140606	SELENOM	2.47649	2.32148	2.47568	1.38284	1.99067	1.91195	-0.865521	0.0151583	TRUE	Down-regulated
140707	BRI3BP	3.42464	3.38771	3.38517	2.53295	2.40579	2.41568	-1.0887	1.6567e-07	TRUE	Down-regulated
140809	SRXN1	4.92947	5.07294	5.19939	4.36826	4.19271	4.1781	-0.855076	3.34533e-07	TRUE	Down-regulated
140838	NANP	2.14872	2.26965	2.27143	1.35452	1.6511	1.64843	-0.941128	2.16652e-05	TRUE	Down-regulated
143244	EIF5AL1	5.78565	5.78221	5.99976	5.19857	5.09332	5.21978	-0.703367	1.0322e-06	TRUE	Down-regulated
144455	E2F7	2.38381	2.50831	2.35167	1.91568	1.81702	1.82002	-0.729904	1.12954e-05	TRUE	Down-regulated
144983	HNRNPA1L2	5.05699	5.35655	5.05098	4.79086	4.43463	4.45217	-0.610462	0.000124284	TRUE	Down-regulated
145864	HAPLN3	3.92598	3.81448	3.61773	3.09083	3.02319	3.18124	-0.761256	4.82394e-06	TRUE	Down-regulated
146909	KIF18B	3.21097	3.5929	3.61498	2.58077	2.60733	2.57277	-1.02686	2.80036e-07	TRUE	Down-regulated
146956	EME1	2.26753	2.49377	2.32677	1.38568	1.39191	1.44959	-1.32908	2.97175e-07	TRUE	Down-regulated
149420	PDIK1L	3.404	3.46672	3.27862	2.60421	3.02812	2.94193	-0.589962	0.000301034	TRUE	Down-regulated
150468	CKAP2L	2.61088	2.73987	2.7228	2.12581	2.09564	2.08057	-0.731458	6.88354e-06	TRUE	Down-regulated
150771	ITPRIPL1	3.76499	4.02175	4.08601	3.21685	3.28996	3.51816	-0.675558	5.88343e-05	TRUE	Down-regulated
150864	FAM117B	2.23253	2.36541	2.3002	1.74774	1.8542	1.86901	-0.631296	6.85482e-05	TRUE	Down-regulated
151194	METTL21A	2.7025	2.5756	2.70082	2.0921	2.06021	1.96313	-0.772752	2.21366e-06	TRUE	Down-regulated
151246	SGO2	2.54477	2.77993	3.13486	2.18523	2.22343	2.14714	-0.798857	5.11658e-05	TRUE	Down-regulated
152189	CMTM8	3.76698	3.58278	3.75305	2.36661	2.90027	2.81469	-1.13341	6.17372e-06	TRUE	Down-regulated
152518	NFXL1	2.50645	2.53486	2.52068	1.99561	1.91014	2.03057	-0.685539	3.42567e-05	TRUE	Down-regulated
154007	SNRNP48	4.06416	4.0542	4.11138	2.41736	2.28974	2.21157	-1.99915	1.24454e-11	TRUE	Down-regulated
154467	CCDC167	5.26628	5.2344	5.39389	4.85988	4.5705	4.73452	-0.586912	0.000199872	TRUE	Down-regulated
157313	CDCA2	2.57222	2.81858	2.88387	1.89692	2.02993	1.96683	-1.00012	2.47003e-07	TRUE	Down-regulated
157570	ESCO2	2.9777	3.18472	3.19092	2.56632	2.09809	2.31332	-0.913775	7.54902e-06	TRUE	Down-regulated
163786	SASS6	2.55896	2.58538	2.55826	1.49848	1.74729	1.68082	-1.22082	1.26946e-07	TRUE	Down-regulated
165055	CCDC138	2.94352	3.00387	3.10748	1.56636	1.77013	1.84755	-1.62735	7.38692e-09	TRUE	Down-regulated
168620	BHLHA15	4.8879	4.73708	5.04861	3.9811	4.08076	4.35715	-0.789443	4.31074e-05	TRUE	Down-regulated
169200	TMEM64	2.66332	2.81338	2.5779	2.22659	2.09215	2.19871	-0.6299	7.59297e-05	TRUE	Down-regulated
170463	SSBP4	3.25372	3.06445	3.01288	2.28385	2.46989	2.53635	-0.803171	1.05978e-05	TRUE	Down-regulated
192286	HIGD2A	7.21753	6.99729	7.21399	6.16816	6.68369	6.72184	-0.611447	0.000295284	TRUE	Down-regulated
195828	ZNF367	2.47683	2.6721	2.56632	1.77081	1.42743	1.58839	-1.26985	1.40927e-07	TRUE	Down-regulated
196410	METTL7B	2.33487	2.02067	2.33443	1.68398	1.35595	1.13003	-1.13719	0.000407093	TRUE	Down-regulated
197259	MLKL	4.34016	4.33956	4.42884	3.21031	3.45573	3.40882	-1.08888	1.84482e-08	TRUE	Down-regulated
199953	TMEM201	3.29735	3.49105	3.58808	2.45699	2.61906	2.59131	-1.04157	5.05118e-08	TRUE	Down-regulated
201254	CENPX	5.50971	5.64784	5.81021	5.28269	4.7438	4.68448	-0.740922	0.000134504	TRUE	Down-regulated
201725	c4orf46	2.79961	3.00886	2.83025	1.77092	1.85935	1.9063	-1.3008	2.40353e-08	TRUE	Down-regulated
203068	TUBB	9.08316	9.17129	9.32708	7.52044	7.68319	7.84895	-1.51178	2.40621e-10	TRUE	Down-regulated
204801	NLRP11	6.73418	6.65367	6.35308	5.65308	5.68633	5.67423	-0.931539	9.00735e-08	TRUE	Down-regulated
220042	DDIAS	2.94854	2.95799	3.17009	1.89449	1.89258	1.83714	-1.42453	5.51137e-09	TRUE	Down-regulated
220134	SKA1	3.59656	3.81064	3.80082	2.55588	2.94987	2.83753	-1.07241	4.06203e-07	TRUE	Down-regulated
220869	CBWD5	2.00546	2.18678	2.30812	1.28352	1.82665	1.54606	-0.856766	0.000643306	TRUE	Down-regulated
221150	SKA3	2.98052	3.20931	3.44695	2.44986	2.46659	2.45135	-0.89876	6.83076e-06	TRUE	Down-regulated
221895	JAZF1	3.67741	3.51106	3.27029	2.74083	2.89314	2.98666	-0.698477	6.27154e-05	TRUE	Down-regulated
246100	CTAG1A	5.31752	5.15194	5.07656	4.44581	4.31442	4.57049	-0.763797	1.09986e-05	TRUE	Down-regulated
253461	ZBTB38	5.4238	5.55193	5.61023	4.28669	4.41772	4.4921	-1.16853	1.61786e-09	TRUE	Down-regulated
253782	CERS6	3.07087	3.23417	3.07005	2.51413	2.53574	2.56522	-0.68651	3.44737e-06	TRUE	Down-regulated
253982	ASPHD1	2.41751	2.42274	2.28241	1.36273	1.07504	1.07279	-1.70322	1.46617e-06	TRUE	Down-regulated
254552	NUDT8	5.88457	5.86556	5.99931	4.23631	4.3008	4.39472	-1.65932	1.19262e-10	TRUE	Down-regulated
256281	NUDT14	3.61434	3.19374	3.20775	2.63943	2.59992	2.88785	-0.726549	0.000652046	TRUE	Down-regulated
259266	ASPM	2.97706	3.26597	3.48361	1.93144	1.93785	1.7872	-1.66476	1.42218e-09	TRUE	Down-regulated
283643	C14orf80	3.94599	3.80859	3.79632	3.11002	2.79474	2.704	-1.06574	6.73674e-07	TRUE	Down-regulated
283742	FAM98B	3.6957	3.81909	3.69345	2.95305	3.09449	3.24839	-0.703277	7.33726e-06	TRUE	Down-regulated
283871	PGP	3.39928	3.43109	3.50396	2.80002	2.51631	2.70996	-0.865727	1.63926e-06	TRUE	Down-regulated
284106	CISD3	4.64884	4.50647	4.80607	3.60464	3.56892	3.52011	-1.16219	8.83715e-09	TRUE	Down-regulated
284403	WDR62	3.00493	3.16122	3.12461	1.82072	1.86473	1.71788	-1.60391	4.34396e-10	TRUE	Down-regulated
284615	ANKRD34A	2.3777	2.42233	2.67714	1.75941	2.15827	2.15275	-0.600005	0.00177181	TRUE	Down-regulated
285313	IGSF10	5.28856	5.52877	5.55472	4.69895	4.84877	4.87789	-0.671436	3.40991e-06	TRUE	Down-regulated
285367	RPUSD3	5.28336	4.98536	5.19017	4.59075	4.52226	4.48727	-0.644555	2.19431e-05	TRUE	Down-regulated
286410	ATP11C	3.41607	3.50496	3.43794	2.42036	2.68545	2.77805	-0.938138	3.57968e-07	TRUE	Down-regulated
286480	UBE2E4P	2.68089	2.65086	2.78765	1.97379	2.06509	2.34602	-0.712458	0.00315531	TRUE	Down-regulated
286826	LIN9	2.89484	2.77716	2.99388	1.63111	1.87827	1.857	-1.39138	1.70878e-08	TRUE	Down-regulated
317749	DHRS4L2	3.88115	3.8767	3.90727	3.23847	3.03214	3.01706	-0.860757	1.60613e-06	TRUE	Down-regulated
326625	MMAB	3.40863	3.41423	3.3052	2.64862	2.88709	2.93602	-0.624928	3.968e-05	TRUE	Down-regulated
333929	SNAI3	3.36651	3.21568	3.58245	1.91949	2.65276	2.88021	-1.0156	0.000472832	TRUE	Down-regulated
338440	ANO9	3.00115	3.04865	2.81513	2.00095	2.24719	2.14856	-1.00203	4.24926e-07	TRUE	Down-regulated
339456	TMEM52	3.80632	3.18887	3.86754	1.36252	1.13887	1.41648	-2.95003	2.19842e-09	TRUE	Down-regulated
339829	CCDC39	2.37486	2.28612	2.31357	1.40654	1.76771	1.49922	-1.04413	5.8111e-06	TRUE	Down-regulated
340591	CA5BP1	3.51974	3.22784	3.47743	2.63279	2.93067	2.88808	-0.677369	0.00136147	TRUE	Down-regulated
347733	TUBB2B	5.62771	5.90214	6.03564	3.32446	3.73322	3.66693	-2.39001	2.25706e-11	TRUE	Down-regulated
349667	RTN4RL2	4.55003	4.43354	4.7792	3.69451	4.0796	4.11761	-0.659551	0.000135939	TRUE	Down-regulated
374378	GALNT18	2.96704	2.99842	3.00395	1.01848	0.966677	1.16181	-2.69751	1.44411e-12	TRUE	Down-regulated
374383	NCR3LG1	3.34895	3.61546	3.51238	2.16852	2.47736	2.52867	-1.27158	1.72607e-08	TRUE	Down-regulated
374393	FAM111B	4.82686	4.98343	4.97939	4.05055	3.93088	3.97065	-0.991893	1.21803e-08	TRUE	Down-regulated
387103	CENPW	2.78372	2.70842	2.93582	2.18164	1.89419	1.99092	-0.960962	2.13684e-06	TRUE	Down-regulated
387882	C12orf75	4.59378	4.71186	4.73993	2.93626	3.04909	3.15714	-1.768	2.27993e-10	TRUE	Down-regulated
388524	RPSAP58	9.77161	9.40591	9.45028	8.10842	8.27595	8.46441	-1.26474	8.84607e-09	TRUE	Down-regulated
388962	BOLA3	5.8776	5.91304	6.23488	4.59628	4.75315	4.6917	-1.37581	9.4921e-09	TRUE	Down-regulated
391356	PTRHD1	5.57461	5.14074	5.30668	3.64526	3.90737	4.20592	-1.48811	1.26922e-07	TRUE	Down-regulated
400569	MED11	3.55196	3.40831	3.47033	2.64332	2.97728	2.9029	-0.719698	0.000580065	TRUE	Down-regulated
400629	TEX19	4.32942	4.26531	4.29949	3.41574	3.54066	3.35697	-0.923607	2.01441e-07	TRUE	Down-regulated
400916	CHCHD10	7.55717	7.30819	7.71589	6.12528	6.45983	6.61535	-1.13586	1.58872e-07	TRUE	Down-regulated
401505	TOMM5	6.5532	6.54283	6.9286	5.87699	5.77435	5.76015	-0.892889	6.01738e-07	TRUE	Down-regulated
404217	CTXN1	3.90789	3.99001	4.24349	3.27802	3.24307	3.62872	-0.720814	0.000188855	TRUE	Down-regulated
440145	MZT1	3.58188	3.59959	3.6238	2.95261	2.98881	2.92223	-0.722586	5.68429e-06	TRUE	Down-regulated
440567	UQCRHL	7.11437	7.65941	7.93901	6.70232	6.89706	7.034	-0.735004	0.000300923	TRUE	Down-regulated
440590	ZYG11A	2.04421	2.15767	2.22693	1.57439	1.59777	1.36848	-0.87582	1.6834e-05	TRUE	Down-regulated
441478	NRARP	2.9363	3.09193	3.29579	2.58166	2.4459	2.3838	-0.749039	5.77709e-05	TRUE	Down-regulated
445571	CBWD3	1.99605	2.5788	2.80673	1.63812	1.92126	2.19736	-0.741686	0.0109546	TRUE	Down-regulated
494115	RBMXL1	3.43025	3.5895	3.41574	2.90997	2.81799	2.81809	-0.709726	2.84314e-06	TRUE	Down-regulated
494143	CHAC2	3.91705	4.04192	4.20765	3.46935	3.05931	3.11163	-0.897731	1.71997e-05	TRUE	Down-regulated
644019	CBWD6	3.65313	3.88837	4.04868	3.13211	3.06076	3.28837	-0.780596	2.84632e-05	TRUE	Down-regulated
645958	RPS18P9	3.27355	3.38562	3.82079	2.59812	3.0839	2.89691	-0.737384	0.00223603	TRUE	Down-regulated
647033	PA2G4P4	5.9122	5.73197	6.04001	4.22914	4.39355	4.45053	-1.58948	1.49979e-10	TRUE	Down-regulated
653162	RPSAP9	2.44812	3.4135	2.47169	1.47587	1.85655	1.31714	-1.67535	4.03788e-05	TRUE	Down-regulated
653820	FAM72B	2.3225	2.58925	2.57976	1.56492	1.50895	1.50118	-1.31096	5.02103e-08	TRUE	Down-regulated
654483	BOLA2B	3.10368	3.36951	4.04169	2.78829	2.48552	2.8965	-0.935826	0.0011776	TRUE	Down-regulated
664709	HNRNPA1P10	8.25156	7.63709	7.89655	7.10986	6.99688	7.00429	-0.91696	1.68414e-06	TRUE	Down-regulated
728340	GTF2H2C	2.22701	2.2423	2.64327	1.89637	1.90818	1.99792	-0.585034	0.00570496	TRUE	Down-regulated
728689	EIF3CL	5.43411	5.62592	5.80533	3.95752	4.29791	4.33103	-1.48052	2.42448e-09	TRUE	Down-regulated
728833	FAM72D	2.1708	2.60604	2.71424	1.51318	1.64448	1.47061	-1.30526	7.97993e-07	TRUE	Down-regulated
729431	GAGE12E	2.55734	2.6956	2.55409	1.19495	1.69198	1.87975	-1.33232	0.00122018	TRUE	Down-regulated
729447	GAGE2A	6.39617	6.59549	6.82402	6.02625	5.83939	6.13655	-0.618376	0.000120503	TRUE	Down-regulated
100037417	DDTL	3.30894	3.70895	3.39798	2.71833	2.84343	2.84284	-0.772024	2.71548e-05	TRUE	Down-regulated
100131205	RPL21P28	2.62977	3.04325	3.11511	2.04983	2.6119	2.53081	-0.650566	0.0403476	TRUE	Down-regulated
100170841	C17orf96	4.73469	4.88106	5.14319	4.39655	4.25278	4.35892	-0.617199	3.86575e-05	TRUE	Down-regulated
100272147	cmc4	3.04227	2.5697	2.98459	2.04206	2.32204	2.31891	-0.791091	0.00244745	TRUE	Down-regulated
14	AAMP	5.79234	5.76882	5.90084	5.73033	5.7053	5.71139	-0.108125	0.338613	TRUE	No-change
22	ABCB7	4.80411	4.81248	4.63785	4.20747	4.23409	4.25987	-0.544049	3.3511e-05	TRUE	No-change
23	ABCF1	5.78556	5.76225	5.92342	5.62708	5.56156	5.53832	-0.254065	0.0129453	TRUE	No-change
25	abl1	3.85597	3.98856	3.87042	4.27162	4.34296	4.27474	0.414438	0.000248103	TRUE	No-change
27	ABL2	2.27713	2.465	2.45692	2.44769	2.21747	2.42271	-0.0435143	0.896008	TRUE	No-change
30	ACAA1	3.83962	3.91399	4.00882	3.95969	3.91581	3.77287	-0.0393032	0.926589	TRUE	No-change
31	ACACA	3.77468	3.96498	3.75487	3.25015	3.40285	3.4618	-0.503063	9.6266e-05	TRUE	No-change
34	ACADM	3.62833	3.6855	3.55001	4.20446	3.78278	3.67143	0.312298	0.0485177	TRUE	No-change
37	ACADVL	7.20265	7.05244	6.98573	7.54932	7.41322	7.40904	0.37835	0.000834093	TRUE	No-change
47	ACLY	6.63795	6.73775	6.7929	6.22529	6.1912	6.15402	-0.539967	9.48049e-06	TRUE	No-change
48	ACO1	3.67965	3.70382	3.57069	3.58073	3.57345	3.46737	-0.119942	0.357949	TRUE	No-change
50	ACO2	6.41706	6.49247	6.27883	6.49655	6.56726	6.54711	0.139969	0.195969	TRUE	No-change
52	ACP1	5.00917	4.89243	5.12401	5.3917	5.21307	5.16846	0.257959	0.0265424	TRUE	No-change
71	ACTG1	10.6275	10.5748	10.5798	10.0444	10.2866	10.3616	-0.357428	0.00192155	TRUE	No-change
81	ACTN4	5.89608	5.9229	5.70902	5.85238	5.83933	5.80448	-0.0135499	1	TRUE	No-change
86	ACTL6A	7.0128	7.08114	7.14842	6.93377	6.68451	6.73877	-0.293902	0.00750912	TRUE	No-change
97	ACYP1	3.10184	3.29597	3.17007	3.39823	3.0034	3.21416	0.0330558	1	TRUE	No-change
100	ADA	5.78496	5.78923	5.82884	5.50073	5.5952	5.58339	-0.246334	0.0146674	TRUE	No-change
103	ADAR	6.3797	6.48078	6.30182	6.7004	6.72213	6.66388	0.309711	0.00285341	TRUE	No-change
107	ADCY1	2.22355	2.29574	1.95975	2.21879	2.12328	2.16809	0.0071325	1	TRUE	No-change
120	ADD3	4.0474	3.92396	3.69473	3.44711	3.39689	3.41139	-0.51715	0.0001732	TRUE	No-change
128	ADH5	4.17284	4.05742	3.98862	4.17847	3.96469	4.02937	-0.0121481	1	TRUE	No-change
133	ADM	4.22473	4.15512	4.26814	4.77202	4.74121	4.72615	0.555122	3.96303e-05	TRUE	No-change
143	PARP4	5.00982	5.06726	4.91745	5.20252	5.11428	5.13586	0.156889	0.125714	TRUE	No-change
156	GRK2	5.88965	5.83856	5.69352	5.61416	5.77652	5.81226	-0.074554	0.603409	TRUE	No-change
160	AP2A1	5.15861	5.13214	4.95449	4.94317	5.28726	5.27874	0.0951683	0.552635	TRUE	No-change
162	AP1B1	6.14912	6.0877	5.99479	6.10709	6.30251	6.29301	0.160326	0.141557	TRUE	No-change
163	AP2B1	5.67794	5.66174	5.63857	5.65669	5.6516	5.74403	0.025692	0.966456	TRUE	No-change
164	AP1G1	5.22917	5.36881	5.29719	5.30806	5.3565	5.44624	0.0734021	0.582929	TRUE	No-change
166	AES	7.12768	6.97759	7.16085	7.30537	7.44477	7.43568	0.307556	0.00408216	TRUE	No-change
182	JAG1	2.68135	2.76044	2.66599	2.75108	2.5888	2.48654	-0.103348	0.521377	TRUE	No-change
207	AKT1	4.66046	4.73352	4.63442	4.91408	4.96659	4.93178	0.270401	0.00684115	TRUE	No-change
208	AKT2	3.95322	4.06439	4.03561	3.99538	4.02466	3.98545	-0.0180152	1	TRUE	No-change
211	ALAS1	4.84628	4.89392	4.952	5.16836	5.21338	5.17884	0.297431	0.00456474	TRUE	No-change
213	ALB	1.73284	1.87609	2.2562	0.0001	2.33108	2.35748	-0.170962	1	TRUE	No-change
223	ALDH9A1	5.33355	5.36177	5.2773	5.58752	5.54313	5.49089	0.222031	0.0263967	TRUE	No-change
224	ALDH3A2	3.67391	3.70566	3.76201	3.56057	3.67262	3.60472	-0.111053	0.384488	TRUE	No-change
230	ALDOC	5.65656	5.56182	5.27229	5.2699	5.15817	5.11696	-0.328635	0.0107306	TRUE	No-change
267	AMFR	4.75662	4.74408	4.59802	5.10476	5.01173	4.98299	0.345455	0.00160416	TRUE	No-change
271	AMPD2	3.4628	3.48289	3.4281	3.53706	3.47886	3.42797	0.0273357	0.980762	TRUE	No-change
274	BIN1	2.26279	2.24935	2.21273	2.02162	1.75324	1.87127	-0.459466	0.00534035	TRUE	No-change
291	SLC25A4	3.06046	2.91841	3.07676	3.52207	3.16372	3.06688	0.281663	0.0647677	TRUE	No-change
308	ANXA5	5.89936	5.85664	5.88265	6.35975	6.24327	6.22273	0.403611	0.000280386	TRUE	No-change
309	ANXA6	5.52655	5.52286	5.22291	5.63682	5.79871	5.67584	0.280383	0.0176993	TRUE	No-change
310	ANXA7	6.04839	6.07466	5.9883	5.75047	5.62956	5.51255	-0.409442	0.000402794	TRUE	No-change
311	ANXA11	6.42139	6.31136	6.32842	6.49049	6.73903	6.79781	0.33069	0.0041348	TRUE	No-change
312	ANXA13	3.18641	3.83199	4.50038	3.96767	4.21831	4.25952	0.217536	0.529571	TRUE	No-change
317	APAF1	1.99633	2.20575	1.96809	2.19233	2.14947	2.31075	0.204168	0.154494	TRUE	No-change
318	NUDT2	4.12044	4.03503	4.19532	4.34321	4.30213	4.26064	0.195281	0.16178	TRUE	No-change
324	APC	2.31045	2.43499	2.42554	2.44152	2.48628	2.54183	0.11986	0.342886	TRUE	No-change
327	APEH	6.2724	6.21296	6.22186	6.12879	6.02928	6.02962	-0.174723	0.0762654	TRUE	No-change
328	APEX1	6.6941	6.7305	6.80606	6.47338	6.16585	6.25417	-0.444137	0.000318578	TRUE	No-change
330	BIRC3	4.38684	4.49751	4.04914	4.55104	4.51167	4.42879	0.184033	0.173594	TRUE	No-change
331	XIAP	3.3677	3.41844	3.31866	3.50208	3.46845	3.64681	0.189408	0.0799818	TRUE	No-change
351	APP	7.59908	7.6258	7.60996	7.59088	7.49508	7.55161	-0.0655457	0.603409	TRUE	No-change
353	APRT	7.33376	7.11219	7.36197	6.9289	6.85168	6.96538	-0.359829	0.00179358	TRUE	No-change
360	AQP3	4.54004	4.49109	4.60072	4.05341	4.34739	4.58502	-0.215023	0.161341	TRUE	No-change
372	ARCN1	5.96299	5.92023	5.95187	5.94527	6.05102	6.11588	0.0951116	0.415478	TRUE	No-change
373	TRIM23	2.51954	2.59366	2.31009	2.71809	2.7226	2.74769	0.300441	0.0346024	TRUE	No-change
375	ARF1	8.26559	8.15551	8.3204	8.14694	8.21291	8.32656	-0.0182534	1	TRUE	No-change
377	ARF3	5.41058	5.56878	5.54464	6.04413	5.99883	6.04041	0.52789	1.30379e-05	TRUE	No-change
378	ARF4	6.31932	6.24121	6.42676	6.11248	6.0319	6.08464	-0.257655	0.0128956	TRUE	No-change
381	ARF5	7.02452	6.78342	6.927	7.14851	7.16846	7.21039	0.263086	0.0131679	TRUE	No-change
382	ARF6	5.04351	5.01951	4.94503	5.42707	5.17883	5.13887	0.259588	0.0218906	TRUE	No-change
387	RHOA	8.28727	8.30488	8.24333	8.28331	8.28343	8.28899	0.0065485	1	TRUE	No-change
389	RHOC	5.42657	5.12841	5.00076	4.65316	4.93667	4.86765	-0.385952	0.00787985	TRUE	No-change
391	RHOG	4.26721	4.12075	4.44778	4.45442	4.3892	4.49046	0.168266	0.229969	TRUE	No-change
392	ARHGAP1	4.86328	4.8498	4.67612	5.0177	5.06519	5.04687	0.252995	0.0157275	TRUE	No-change
394	ARHGAP5	2.72123	2.80823	2.7083	2.81197	2.89471	2.98132	0.174612	0.127201	TRUE	No-change
395	ARHGAP6	1.82754	1.81342	1.73604	2.16534	2.01445	2.05742	0.393601	0.00547677	TRUE	No-change
396	ARHGDIA	7.63586	7.66762	7.82975	7.25453	7.43045	7.47365	-0.326485	0.00367964	TRUE	No-change
397	ARHGDIB	8.00438	7.89559	7.94575	7.37147	7.5327	7.53577	-0.469871	6.22867e-05	TRUE	No-change
400	ARL1	4.54558	4.51893	4.60208	4.37334	4.50393	4.48176	-0.107776	0.371917	TRUE	No-change
403	ARL3	2.39987	2.30726	2.40365	2.28667	2.23349	2.25969	-0.137325	0.402696	TRUE	No-change
405	ARNT	4.00814	4.12984	3.97152	4.24673	4.39205	4.31133	0.295401	0.00673043	TRUE	No-change
409	ARRB2	4.41245	4.57644	4.68687	4.81754	4.66283	4.62021	0.146377	0.269984	TRUE	No-change
427	ASAH1	4.58756	4.50943	4.28958	4.3835	4.4141	4.36178	-0.0841275	0.594848	TRUE	No-change
439	ASNA1	6.25033	6.26396	6.32158	6.81284	6.6925	6.67239	0.453818	8.47699e-05	TRUE	No-change
460	ASTN1	3.11932	3.14636	2.92646	3.19757	3.34192	3.33134	0.251567	0.0332658	TRUE	No-change
466	ATF1	3.99313	4.01468	3.98956	4.00398	3.88155	3.88087	-0.0793129	0.603409	TRUE	No-change
467	ATF3	3.27653	2.84238	2.25218	3.66764	3.25337	3.02907	0.574293	0.0342033	TRUE	No-change
472	ATM	2.37115	2.52573	2.23585	2.13744	2.21722	2.1158	-0.284184	0.0227869	TRUE	No-change
473	RERE	4.76287	4.72646	4.5087	4.49976	4.7403	4.71477	-0.015819	1	TRUE	No-change
476	ATP1A1	7.29892	7.2939	7.26243	7.43092	7.36927	7.37979	0.109137	0.298672	TRUE	No-change
488	ATP2A2	5.99471	6.16021	6.16458	5.6668	5.62736	5.7005	-0.451154	9.04498e-05	TRUE	No-change
489	ATP2A3	4.86422	4.78926	4.52808	5.00492	5.06174	5.00677	0.301007	0.00944053	TRUE	No-change
490	ATP2B1	2.77903	2.91801	2.8595	2.77325	2.66978	2.63098	-0.186876	0.11384	TRUE	No-change
493	ATP2B4	3.26573	3.22903	2.78711	3.45318	3.34208	3.42063	0.333024	0.0227657	TRUE	No-change
498	ATP5A1	8.96137	8.99659	9.08453	8.60397	8.62327	8.70132	-0.372508	0.000484498	TRUE	No-change
506	ATP5B	9.50294	9.50804	9.63559	9.20727	9.24826	9.32277	-0.290439	0.00461863	TRUE	No-change
509	ATP5C1	7.5821	7.55695	7.80551	7.09182	7.25861	7.24761	-0.454763	0.000224338	TRUE	No-change
514	ATP5E	6.73775	6.52706	6.87869	6.80056	6.49406	6.70952	-0.0461002	0.900535	TRUE	No-change
515	ATP5F1	6.50398	6.37199	6.64005	6.096	6.06619	6.13256	-0.416367	0.000364841	TRUE	No-change
521	ATP5I	6.71168	6.9644	7.55335	7.22432	7.04936	7.17082	0.0277813	1	TRUE	No-change
522	ATP5J	6.6007	6.5676	6.90212	6.61001	6.42434	6.5183	-0.180073	0.148917	TRUE	No-change
523	ATP6V1A	5.80089	5.76815	5.71444	5.76595	5.85206	5.86107	0.0664265	0.603409	TRUE	No-change
527	ATP6V0C	7.14561	6.86542	7.15711	7.50027	7.6481	7.60667	0.52714	5.9328e-05	TRUE	No-change
528	ATP6V1C1	3.91099	4.03847	4.11324	4.04377	4.0604	4.13384	0.0592667	0.698984	TRUE	No-change
533	ATP6V0B	6.74915	6.60832	6.8004	6.69525	6.6687	6.68518	-0.038787	0.858243	TRUE	No-change
535	ATP6V0A1	4.8215	4.81336	4.8512	5.23776	5.29212	5.24085	0.441588	6.98873e-05	TRUE	No-change
538	ATP7A	3.08883	3.19938	3.17735	3.37487	3.35823	3.40574	0.249325	0.017156	TRUE	No-change
539	ATP5O	8.13745	7.98303	8.16688	7.79058	7.76331	7.77111	-0.324173	0.0020973	TRUE	No-change
545	ATR	3.51862	3.68761	3.65429	3.45878	3.43464	3.52471	-0.163238	0.131841	TRUE	No-change
546	ATRX	3.40284	3.50974	3.37406	3.82046	3.79403	3.76417	0.395624	0.000323058	TRUE	No-change
550	AUP1	6.39634	6.33859	6.65228	5.9331	6.0595	6.06786	-0.4545	0.000332203	TRUE	No-change
563	AZGP1	5.63186	5.28883	5.40406	5.73461	5.62373	5.5333	0.190822	0.144657	TRUE	No-change
593	BCKDHA	5.24623	5.14694	5.05376	5.12878	5.26401	5.1834	0.0428848	0.858243	TRUE	No-change
595	CCND1	3.28639	3.53125	3.62539	3.13037	3.23344	2.92272	-0.43187	0.00330742	TRUE	No-change
602	BCL3	3.84809	3.54027	3.27862	3.28384	3.64209	3.65173	-0.0454503	0.981002	TRUE	No-change
606	NBEAP1	7.66307	7.68178	7.43702	7.8805	7.97354	7.99875	0.355149	0.00194967	TRUE	No-change
613	BCR	3.42304	3.46356	3.60358	3.64428	3.66858	3.62944	0.161727	0.143865	TRUE	No-change
617	Bcs1l	3.65937	3.73001	3.64667	3.45298	3.27449	3.19673	-0.398338	0.00307037	TRUE	No-change
637	BID	3.30567	3.31575	3.65632	3.55399	3.33373	3.16759	-0.0788073	0.758268	TRUE	No-change
639	PRDM1	2.98013	3.1039	2.93684	3.29128	3.49058	3.43605	0.446876	0.000366842	TRUE	No-change
644	BLVRA	6.21776	6.18234	6.15906	6.9966	6.5627	6.54098	0.538073	0.000276291	TRUE	No-change
645	BLVRB	6.41442	5.98566	6.03265	5.92532	5.83546	5.86533	-0.283477	0.0372769	TRUE	No-change
659	BMPR2	2.78805	2.82042	2.72632	3.1559	3.26648	3.40505	0.570005	2.0132e-05	TRUE	No-change
661	POLR3D	3.11392	3.17693	3.21817	3.38714	3.39403	3.43279	0.260443	0.0191629	TRUE	No-change
662	BNIP1	2.81211	2.90173	3.0785	2.60094	2.32344	2.37846	-0.579751	0.00363629	TRUE	No-change
663	BNIP2	4.42149	4.43616	4.26209	4.18558	4.2607	4.27508	-0.141763	0.193629	TRUE	No-change
665	BNIP3L	4.07136	4.05031	3.84138	4.3676	4.34392	4.36375	0.389577	0.00116454	TRUE	No-change
667	DST	2.12414	2.26931	2.1534	2.59854	2.41498	2.6408	0.460856	0.000237794	TRUE	No-change
669	BPGM	2.23983	2.40561	2.20655	2.569	1.98287	1.97807	-0.0847192	0.871426	TRUE	No-change
670	BPHL	2.98619	3.0246	2.98556	3.10371	3.19815	3.15933	0.174423	0.234347	TRUE	No-change
677	ZFP36L1	3.02263	2.91969	2.55469	3.36872	3.39078	3.30323	0.579671	0.000457762	TRUE	No-change
678	ZFP36L2	6.78505	6.80775	6.73512	6.37532	6.57144	6.65449	-0.240681	0.0260468	TRUE	No-change
687	KLF9	3.35995	3.25651	2.89153	3.21241	2.97036	2.95169	-0.144459	0.433248	TRUE	No-change
689	BTF3	9.10302	8.9911	9.18423	8.75064	8.84245	8.88495	-0.268535	0.0101206	TRUE	No-change
705	BYSL	4.29146	4.38437	4.45345	4.10981	3.96033	3.93953	-0.392754	0.00127438	TRUE	No-change
706	TSPO	7.44079	7.09066	7.18276	6.78063	6.90828	7.05111	-0.331152	0.00868403	TRUE	No-change
734	OSGIN2	3.2249	3.24163	3.20261	3.73191	3.58323	3.57052	0.451041	0.000293356	TRUE	No-change
738	VPS51	6.52159	6.38008	6.31412	5.97734	6.1835	6.32543	-0.242575	0.0420353	TRUE	No-change
741	ZNHIT2	4.94617	4.67648	5.04292	4.17428	4.51609	4.57509	-0.490005	0.00234131	TRUE	No-change
746	TMEM258	7.84845	7.77293	8.01482	8.02782	7.94261	7.99793	0.108115	0.382113	TRUE	No-change
752	FMNL1	6.19946	6.09814	5.83621	6.11784	6.27151	6.23233	0.158353	0.205786	TRUE	No-change
755	c21orf2	2.89717	2.82284	2.86376	3.18915	3.39525	3.26512	0.479302	0.000637345	TRUE	No-change
788	SLC25A20	5.71836	5.69172	5.84107	6.46152	6.21848	6.17661	0.54875	4.04859e-05	TRUE	No-change
801	CALM1	5.15279	5.24573	5.29853	5.01694	4.89042	4.83422	-0.326828	0.00263926	TRUE	No-change
805	CALM2	8.31761	8.41673	8.50321	8.66552	8.31963	8.2671	0.0145508	1	TRUE	No-change
808	CALM3	5.81705	5.85398	5.72446	5.99218	5.95398	5.8857	0.1481	0.15588	TRUE	No-change
811	CALR	9.72905	9.76065	9.96226	9.7281	9.6827	9.72107	-0.110455	0.344961	TRUE	No-change
813	CALU	5.29687	5.30317	5.31798	5.16866	5.08913	5.04535	-0.209452	0.0320189	TRUE	No-change
818	CAMK2G	2.72386	2.62395	2.58551	2.8486	2.85241	2.84936	0.241088	0.0349198	TRUE	No-change
819	CAMLG	4.10573	3.76845	3.80486	4.12323	3.9468	3.90179	0.103575	0.558669	TRUE	No-change
821	CANX	8.33431	8.46808	8.52417	8.29284	8.14854	8.24038	-0.216536	0.0360345	TRUE	No-change
822	CAPG	3.69028	3.54546	3.59036	3.35081	3.58437	3.58893	-0.110752	0.520693	TRUE	No-change
823	CAPN1	6.36347	6.31553	6.13921	6.70915	6.80435	6.75842	0.487295	5.54631e-05	TRUE	No-change
826	CAPNS1	6.37548	6.31237	6.28692	6.43333	6.6258	6.68345	0.261732	0.0148931	TRUE	No-change
829	CAPZA1	6.58774	6.5711	6.61211	6.313	6.36826	6.43211	-0.221214	0.0235045	TRUE	No-change
830	CAPZA2	5.45189	5.43522	5.4444	5.76406	5.78632	5.72334	0.320954	0.0017231	TRUE	No-change
831	CAST	4.99647	4.97815	4.86405	4.74059	4.73546	4.67105	-0.239451	0.0171451	TRUE	No-change
832	CAPZB	6.34496	6.40143	6.37512	6.5927	6.56247	6.50782	0.182882	0.0592343	TRUE	No-change
833	CARS	5.03	4.69721	4.10782	4.38196	4.23034	4.10703	-0.431028	0.0341892	TRUE	No-change
834	CASP1	2.51387	2.46439	2.47315	2.56723	2.52178	2.45432	0.0405163	0.979359	TRUE	No-change
835	CASP2	3.71676	3.91457	3.6533	3.97637	3.96705	3.98072	0.22419	0.0547395	TRUE	No-change
839	CASP6	2.06226	2.10156	2.01518	2.05106	1.6753	1.52852	-0.382505	0.0397856	TRUE	No-change
840	CASP7	3.26915	3.36804	3.36573	4.00755	3.72317	3.687	0.525328	0.000275142	TRUE	No-change
847	CAT	5.3591	5.24179	5.21265	5.02945	5.31025	5.34909	-0.0389476	0.913758	TRUE	No-change
861	RUNX1	2.30123	2.24993	2.14346	2.49805	2.36919	2.28955	0.197342	0.11204	TRUE	No-change
864	RUNX3	4.78883	4.70326	4.88233	4.79939	4.8797	4.78189	0.0283324	0.958277	TRUE	No-change
865	CBFB	6.24893	6.42872	6.31779	6.15995	5.9573	5.90063	-0.327234	0.00416735	TRUE	No-change
867	CBL	2.23277	2.32918	2.34523	2.41233	2.60432	2.68265	0.325084	0.00972167	TRUE	No-change
873	CBR1	3.64797	3.5084	3.76142	4.10214	3.75084	3.76051	0.262339	0.086474	TRUE	No-change
874	cbr3	4.47624	4.3736	4.67068	4.59114	4.46138	4.41892	-0.0190706	1	TRUE	No-change
883	KYAT1	2.85025	2.73632	2.69631	2.63069	2.35309	2.44117	-0.32967	0.03041	TRUE	No-change
889	KRIT1	3.03604	3.10759	2.96827	3.03012	3.33566	3.13359	0.148295	0.298405	TRUE	No-change
894	CCND2	5.50276	5.80474	5.72196	5.55944	5.54251	5.42451	-0.175626	0.127655	TRUE	No-change
896	CCND3	4.44151	4.4957	4.46578	4.94442	4.89688	4.81407	0.435853	0.000163314	TRUE	No-change
902	CCNH	3.45295	3.43602	3.63561	3.3301	3.34034	3.21084	-0.238695	0.0557984	TRUE	No-change
904	CCNT1	3.61091	3.75914	3.59364	4.19738	4.07001	4.05445	0.486024	7.83682e-05	TRUE	No-change
905	CCNT2	1.67612	1.90049	1.77687	2.08254	2.09293	2.01721	0.375539	0.00828827	TRUE	No-change
926	CD8B	8.12549	7.9313	7.90026	8.3667	8.43409	8.63546	0.49577	0.000126443	TRUE	No-change
928	CD9	6.13268	6.04707	6.26611	6.38839	6.57551	6.75657	0.43415	0.000810215	TRUE	No-change
940	CD28	6.58803	6.48154	6.18419	6.26632	6.331	6.37245	-0.105113	0.465683	TRUE	No-change
945	CD33	2.43897	2.35944	2.39719	2.29655	2.34965	2.13837	-0.16618	0.461719	TRUE	No-change
951	CD37	5.58688	5.42879	5.30126	5.35617	5.65939	5.66618	0.125283	0.396513	TRUE	No-change
963	CD53	5.79966	5.61667	5.33002	5.94102	5.85316	5.81299	0.282502	0.0320482	TRUE	No-change
965	CD58	3.36491	3.39068	3.3986	3.29469	3.61734	3.30872	0.0283631	1	TRUE	No-change
970	CD70	6.69467	6.41739	6.60739	6.40156	6.28611	6.08946	-0.314444	0.0124619	TRUE	No-change
977	CD151	6.60373	6.47595	6.56086	6.8043	6.87132	6.91334	0.318703	0.00222224	TRUE	No-change
987	LRBA	3.23589	3.24005	3.04605	3.32086	3.35742	3.50228	0.243654	0.0318808	TRUE	No-change
988	CDC5L	4.0932	4.1939	4.17521	4.02145	4.11635	4.12398	-0.0717014	0.600015	TRUE	No-change
989	2022-09-07	4.59154	4.56946	4.6558	4.90357	4.85531	4.82892	0.26711	0.00782266	TRUE	No-change
994	cdc25b	5.30039	5.38049	5.49918	5.53132	5.63339	5.57939	0.189991	0.0670748	TRUE	No-change
996	CDC27	4.49893	4.54591	4.64634	4.38688	4.52819	4.58619	-0.0661757	0.64025	TRUE	No-change
997	CDC34	4.83739	4.76365	4.9602	5.09931	5.20647	5.20239	0.322896	0.00516929	TRUE	No-change
998	CDC42	6.5697	6.62531	6.66766	6.73674	6.76604	6.78029	0.140907	0.159562	TRUE	No-change
1019	CDK4	6.57811	6.54451	6.52832	6.13989	5.9347	5.9798	-0.53541	1.65572e-05	TRUE	No-change
1020	CDK5	4.2635	4.06723	3.98126	4.44347	4.56535	4.54881	0.433422	0.00241682	TRUE	No-change
1021	CDK6	4.94133	5.05958	4.83947	4.78006	4.77304	4.79553	-0.17259	0.0977849	TRUE	No-change
1022	CDK7	5.08482	5.00797	5.12618	5.0035	4.94765	4.82654	-0.149436	0.21817	TRUE	No-change
1024	CDK8	3.21893	3.26451	3.24327	2.83208	2.74087	2.82856	-0.502417	0.000207896	TRUE	No-change
1025	CDK9	5.11842	5.0618	5.09044	5.76853	5.54351	5.52277	0.540303	3.00996e-05	TRUE	No-change
1027	CDKN1B	5.11336	5.07968	4.90253	5.58193	5.5768	5.48485	0.528078	3.09352e-05	TRUE	No-change
1029	CDKN2A	4.43921	4.17216	4.28709	4.71931	4.64656	4.69216	0.40123	0.000619124	TRUE	No-change
1039	CDR2	4.21815	4.4046	4.64677	4.13695	4.02523	4.16186	-0.343196	0.0119087	TRUE	No-change
1059	CENPB	4.3537	4.55144	4.54668	5.08057	5.01384	4.99093	0.562826	1.91215e-05	TRUE	No-change
1060	CENPC	2.41068	2.48224	2.36552	2.39744	2.5061	2.39602	0.0155572	1	TRUE	No-change
1069	cetn2	5.35118	5.41251	5.53081	5.57821	5.29042	5.42088	0.00342117	1	TRUE	No-change
1070	CETN3	3.95694	3.91709	3.90506	4.40016	3.92001	3.95089	0.202335	0.242294	TRUE	No-change
1072	CFL1	9.70108	9.70532	9.77469	9.87726	9.86249	9.88728	0.14844	0.130106	TRUE	No-change
1105	CHD1	3.68496	3.81509	3.87268	3.82056	3.82802	3.78856	0.0204991	1	TRUE	No-change
1106	CHD2	4.23462	4.17324	3.82327	4.77419	4.5081	4.3861	0.504134	0.00101304	TRUE	No-change
1108	CHD4	6.48109	6.57161	6.41455	6.6684	6.54436	6.56569	0.104577	0.361208	TRUE	No-change
1112	FOXN3	2.9672	3.0121	2.80879	3.29486	3.25426	3.36807	0.423851	0.000564715	TRUE	No-change
1116	CHI3L1	4.92872	4.92587	4.353	4.53404	4.70048	4.49191	-0.188497	0.29125	TRUE	No-change
1119	CHKA	4.05406	4.13181	4.23271	3.82395	4.09048	4.02927	-0.168258	0.16904	TRUE	No-change
1131	CHRM3	2.10067	2.12242	1.80381	2.39184	2.45265	2.43353	0.524033	0.000937172	TRUE	No-change
1140	chrnb1	4.44238	4.31614	4.3725	3.68585	3.94856	3.96426	-0.541117	0.000141433	TRUE	No-change
1147	CHUK	3.45549	3.63164	3.72593	3.35577	3.36204	3.33782	-0.28319	0.0210395	TRUE	No-change
1154	CISH	2.28936	2.29227	2.22571	2.4411	2.38845	2.28851	0.133403	0.379429	TRUE	No-change
1155	TBCB	5.29755	5.18279	5.25986	5.17988	5.14737	5.22584	-0.0643213	0.660361	TRUE	No-change
1161	ERCC8	2.46145	2.47085	2.48724	2.37805	2.45255	2.49389	-0.0406724	0.970811	TRUE	No-change
1163	CKS1B	5.66896	5.56668	5.77306	5.41945	5.18608	5.25204	-0.388642	0.00251037	TRUE	No-change
1173	AP2M1	7.6946	7.67619	7.69909	8.30745	8.2343	8.25155	0.577154	2.71289e-06	TRUE	No-change
1174	AP1S1	5.73324	5.59668	5.65896	5.92681	5.69314	5.74408	0.132188	0.289115	TRUE	No-change
1175	AP2S1	5.92457	5.71213	5.94209	5.75703	5.96754	5.85852	-0.00102806	1	TRUE	No-change
1176	AP3S1	4.56615	4.57694	4.63276	4.49657	4.38126	4.47201	-0.147481	0.157478	TRUE	No-change
1185	CLCN6	2.22006	2.15237	2.0899	2.53394	2.62768	2.54334	0.514459	0.00026378	TRUE	No-change
1192	CLIC1	8.58666	8.38857	8.47604	8.19643	8.23236	8.2729	-0.252581	0.0136338	TRUE	No-change
1193	CLIC2	5.20858	5.17176	5.15241	5.52409	5.57467	5.54301	0.378793	0.000393768	TRUE	No-change
1196	CLK2	4.18375	4.46989	4.35148	4.30536	4.32039	3.99556	-0.131154	0.418622	TRUE	No-change
1198	CLK3	2.88296	2.84598	2.95475	3.09785	3.07769	3.03585	0.200999	0.0570351	TRUE	No-change
1201	CLN3	4.45816	4.40356	4.66912	4.26322	4.48714	4.36402	-0.1501	0.271116	TRUE	No-change
1209	CLPTM1	5.78139	5.78246	5.94783	6.31237	6.43179	6.40737	0.552873	1.12449e-05	TRUE	No-change
1211	CLTA	6.68368	6.52357	6.69867	6.81131	6.61843	6.54279	0.0261276	0.999565	TRUE	No-change
1213	CLTC	6.49643	6.61137	6.56303	6.16192	6.20766	6.30049	-0.337342	0.00135552	TRUE	No-change
1230	CCR1	6.57844	6.6007	6.50501	6.70049	6.81699	6.73502	0.191452	0.0532959	TRUE	No-change
1241	LTB4R	2.8884	2.86062	2.67952	2.95918	3.12076	2.98122	0.241259	0.064543	TRUE	No-change
1265	CNN2	6.79891	6.72514	6.646	7.11977	7.29505	7.35367	0.538878	2.3569e-05	TRUE	No-change
1267	CNP	3.13514	3.23475	3.12088	3.57989	3.65587	3.59514	0.492965	8.19282e-05	TRUE	No-change
1299	COL9A3	2.84318	2.53322	2.46733	2.40713	2.7546	2.79625	0.040918	1	TRUE	No-change
1312	COMT	3.98404	3.67156	3.70277	3.35294	3.437	3.37251	-0.441525	0.00127438	TRUE	No-change
1314	COPA	6.28813	6.27455	6.16015	6.68442	6.64095	6.69472	0.436544	9.2582e-05	TRUE	No-change
1315	COPB1	5.57266	5.57815	5.59839	5.68524	5.73926	5.76347	0.149262	0.131158	TRUE	No-change
1317	SLC31A1	3.35128	3.37004	3.41033	3.44806	3.20419	3.13352	-0.117388	0.432089	TRUE	No-change
1327	Cox4I1	8.21894	8.04841	8.20268	8.79735	8.40346	8.35099	0.374762	0.0055675	TRUE	No-change
1329	Cox5b	7.75617	7.66295	8.02525	8.19292	8.02352	8.04527	0.267558	0.0277678	TRUE	No-change
1337	Cox6a1	7.31609	7.43608	7.72718	8.06192	7.7301	7.80208	0.370769	0.00761105	TRUE	No-change
1340	Cox6b1	8.11058	7.94646	8.21598	8.04887	8.14431	8.24496	0.0525705	0.77379	TRUE	No-change
1345	COX6C	7.11847	7.03301	7.36331	7.50311	7.48208	7.54268	0.332692	0.00434582	TRUE	No-change
1347	COX7A2	5.00731	4.79819	4.92011	5.55128	5.28516	5.25865	0.474699	0.000251862	TRUE	No-change
1349	COX7B	8.71773	8.44209	9.14226	8.03996	8.27932	8.35114	-0.570232	0.00120065	TRUE	No-change
1350	COX7C	9.50671	9.39911	9.62535	9.23875	9.31405	9.3863	-0.199699	0.0606067	TRUE	No-change
1351	COX8A	9.17336	8.91295	9.23696	9.06292	9.05352	9.18129	-0.0141347	1	TRUE	No-change
1352	COX10	2.65689	2.90322	2.60978	2.78012	2.54059	2.42958	-0.156799	0.421555	TRUE	No-change
1353	cox11	3.98639	4.09735	4.1854	4.21812	3.82173	3.9169	-0.0988371	0.585099	TRUE	No-change
1362	CPD	3.77816	3.83851	3.60066	3.74731	3.71126	3.78341	0.00575515	1	TRUE	No-change
1365	CLDN3	2.49552	2.36481	2.77343	2.23576	2.60168	2.8631	0.0251287	1	TRUE	No-change
1374	CPT1A	5.06153	5.25297	5.15648	5.70903	5.67276	5.6004	0.514488	2.43895e-05	TRUE	No-change
1376	cpt2	3.94188	3.8666	3.85435	4.47956	4.30559	4.47166	0.566318	2.47772e-05	TRUE	No-change
1385	CREB1	2.60806	2.73754	2.6773	2.93431	2.8787	2.93593	0.281866	0.00902418	TRUE	No-change
1386	atf2	3.89655	3.87806	3.82953	4.18502	4.18328	4.14965	0.324785	0.002253	TRUE	No-change
1396	CRIP1	8.0945	7.82754	8.23029	7.85028	7.94564	8.17271	-0.0657835	0.751436	TRUE	No-change
1399	CRKL	2.90224	3.16012	3.13792	3.1614	3.15891	3.14948	0.0950962	0.543716	TRUE	No-change
1400	CRMP1	3.33044	3.37729	3.46529	3.44383	3.53574	3.74889	0.205588	0.109021	TRUE	No-change
1407	CRY1	2.79526	2.92247	3.02937	2.86375	2.83604	2.62407	-0.161844	0.311644	TRUE	No-change
1414	CRYBB1	6.28844	6.36377	6.76329	6.00002	6.54442	6.67315	-0.0588666	0.914549	TRUE	No-change
1416	CRYBB2P1	3.58105	3.37322	3.87565	4.15989	4.00046	4.09473	0.496321	0.00307037	TRUE	No-change
1432	MAPK14	3.85084	3.86599	3.82585	4.32956	4.10209	4.03468	0.336495	0.00497864	TRUE	No-change
1439	CSF2RB	3.74919	3.88424	4.01469	3.6046	3.79735	3.9319	-0.113694	0.460084	TRUE	No-change
1445	CSK	7.14701	7.11225	7.13475	6.81787	6.99007	6.98862	-0.198834	0.0495946	TRUE	No-change
1452	CSNK1A1	6.05251	6.03641	5.96143	6.28772	6.19098	6.11592	0.185849	0.0680485	TRUE	No-change
1456	csnk1g3	2.70077	2.54589	2.56238	3.07103	3.02386	3.0315	0.511855	0.000180428	TRUE	No-change
1457	CSNK2A1	4.52236	4.54863	4.65877	4.22618	4.27487	4.20475	-0.359594	0.000880284	TRUE	No-change
1459	CSNK2A2	5.01341	5.03736	5.12027	5.27681	5.32953	5.21835	0.223659	0.0390635	TRUE	No-change
1460	CSNK2B	6.84028	6.65056	6.99285	6.66655	6.92204	6.95608	0.017835	1	TRUE	No-change
1465	CSRP1	6.57797	6.60565	6.8451	6.72499	6.8218	6.92273	0.144847	0.231501	TRUE	No-change
1477	CSTF1	4.52401	4.62656	4.61088	4.66323	4.64314	4.54712	0.0324515	0.937854	TRUE	No-change
1478	CSTF2	4.38383	4.43216	4.37292	3.91727	4.09438	3.9939	-0.417262	0.000512065	TRUE	No-change
1479	CSTF3	3.58349	3.70299	3.75197	3.72481	3.53516	3.4472	-0.11447	0.435276	TRUE	No-change
1487	CTBP1	3.5223	3.52175	3.50091	3.77246	3.7095	3.63699	0.210196	0.0379162	TRUE	No-change
1495	CTNNA1	6.14229	6.09132	6.08407	6.02722	6.05451	6.10704	-0.0435178	0.792201	TRUE	No-change
1497	CTNS	3.73419	3.67269	3.93809	3.85356	3.96785	4.07626	0.193739	0.125208	TRUE	No-change
1499	CTNNB1	5.26122	5.2904	5.30899	5.10903	5.15182	5.13787	-0.158527	0.106091	TRUE	No-change
1508	CTSB	8.04605	8.15978	8.47985	7.90699	7.96127	7.92239	-0.311317	0.0124619	TRUE	No-change
1523	CUX1	2.71021	2.77191	2.86027	2.97593	2.89002	2.9089	0.166496	0.117048	TRUE	No-change
1536	CYBB	6.76513	6.80049	6.53288	6.93159	7.04062	7.03457	0.301401	0.00682372	TRUE	No-change
1603	DAD1	7.21671	7.07051	7.19102	7.40333	7.32717	7.3352	0.196692	0.0552607	TRUE	No-change
1604	CD55	3.68326	3.40987	3.28284	2.74569	3.05504	3.17383	-0.526854	0.00234704	TRUE	No-change
1605	DAG1	3.40187	3.55367	3.44928	3.78342	3.92952	3.85643	0.420203	0.000370642	TRUE	No-change
1608	DGKG	2.52976	2.54441	2.74478	2.38872	2.53065	2.56454	-0.140683	0.350557	TRUE	No-change
1612	DAPK1	2.67611	2.61615	2.19801	2.53237	2.5358	2.51547	0.0221186	1	TRUE	No-change
1615	DARS	5.23461	5.23362	5.05579	4.63384	4.74416	4.83443	-0.452784	0.000223859	TRUE	No-change
1616	DAXX	5.1743	5.22759	5.38767	5.85003	5.81265	5.83347	0.578141	7.7505e-06	TRUE	No-change
1628	DBP	3.04756	2.88389	2.89575	3.04242	3.30982	3.37251	0.339763	0.0389363	TRUE	No-change
1632	ECI1	6.69879	6.33472	6.35416	6.27847	6.24003	6.17071	-0.243502	0.0515188	TRUE	No-change
1633	DCK	4.36635	4.3797	4.25842	4.29586	4.1742	4.0944	-0.150874	0.222509	TRUE	No-change
1635	DCTD	3.94969	3.95378	3.91691	4.54079	4.4326	4.31374	0.522251	7.07061e-05	TRUE	No-change
1639	DCTN1	5.19296	5.22964	5.19265	5.76091	5.69588	5.72752	0.535448	6.84006e-06	TRUE	No-change
1642	DDB1	6.97543	7.0804	7.06205	6.79533	6.82617	6.92439	-0.192028	0.054652	TRUE	No-change
1650	DDOST	8.53297	8.45655	8.40415	8.81472	8.82552	8.89155	0.379759	0.000387849	TRUE	No-change
1654	DDX3X	6.15001	6.4047	6.36319	6.17436	6.00013	5.92366	-0.277256	0.0168491	TRUE	No-change
1655	DDX5	6.08365	6.26343	6.27256	6.46561	6.51085	6.44436	0.267857	0.00977448	TRUE	No-change
1656	DDX6	4.75997	5.0047	4.78187	5.26487	5.1434	5.15425	0.346351	0.00236158	TRUE	No-change
1659	DHX8	4.04057	4.16717	4.05096	4.56451	4.57623	4.51394	0.489	3.34052e-05	TRUE	No-change
1666	DECR1	5.45696	5.40169	5.39571	5.78381	5.45856	5.56936	0.199058	0.102218	TRUE	No-change
1676	DFFA	5.039	5.18866	5.28852	5.0542	4.92605	4.87245	-0.22906	0.0413872	TRUE	No-change
1677	DFFB	2.51494	2.57077	2.68951	2.18595	2.16607	2.1572	-0.525412	0.000827683	TRUE	No-change
1716	dguok	4.85828	4.75816	4.91756	5.26709	5.2773	5.30201	0.449109	0.000325368	TRUE	No-change
1725	DHPS	5.53459	5.37762	5.39351	5.24655	5.08591	5.03659	-0.316823	0.00684453	TRUE	No-change
1727	cyb5r3	5.93741	5.67429	5.77864	5.66774	6.03641	6.06035	0.132821	0.372254	TRUE	No-change
1728	NQO1	3.73815	3.7727	4.12342	4.39702	3.95139	3.88889	0.227191	0.211882	TRUE	No-change
1729	DIAPH1	6.29119	6.30843	6.22185	6.31424	6.30109	6.33943	0.0446278	0.780104	TRUE	No-change
1737	DLAT	4.93281	5.06097	5.12723	4.47992	4.57841	4.57395	-0.517519	2.94585e-05	TRUE	No-change
1738	DLD	6.06235	6.11559	6.05027	6.03907	6.01535	5.98144	-0.065075	0.603409	TRUE	No-change
1739	DLG1	3.87189	3.8972	3.87421	3.73315	3.7186	3.76971	-0.151361	0.139209	TRUE	No-change
1743	DLST	3.73926	3.81726	3.61213	4.10245	3.94008	3.84431	0.261666	0.0354258	TRUE	No-change
1778	DYNC1H1	4.60491	4.80472	4.78259	5.13614	4.97486	5.11328	0.354919	0.00159388	TRUE	No-change
1781	DYNC1I2	3.27628	3.24876	3.37595	3.54961	3.45891	3.48377	0.21776	0.0549536	TRUE	No-change
1783	DYNC1LI2	3.84013	4.00354	3.85584	4.07253	4.1118	3.82513	0.114797	0.425086	TRUE	No-change
1785	DNM2	5.51664	5.56567	5.52162	5.99442	6.03184	5.98902	0.479137	2.46076e-05	TRUE	No-change
1794	DOCK2	3.08372	3.21682	2.92076	2.84387	2.9269	2.81401	-0.248241	0.0474867	TRUE	No-change
1797	DXO	3.21037	3.18573	3.31381	3.18534	3.11932	3.16738	-0.0893882	0.652984	TRUE	No-change
1801	DPH1	3.16123	3.26628	3.11435	3.76142	3.39185	3.57183	0.44899	0.00335217	TRUE	No-change
1802	DPH2	4.80664	4.95415	5.11551	4.56606	4.6783	4.63685	-0.350879	0.00387191	TRUE	No-change
1803	DPP4	2.0591	2.00213	1.83492	2.24514	2.30534	2.1813	0.362168	0.023257	TRUE	No-change
1806	DPYD	2.33875	2.32384	1.93616	2.45517	2.33995	2.25856	0.185086	0.311665	TRUE	No-change
1808	DPYSL2	4.93479	5.09987	4.54979	4.5409	4.48487	4.54086	-0.37064	0.00886414	TRUE	No-change
1810	DR1	4.88528	5.06628	5.15966	5.15027	5.1799	5.26434	0.161081	0.163169	TRUE	No-change
1819	DRG2	4.57885	4.53489	4.48809	4.89112	5.07159	5.01555	0.476865	0.000142233	TRUE	No-change
1820	ARID3A	3.14377	3.28585	3.13114	3.33169	3.28647	3.24699	0.112864	0.425423	TRUE	No-change
1822	ATN1	3.5775	3.37272	3.64312	3.73886	4.11161	4.01823	0.460531	0.00153142	TRUE	No-change
1827	RCAN1	2.64436	2.79683	2.64038	3.18981	2.95658	3.0554	0.436678	0.00185244	TRUE	No-change
1829	DSG2	3.6484	3.72967	3.78687	3.29395	3.32082	3.42568	-0.411644	0.000555892	TRUE	No-change
1838	DTNB	2.13676	2.16709	2.16246	2.14349	1.97112	1.79689	-0.225947	0.206085	TRUE	No-change
1841	DTYMK	4.77257	4.90196	5.21264	4.89741	4.61593	4.59861	-0.270304	0.0809413	TRUE	No-change
1844	DUSP2	3.31501	3.67754	3.68719	3.23134	2.95337	3.01894	-0.547956	0.00206902	TRUE	No-change
1845	DUSP3	2.21472	2.28404	2.22255	2.41068	2.57418	2.50842	0.317373	0.0235597	TRUE	No-change
1855	DVL1	4.87504	4.75275	4.88478	4.28993	4.63901	4.4707	-0.382976	0.0025272	TRUE	No-change
1856	DVL2	3.65369	3.71901	3.67268	3.75787	3.72446	3.67158	0.0400403	0.887523	TRUE	No-change
1857	DVL3	4.67732	4.69999	4.73779	4.62249	4.78926	4.86498	0.0583222	0.704549	TRUE	No-change
1859	DYRK1A	2.37626	2.48904	2.41983	2.86134	2.93278	2.92994	0.568108	2.20016e-05	TRUE	No-change
1870	E2F2	5.48194	5.62606	5.42744	5.10356	5.043	5.14447	-0.42743	0.000196557	TRUE	No-change
1871	E2F3	3.85547	3.97996	3.95867	3.94172	3.83749	3.82375	-0.0676577	0.62829	TRUE	No-change
1874	E2F4	5.67792	5.65416	5.78383	5.17002	5.33075	5.3756	-0.422607	0.000353663	TRUE	No-change
1875	E2F5	2.63907	2.49062	2.65787	2.66703	3.0332	2.94627	0.336694	0.0511373	TRUE	No-change
1876	E2F6	2.29126	2.35857	2.49211	2.86527	2.54722	2.61738	0.367567	0.0210395	TRUE	No-change
1877	E4F1	3.38859	3.4421	3.50211	3.87009	3.91985	3.93162	0.500397	0.000128577	TRUE	No-change
1890	TYMP	7.39897	7.307	6.78358	7.45119	7.49715	7.31324	0.237137	0.126734	TRUE	No-change
1891	ECH1	6.45786	6.25083	6.261	6.73001	6.69736	6.67957	0.380946	0.000750483	TRUE	No-change
1892	ECHS1	4.69089	4.77729	4.74574	4.92212	4.89788	5.01244	0.213336	0.0657623	TRUE	No-change
1915	EEF1A1	10.5345	10.3444	10.297	9.78474	9.85848	9.95544	-0.52824	2.99198e-05	TRUE	No-change
1944	EFNA3	3.11625	3.17829	3.4144	2.51201	3.0025	2.84462	-0.51853	0.00731573	TRUE	No-change
1945	EFNA4	3.00177	2.83694	3.08059	3.48388	3.39819	3.4385	0.521637	0.00265932	TRUE	No-change
1955	MEGF9	1.98991	2.06893	1.9337	2.16364	2.17163	2.18544	0.228887	0.0863735	TRUE	No-change
1965	EIF2S1	5.0044	5.08823	5.20547	5.06914	4.75923	4.69317	-0.258165	0.0410308	TRUE	No-change
1967	EIF2B1	5.07435	5.16605	5.27938	5.23044	5.10606	5.06437	-0.0407375	0.882161	TRUE	No-change
1968	EIF2S3	6.99787	6.9889	6.82068	6.37581	6.44838	6.45348	-0.516911	2.15962e-05	TRUE	No-change
1975	EIF4B	7.65311	7.71176	7.58287	7.14971	7.13011	7.16784	-0.503886	1.69868e-05	TRUE	No-change
1979	EIF4EBP2	4.7654	4.82726	4.7118	5.21038	5.16801	5.27294	0.463465	5.16257e-05	TRUE	No-change
1981	EIF4G1	7.55291	7.66774	7.74609	7.39081	7.39699	7.3911	-0.266265	0.00880634	TRUE	No-change
1982	EIF4G2	7.30229	7.48764	7.65908	7.43243	7.54355	7.55414	0.0206493	1	TRUE	No-change
1983	EIF5	4.50305	4.84747	5.23976	5.35785	5.28546	5.26202	0.419108	0.0113233	TRUE	No-change
1984	EIF5A	6.98507	7.02357	7.30509	6.77471	6.58461	6.62824	-0.450552	0.000451493	TRUE	No-change
1992	SERPINB1	3.56799	3.57497	3.21027	3.92582	3.90985	3.95069	0.509049	0.000513555	TRUE	No-change
1994	ELAVL1	4.54835	4.62111	4.72624	4.14376	4.25042	4.20341	-0.456152	0.00010075	TRUE	No-change
1997	ELF1	5.46863	5.36385	5.2138	5.41378	5.38819	5.51048	0.0882384	0.504994	TRUE	No-change
1998	ELF2	3.99341	4.25073	4.07936	4.36834	4.35587	4.34982	0.259707	0.0194794	TRUE	No-change
1999	ELF3	3.06077	3.05425	2.44968	3.4407	3.11935	3.00626	0.373436	0.0704476	TRUE	No-change
2000	ELF4	4.49764	4.69969	4.7508	5.16258	5.21753	5.23297	0.569239	1.33824e-05	TRUE	No-change
2002	ELK1	4.89264	4.95105	5.06185	4.78888	4.77328	4.79347	-0.191851	0.0676895	TRUE	No-change
2005	ELK4	3.13012	3.32988	3.05496	3.27999	3.27475	3.2509	0.103413	0.433248	TRUE	No-change
2010	EMD	5.6119	5.70066	5.93563	5.65978	5.79284	5.78931	-0.00954138	1	TRUE	No-change
2011	MARK2	4.05793	4.12064	4.06407	4.52854	4.63976	4.64192	0.549787	9.52065e-06	TRUE	No-change
2014	EMP3	7.96348	7.80294	7.85018	7.16467	7.35542	7.37516	-0.576103	1.108e-05	TRUE	No-change
2017	CTTN	2.52206	2.79495	2.81376	2.58452	2.67893	2.7348	-0.0629526	0.818362	TRUE	No-change
2021	endog	3.8408	3.83753	3.79588	4.19568	3.88913	3.84753	0.17958	0.263372	TRUE	No-change
2027	ENO3	5.23572	5.20266	4.99196	5.32516	5.38999	5.36718	0.219573	0.0485452	TRUE	No-change
2029	ENSA	5.50588	5.48518	5.57649	6.15553	5.84707	5.86211	0.448185	0.000348954	TRUE	No-change
2030	SLC29A1	6.10839	6.15304	6.24189	5.90398	6.06261	6.10044	-0.146873	0.178094	TRUE	No-change
2033	EP300	3.95366	4.01082	3.97249	4.18602	4.27032	4.34282	0.305628	0.00325654	TRUE	No-change
2040	STOM	6.00461	5.67467	5.27352	5.10154	5.15969	5.08393	-0.579037	0.000812086	TRUE	No-change
2048	EPHB2	3.01944	2.89108	3.06863	3.02357	2.6721	2.48544	-0.281504	0.091369	TRUE	No-change
2050	EPHB4	2.03571	2.18172	2.38159	1.84046	1.98177	2.28309	-0.217999	0.301753	TRUE	No-change
2054	STX2	1.97213	2.10005	1.96587	2.56542	2.43188	2.36683	0.566769	0.000685034	TRUE	No-change
2057	EPOR	2.35708	2.33362	2.52007	1.98459	2.13678	2.14711	-0.40534	0.0192343	TRUE	No-change
2060	EPS15	3.17397	3.21399	3.02487	3.0567	3.09196	3.19863	-0.0263982	1	TRUE	No-change
2063	NR2F6	3.71594	3.68264	3.78505	3.99833	3.84716	3.85523	0.189005	0.155675	TRUE	No-change
2068	ERCC2	2.20833	2.10898	2.14565	2.54441	2.69313	2.52592	0.538629	0.00097441	TRUE	No-change
2077	ERF	4.10796	4.26774	4.30099	4.66067	4.75351	4.77042	0.523115	4.58825e-05	TRUE	No-change
2079	ERH	7.08833	7.16525	7.3753	7.216	7.13756	7.00703	-0.0923755	0.52371	TRUE	No-change
2101	ESRRA	5.78929	5.81639	5.8309	5.9569	6.01652	5.92585	0.157093	0.113777	TRUE	No-change
2107	ETF1	5.97204	6.06341	6.10056	5.99259	5.83904	5.76694	-0.179519	0.0943551	TRUE	No-change
2108	ETFA	7.54925	7.46915	7.4807	7.62357	7.41885	7.37895	-0.0216832	1	TRUE	No-change
2109	ETFB	5.9794	5.8942	5.88843	6.69814	6.24634	6.20782	0.490408	0.000944565	TRUE	No-change
2110	ETFDH	3.57573	3.59876	3.70305	4.01323	3.91529	3.90549	0.344282	0.00505328	TRUE	No-change
2119	ETV5	5.42766	5.30777	4.99839	5.21409	5.34885	5.32339	0.0420767	0.904412	TRUE	No-change
2123	EVI2A	5.94332	5.66321	5.47241	5.70697	5.79757	5.73692	0.0428786	0.904168	TRUE	No-change
2124	EVI2B	6.14125	5.89487	5.81172	5.71337	5.91064	5.86844	-0.125261	0.347186	TRUE	No-change
2132	EXT2	3.4322	3.42116	3.37039	3.585	3.65887	3.77255	0.289814	0.0132482	TRUE	No-change
2135	EXTL2	2.55987	2.31341	2.39915	2.6079	2.71088	2.70625	0.298724	0.040653	TRUE	No-change
2137	EXTL3	2.78829	2.8108	2.74855	3.20575	3.15362	3.18684	0.458167	0.000181919	TRUE	No-change
2138	EYA1	2.39763	2.53962	2.43765	2.50097	2.54072	2.64386	0.123586	0.388098	TRUE	No-change
2140	EYA3	3.6883	3.82322	3.78907	3.33717	3.51428	3.48866	-0.349783	0.00232373	TRUE	No-change
2145	EZH1	2.35675	2.69231	2.39903	2.81316	2.9174	2.86825	0.443791	0.00307979	TRUE	No-change
2146	EZH2	5.0642	5.10986	4.99403	4.7927	4.5553	4.53483	-0.437678	0.000365273	TRUE	No-change
2180	ACSL1	3.19751	3.12011	3.19446	3.04089	3.00155	3.09606	-0.14067	0.251966	TRUE	No-change
2181	ACSL3	4.05802	4.00314	4.10227	3.9261	4.05307	4.00368	-0.0648565	0.651818	TRUE	No-change
2185	PTK2B	4.16117	4.09919	3.97861	4.2345	4.46967	4.32302	0.278381	0.0144612	TRUE	No-change
2186	BPTF	3.01669	3.0965	3.10892	3.3742	3.26519	3.29666	0.267773	0.0095651	TRUE	No-change
2188	Fancf	3.14325	3.11559	3.03818	3.05431	3.05546	3.17474	-0.004626	1	TRUE	No-change
2193	FARSA	6.80144	6.83165	7.04598	6.75142	6.72176	6.68241	-0.180069	0.0960034	TRUE	No-change
2197	FAU	9.91413	9.57824	9.98333	9.60033	9.55615	9.64087	-0.236512	0.0519564	TRUE	No-change
2203	FBP1	4.76443	4.57593	4.57938	4.24127	4.48777	4.66629	-0.178063	0.234823	TRUE	No-change
2230	FDX1	3.16055	3.09784	3.25145	3.15595	2.95727	3.01085	-0.140888	0.342151	TRUE	No-change
2232	FDXR	2.68925	2.78149	2.85201	2.78793	2.70506	2.90175	0.0275019	1	TRUE	No-change
2235	FECH	3.47666	3.49635	3.37513	3.49274	3.21101	3.22179	-0.147036	0.264953	TRUE	No-change
2273	FHL1	8.03595	7.80125	7.81099	7.84535	7.99434	8.12988	0.108026	0.428537	TRUE	No-change
2280	FKBP1A	6.98841	6.79728	7.10473	6.64288	6.68779	6.77867	-0.267442	0.0174685	TRUE	No-change
2287	FKBP3	4.79375	4.62434	4.74886	4.40594	4.29487	4.37181	-0.380477	0.00231921	TRUE	No-change
2308	FOXO1	2.27404	2.17772	2.17774	1.93697	1.97837	2.16955	-0.234539	0.103331	TRUE	No-change
2309	FOXO3	4.5401	4.65198	4.4668	5.0736	5.10148	5.16476	0.57914	5.75342e-06	TRUE	No-change
2313	FLI1	4.07873	4.13747	4.02744	4.17131	4.30002	4.26311	0.172762	0.106783	TRUE	No-change
2314	FLII	6.43839	6.44052	6.46531	6.3275	6.37445	6.41421	-0.0766735	0.521353	TRUE	No-change
2316	FLNA	6.88755	6.88748	6.67678	7.46007	7.37245	7.26018	0.550073	2.30006e-05	TRUE	No-change
2317	FLNB	3.31747	3.41026	3.27157	3.69133	3.62032	3.33565	0.246762	0.0470557	TRUE	No-change
2319	FLOT2	6.96902	6.89765	6.61546	6.93365	7.00047	6.99721	0.143466	0.246976	TRUE	No-change
2323	FLT3LG	1.91056	1.67697	1.92524	2.34486	2.26854	2.08867	0.528954	0.0313097	TRUE	No-change
2332	FMR1	4.06187	4.17311	4.05479	4.36324	4.50027	4.44593	0.357692	0.00134932	TRUE	No-change
2339	FNTA	4.82339	4.8731	4.78131	5.00814	4.93484	4.92594	0.13587	0.248335	TRUE	No-change
2356	FPGS	5.27138	5.30063	5.18355	5.27142	5.3196	5.23986	0.0253294	0.97816	TRUE	No-change
2475	MTOR	4.36857	4.4193	4.32317	4.33039	4.31372	4.2698	-0.069259	0.597035	TRUE	No-change
2483	FRG1	4.4317	4.33003	4.59531	4.80619	4.56314	4.53581	0.195707	0.194179	TRUE	No-change
2495	FTH1	9.49583	9.01623	9.16132	9.35914	9.21974	9.26074	0.0426986	0.9104	TRUE	No-change
2512	FTL	11.0095	10.8142	11.0526	10.4154	10.501	10.5318	-0.479176	7.62455e-05	TRUE	No-change
2519	FUCA2	5.55048	5.54335	5.4196	5.0976	5.07146	5.1855	-0.396653	0.000419304	TRUE	No-change
2521	FUS	6.14789	6.34101	6.27907	6.27178	6.1378	6.08484	-0.0923034	0.466986	TRUE	No-change
2530	FUT8	2.82533	2.85958	2.73283	3.18041	3.23312	3.16836	0.44294	0.000371465	TRUE	No-change
2531	KDSR	4.53197	4.51072	4.42345	4.35325	4.2337	4.1417	-0.254992	0.0178593	TRUE	No-change
2533	FYB	5.65282	5.50369	5.44531	5.22999	5.34269	5.32032	-0.243946	0.0199317	TRUE	No-change
2539	G6PD	6.01426	5.9434	5.90595	6.24832	6.35904	6.40068	0.38741	0.000416326	TRUE	No-change
2547	XRCC6	8.53803	8.57709	8.69435	8.35004	8.20557	8.248	-0.336431	0.00167703	TRUE	No-change
2551	GABPA	3.01563	3.0891	2.92509	2.7602	2.85519	2.94275	-0.182448	0.149853	TRUE	No-change
2553	GABPB1	2.82969	2.91789	2.94009	2.96384	2.83495	2.70389	-0.0649706	0.748008	TRUE	No-change
2580	GAK	3.98313	3.99873	3.84806	4.2977	4.29165	4.22738	0.348467	0.00144354	TRUE	No-change
2584	GALK1	5.17132	5.02424	5.09928	4.66503	4.66365	4.74139	-0.423379	0.000616742	TRUE	No-change
2585	GALK2	4.35336	4.30598	4.18337	3.76958	3.77993	4.01895	-0.449306	0.000391367	TRUE	No-change
2589	GALNT1	4.47862	4.5664	4.33915	4.75493	4.63552	4.60221	0.211434	0.0579628	TRUE	No-change
2592	GALT	2.36602	2.35708	2.23307	2.38195	2.33057	2.39919	0.0653011	0.922524	TRUE	No-change
2618	GART	6.23049	6.2179	6.16691	5.77294	5.7064	5.74256	-0.471814	3.11238e-05	TRUE	No-change
2628	GATM	3.3166	3.33608	3.29161	3.00438	3.07852	2.92099	-0.351661	0.00709366	TRUE	No-change
2639	GCDH	4.10522	4.05412	3.90948	4.31173	3.97208	3.98359	0.0821682	0.649327	TRUE	No-change
2643	GCH1	3.08212	3.23496	3.21204	3.88568	3.41524	3.3629	0.445791	0.00798241	TRUE	No-change
2644	GCHFR	3.02146	2.96195	2.99158	3.57031	3.17935	3.08334	0.352562	0.134563	TRUE	No-change
2647	BLOC1S1	4.10265	3.66541	3.74403	4.51151	3.78919	3.82309	0.266552	0.281131	TRUE	No-change
2648	KAT2A	4.19878	4.322	4.37081	3.92284	4.00597	3.93216	-0.367093	0.00168211	TRUE	No-change
2650	GCNT1	2.34545	2.52671	2.2781	2.29549	2.31774	2.34317	-0.0856234	0.609423	TRUE	No-change
2665	GDI2	7.39545	7.53025	7.48101	7.12226	7.04921	7.06399	-0.3936	0.000280219	TRUE	No-change
2673	GFPT1	3.39682	3.42296	3.41909	3.17072	3.09215	3.203	-0.28615	0.00649554	TRUE	No-change
2677	GGCX	2.10255	2.06389	2.11293	2.60559	2.28473	2.35031	0.41917	0.00349751	TRUE	No-change
2678	GGT1	6.24179	6.08245	5.9187	6.23966	6.33596	6.39168	0.240081	0.0352637	TRUE	No-change
2706	GJB2	2.3799	2.50392	2.58174	2.47626	2.6081	2.66077	0.106175	0.608498	TRUE	No-change
2729	GCLC	4.26672	4.33947	4.38196	4.68559	4.50407	4.48854	0.244332	0.0264857	TRUE	No-change
2730	GCLM	3.50492	3.35903	3.59171	3.35892	3.18067	3.09144	-0.30052	0.0191767	TRUE	No-change
2733	GLE1	5.30184	5.39577	5.46352	5.5576	5.59488	5.64029	0.213719	0.0338482	TRUE	No-change
2744	GLS	4.19342	4.30884	4.22475	4.51967	4.42538	4.37216	0.207868	0.0416061	TRUE	No-change
2745	GLRX	4.51538	4.24444	4.47405	5.02582	4.88803	4.79193	0.511882	0.000301836	TRUE	No-change
2746	GLUD1	4.98738	4.87875	4.77437	4.86782	4.77275	4.75544	-0.0851427	0.521852	TRUE	No-change
2747	GLUD2	4.0844	4.10298	3.71076	4.04153	3.91135	3.98375	0.00613325	1	TRUE	No-change
2762	GMDS	4.76382	4.68538	4.86576	4.21095	4.23878	4.26277	-0.561283	1.33382e-05	TRUE	No-change
2764	GMFB	3.42074	3.37881	3.41087	3.37864	3.40219	3.3719	-0.0213672	1	TRUE	No-change
2768	GNA12	3.62383	3.6611	3.64551	4.04927	4.17826	4.04022	0.479455	6.98415e-05	TRUE	No-change
2770	GNAI1	3.49974	3.36547	3.22179	2.93437	2.94306	3.09384	-0.421193	0.0024169	TRUE	No-change
2771	GNAI2	6.84577	6.7816	6.74028	7.14045	7.21162	7.25483	0.416407	0.000157876	TRUE	No-change
2773	gnai3	4.40899	4.42759	4.47256	4.48681	4.45897	4.50916	0.0507036	0.736378	TRUE	No-change
2778	GNAS	7.68016	7.49273	7.54344	7.73672	7.80221	7.85853	0.226801	0.027302	TRUE	No-change
2782	GNB1	7.47333	7.48741	7.50868	7.48329	7.57553	7.5862	0.0593948	0.646848	TRUE	No-change
2783	GNB2	6.91344	6.72448	6.874	6.76384	6.98095	6.98897	0.0753694	0.603409	TRUE	No-change
2787	GNG5	6.34525	6.191	6.52612	6.11929	6.18401	6.2388	-0.182751	0.144036	TRUE	No-change
2794	GNL1	3.5313	3.52467	3.46582	3.87777	3.84897	3.87956	0.392017	0.000313507	TRUE	No-change
2800	GOLGA1	2.44011	2.54935	2.47735	2.94578	3.11918	2.85852	0.574481	0.000106224	TRUE	No-change
2801	GOLGA2	4.65193	4.45933	4.49652	4.76824	4.85509	4.72423	0.255544	0.0174915	TRUE	No-change
2802	GOLGA3	2.77276	2.91883	2.73877	3.3638	3.34017	3.14154	0.539137	6.20396e-05	TRUE	No-change
2803	GOLGA4	2.8577	2.90224	2.95947	3.31391	3.26998	3.14294	0.383	0.00110031	TRUE	No-change
2804	GOLGB1	3.34461	3.38395	3.31453	3.49512	3.57073	3.53309	0.203849	0.0382969	TRUE	No-change
2805	GOT1	5.02482	5.02406	5.09442	4.71014	4.91946	4.82863	-0.235826	0.0339249	TRUE	No-change
2833	CXCR3	4.14639	4.17439	4.75073	4.16428	4.669	4.99022	0.263922	0.281827	TRUE	No-change
2870	GRK6	5.01515	4.81921	4.77622	4.63388	4.68069	4.62771	-0.234685	0.0304065	TRUE	No-change
2872	MKNK2	5.82523	5.86595	5.87119	6.27504	6.43815	6.35764	0.511315	1.81426e-05	TRUE	No-change
2873	GPS1	5.46173	5.43113	5.58175	5.47513	5.46485	5.43505	-0.0354217	0.889219	TRUE	No-change
2876	GPX1	5.94551	5.62034	5.72291	5.4027	5.51993	5.58111	-0.272384	0.0290435	TRUE	No-change
2879	GPX4	7.07298	6.7688	6.92709	6.77471	6.88556	6.91359	-0.0699423	0.639814	TRUE	No-change
2882	GPX7	4.91549	4.73331	4.76897	4.46939	4.65706	4.67247	-0.21611	0.0954752	TRUE	No-change
2885	GRB2	5.9633	5.93904	5.92021	6.48637	6.36715	6.28745	0.448427	9.783e-05	TRUE	No-change
2886	GRB7	3.37068	3.26983	3.20945	3.46708	3.76648	3.87591	0.466191	0.00221558	TRUE	No-change
2908	NR3C1	3.86584	3.94098	3.75796	3.86835	4.01196	4.1134	0.153916	0.187629	TRUE	No-change
2909	arhgap35	2.85403	2.96853	2.93229	3.18924	3.25924	3.30237	0.375287	0.000961821	TRUE	No-change
2923	PDIA3	6.55862	6.70552	6.83256	6.70538	6.74896	6.8879	0.0799607	0.589893	TRUE	No-change
2926	GRSF1	4.09208	4.26344	4.3812	3.98612	3.91352	3.91311	-0.331927	0.00385819	TRUE	No-change
2931	GSK3A	5.36005	5.30536	5.52892	5.36956	5.62501	5.5988	0.135435	0.29408	TRUE	No-change
2932	GSK3B	3.43539	3.55786	3.4332	3.66907	3.75121	3.78364	0.281149	0.00829956	TRUE	No-change
2936	GSR	5.10791	5.12394	5.2264	4.72032	4.83541	4.77836	-0.388302	0.000486409	TRUE	No-change
2957	GTF2A1	3.00272	3.03792	2.85326	3.02833	3.08197	3.05897	0.102437	0.452099	TRUE	No-change
2958	GTF2A2	5.08278	5.20609	5.43894	5.69396	5.42136	5.33492	0.248821	0.0720016	TRUE	No-change
2960	GTF2E1	3.52922	3.45359	3.54449	3.75998	3.59933	3.52789	0.136824	0.310426	TRUE	No-change
2961	GTF2E2	4.31378	4.32159	4.40345	4.71105	4.52433	4.4864	0.243744	0.0453607	TRUE	No-change
2962	GTF2F1	6.00665	5.93649	5.99389	6.48	6.41521	6.34911	0.44283	8.20237e-05	TRUE	No-change
2963	GTF2F2	3.52679	3.54518	3.6274	3.47189	3.21067	3.15087	-0.305485	0.0313681	TRUE	No-change
2965	GTF2H1	3.36576	3.42337	3.50976	3.96152	3.72351	3.73604	0.412633	0.00157594	TRUE	No-change
2967	GTF2H3	3.33547	3.34661	3.24681	3.36355	3.40413	3.19358	0.0156058	1	TRUE	No-change
2968	GTF2H4	3.59366	3.62727	3.66474	3.47855	3.356	3.16203	-0.314666	0.0326592	TRUE	No-change
2969	GTF2I	3.741	4.05169	3.94901	3.71061	3.67321	3.72468	-0.233886	0.0512278	TRUE	No-change
2970	GTF2IP1	4.29095	4.66354	4.74138	4.4657	4.78763	4.7568	0.0994817	0.603409	TRUE	No-change
2975	GTF3C1	4.60489	4.64796	4.5	4.78188	4.82072	4.82443	0.232453	0.0198695	TRUE	No-change
2976	GTF3C2	4.50971	4.56861	4.61028	4.12834	4.08607	4.05276	-0.498756	2.85282e-05	TRUE	No-change
2987	GUK1	6.24798	6.05271	6.12273	6.61446	6.46655	6.52874	0.399918	0.000421171	TRUE	No-change
2990	GUSB	6.40452	6.27277	6.14286	6.66245	6.76169	6.67728	0.428749	0.000273793	TRUE	No-change
2992	GYG1	5.58664	5.59382	5.62328	5.68027	5.7958	5.77931	0.153596	0.136731	TRUE	No-change
2997	GYS1	4.56317	4.4864	4.5333	4.54043	4.57023	4.5187	0.0160569	1	TRUE	No-change
3020	H3F3A	5.9766	6.1098	6.09564	6.31521	6.39189	6.43542	0.323006	0.00309912	TRUE	No-change
3028	HSD17B10	7.46324	7.32998	7.57051	7.63804	7.48733	7.53248	0.0970514	0.442978	TRUE	No-change
3030	HADHA	7.30926	7.31325	7.26253	7.21082	7.28187	7.3505	-0.0132165	1	TRUE	No-change
3032	HADHB	4.94956	4.90285	4.99903	5.47759	5.50383	5.47631	0.549628	7.20408e-06	TRUE	No-change
3035	HARS	5.67741	5.66327	5.70278	5.55149	5.23244	5.28351	-0.323374	0.00609619	TRUE	No-change
3052	HCCS	4.40432	4.36839	4.62706	5.20726	4.7815	4.7832	0.48892	0.001545	TRUE	No-change
3059	HCLS1	8.02049	7.96693	7.84765	8.66179	8.3976	8.31159	0.520145	0.000104732	TRUE	No-change
3064	HTT	2.59537	2.72901	2.48663	2.68272	2.71304	2.8585	0.172796	0.16369	TRUE	No-change
3065	HDAC1	5.74761	5.91655	5.85174	6.1331	5.84592	5.78211	0.0913443	0.558121	TRUE	No-change
3066	HDAC2	3.95468	3.88052	4.09791	4.11215	3.91615	3.90257	0.000787177	1	TRUE	No-change
3068	HDGF	7.67988	7.76313	7.93909	7.57271	7.51197	7.59085	-0.240438	0.0241487	TRUE	No-change
3069	HDLBP	6.02561	6.07485	6.02042	5.6777	5.72857	5.77243	-0.319298	0.00164916	TRUE	No-change
3071	NCKAP1L	5.71827	5.76793	5.58591	5.66789	5.80124	5.92054	0.109067	0.388351	TRUE	No-change
3074	HEXB	6.43256	6.25778	6.14363	5.69535	5.74634	5.78804	-0.54768	2.58234e-05	TRUE	No-change
3091	HIF1A	4.54486	4.53681	4.29011	4.62651	4.72057	4.63665	0.208862	0.0650237	TRUE	No-change
3093	UBE2K	4.29357	4.44768	4.42539	4.65692	4.39556	4.2997	0.0732776	0.659288	TRUE	No-change
3094	HINT1	7.55347	7.54723	7.67957	7.47038	7.39725	7.395	-0.174248	0.0832879	TRUE	No-change
3097	HIVEP2	2.43402	2.33576	2.28833	2.41388	2.41661	2.50998	0.115583	0.388236	TRUE	No-change
3110	MNX1	3.78261	3.98162	4.11756	3.95099	4.10345	4.08817	0.0838675	0.62109	TRUE	No-change
3141	HLCS	2.58622	2.56676	2.19663	2.75626	2.816	2.9861	0.470526	0.00268062	TRUE	No-change
3148	HMGB2	7.57933	7.61459	7.71348	7.2507	7.09401	7.0905	-0.492442	4.1373e-05	TRUE	No-change
3151	HMGN2	6.72373	6.60403	6.8085	6.61373	6.49451	6.45726	-0.192597	0.0701129	TRUE	No-change
3156	HMGCR	4.50719	4.67079	4.68867	4.36834	4.4066	4.47477	-0.217547	0.0393681	TRUE	No-change
3163	HMOX2	4.66407	4.63058	4.75451	4.70948	4.76075	4.66101	0.0277469	0.969685	TRUE	No-change
3181	HNRNPA2B1	8.48107	8.63993	8.74301	8.37389	8.16256	8.16646	-0.388641	0.0011661	TRUE	No-change
3183	HNRNPC	6.50611	6.56314	6.89953	6.19442	6.08699	6.06543	-0.556821	7.98361e-05	TRUE	No-change
3185	HNRNPF	6.67104	6.71693	6.71076	6.61183	6.62209	6.60502	-0.0876291	0.433248	TRUE	No-change
3190	HNRNPK	7.6368	7.73132	7.71951	7.68957	7.6529	7.65583	-0.0304351	0.923077	TRUE	No-change
3191	HNRNPL	7.11865	7.14224	7.1578	6.85376	6.82685	6.84223	-0.301018	0.00232787	TRUE	No-change
3192	HNRNPU	6.98205	7.19048	7.29992	7.00519	6.85401	6.79352	-0.278488	0.0174012	TRUE	No-change
3214	HOXB4	2.46738	2.35229	2.37523	3.1358	2.6746	2.63788	0.533601	0.00796341	TRUE	No-change
3265	HRAS	3.76671	3.56189	4.19996	4.12661	4.00224	4.07169	0.212622	0.28272	TRUE	No-change
3267	AGFG1	2.69315	2.91548	2.9592	2.864	2.96639	2.91659	0.0625572	0.725122	TRUE	No-change
3280	HES1	2.39069	2.22041	2.3384	2.88778	2.6967	2.63233	0.521022	0.0093093	TRUE	No-change
3292	HSD17B1	3.38161	3.30429	3.30641	3.91375	3.87317	3.71327	0.553189	0.000109346	TRUE	No-change
3295	HSD17B4	5.88371	5.92795	5.81674	5.39832	5.37255	5.46695	-0.473204	4.28759e-05	TRUE	No-change
3297	HSF1	5.99959	5.95106	6.07486	5.9423	6.15674	6.21903	0.101797	0.433248	TRUE	No-change
3301	DNAJA1	7.01828	7.14591	7.3695	7.8915	7.45512	7.38718	0.413768	0.00660084	TRUE	No-change
3304	hspa1b	5.6437	5.82986	6.37073	5.97287	5.6864	5.5384	-0.241365	0.214925	TRUE	No-change
3308	HSPA4	6.76817	6.95443	7.16697	6.59138	6.42914	6.4902	-0.471605	0.000365525	TRUE	No-change
3309	HSPA5	8.9764	8.99561	9.19997	8.8865	8.88787	8.94792	-0.153547	0.154866	TRUE	No-change
3312	HSPA8	9.68048	9.81969	10.0761	9.22665	9.34376	9.355	-0.559348	5.45182e-05	TRUE	No-change
3336	hspe1	6.08835	5.75809	6.28256	5.89685	5.32167	5.27235	-0.534781	0.00562649	TRUE	No-change
3337	DNAJB1	5.81972	5.92694	6.20098	5.56905	5.44336	5.36789	-0.53897	0.000114719	TRUE	No-change
3382	ICA1	3.78731	3.73345	3.63741	4.04132	3.7713	3.71483	0.143861	0.326199	TRUE	No-change
3383	ICAM1	6.36225	6.35252	6.44316	6.91329	6.93675	6.84274	0.516754	1.31992e-05	TRUE	No-change
3384	ICAM2	4.3098	3.98236	3.97935	3.73995	3.93996	3.83997	-0.275292	0.0655598	TRUE	No-change
3385	ICAM3	2.70293	2.74931	2.62182	2.79713	2.94363	2.8878	0.214101	0.176225	TRUE	No-change
3396	MRPL58	4.90341	5.00427	5.29503	4.90459	4.76995	4.83018	-0.249255	0.082518	TRUE	No-change
3416	IDE	3.86041	3.99907	3.97328	3.88835	3.94137	4.00815	0.000398341	1	TRUE	No-change
3418	IDH2	7.89594	7.8172	7.81629	7.51997	7.73295	7.84967	-0.137417	0.255141	TRUE	No-change
3419	IDH3A	5.45679	5.50513	5.57065	5.2292	5.06529	5.02583	-0.411432	0.000384628	TRUE	No-change
3420	IDH3B	6.08938	6.10094	6.28545	5.95146	5.96029	6.01309	-0.189542	0.0729808	TRUE	No-change
3421	IDH3G	6.03718	5.7927	5.87962	5.28912	5.55629	5.50518	-0.462682	0.000373867	TRUE	No-change
3422	IDI1	3.72278	3.86531	3.86299	3.59275	3.40986	3.43029	-0.366091	0.00256442	TRUE	No-change
3423	IDS	3.63553	3.7221	3.58925	4.25295	4.19005	4.12327	0.578803	7.66714e-06	TRUE	No-change
3428	IFI16	7.04613	6.95292	6.7753	6.71637	6.90902	6.79583	-0.121024	0.328342	TRUE	No-change
3430	IFI35	4.99652	4.70585	4.38811	5.49243	5.27977	4.97661	0.5721	0.00237028	TRUE	No-change
3431	SP110	2.5978	2.50792	2.4165	2.92477	2.91292	2.69795	0.405973	0.00430952	TRUE	No-change
3459	IFNGR1	3.36381	3.17992	3.23137	3.56883	3.6489	3.67686	0.409167	0.00157007	TRUE	No-change
3460	IFNGR2	3.32427	3.13045	3.18731	3.28225	3.50358	3.50711	0.239774	0.0923796	TRUE	No-change
3476	IGBP1	5.69729	5.58347	5.46963	6.08966	6.11591	6.08861	0.521331	3.07336e-05	TRUE	No-change
3486	IGFBP3	3.77394	4.09419	4.6028	4.00843	3.7044	3.4665	-0.481522	0.026495	TRUE	No-change
3508	IGHMBP2	2.04075	2.16202	2.10506	2.65355	2.53065	2.47517	0.566524	0.000145376	TRUE	No-change
3514	igkc	9.25031	9.09241	9.48126	9.33957	9.64964	9.65623	0.271609	0.040653	TRUE	No-change
3516	RBPJ	3.14912	3.26496	3.18255	3.15145	3.13459	3.16885	-0.0541764	0.744591	TRUE	No-change
3538	Iglc2	14.8319	14.3342	14.6215	14.6416	14.7492	14.5741	0.0466502	0.882329	TRUE	No-change
3539	Iglc3	12.298	11.6871	11.918	12.0019	12.0228	12.192	0.0849211	0.679932	TRUE	No-change
3550	IK	6.4444	6.31123	6.3948	6.92054	6.64153	6.61361	0.352397	0.00305394	TRUE	No-change
3551	IKBKB	2.13506	2.31017	2.13048	2.53561	2.54162	2.3853	0.368337	0.00630991	TRUE	No-change
3570	IL6R	4.61444	4.64118	4.65549	4.98197	5.07009	5.14739	0.445965	8.67204e-05	TRUE	No-change
3601	IL15RA	2.57816	2.40346	2.49533	2.65656	2.68223	2.72234	0.231769	0.107682	TRUE	No-change
3603	IL16	3.42766	3.38065	3.29659	3.45802	3.82209	3.81641	0.369563	0.00462661	TRUE	No-change
3607	FOXK2	4.64503	4.59767	4.66757	4.82899	4.92126	4.91776	0.262152	0.00873129	TRUE	No-change
3608	ILF2	7.31182	7.318	7.56118	6.88405	6.91168	6.89503	-0.508618	4.60301e-05	TRUE	No-change
3609	ILF3	6.12073	6.18529	6.15216	5.64536	5.80692	5.7834	-0.412985	0.000203569	TRUE	No-change
3611	ILK	4.79557	4.69474	4.79619	5.17813	5.04788	4.99702	0.32558	0.00410508	TRUE	No-change
3612	IMPA1	2.55065	2.59017	2.53274	2.50676	2.50185	2.31647	-0.135823	0.416563	TRUE	No-change
3621	ING1	2.26988	2.18726	2.28534	2.3235	2.21313	1.91841	-0.10371	0.645806	TRUE	No-change
3631	INPP4A	1.89487	1.91401	1.85035	2.26367	2.33163	2.22747	0.50909	5.39071e-05	TRUE	No-change
3633	INPP5B	2.70114	2.6873	2.57308	2.95328	2.64529	2.40012	0.0435444	0.971189	TRUE	No-change
3635	INPP5D	3.60005	3.59996	3.56555	3.42938	3.64091	3.56985	-0.0447491	0.844099	TRUE	No-change
3636	INPPL1	4.17463	4.23785	4.13511	4.32599	4.6381	4.58117	0.353945	0.00322702	TRUE	No-change
3643	INSR	2.16609	2.21691	2.04593	2.59787	2.40193	2.41844	0.417957	0.00163077	TRUE	No-change
3654	IRAK1	5.70946	5.74312	6.01183	5.56301	5.59549	5.62486	-0.238034	0.0341601	TRUE	No-change
3658	IREB2	3.66843	3.80731	3.7761	3.66929	3.84324	3.89306	0.0553838	0.752965	TRUE	No-change
3660	IRF2	4.58969	4.57149	4.52206	4.50631	4.72833	4.67771	0.0807736	0.595638	TRUE	No-change
3661	IRF3	5.17978	4.94898	4.79235	5.55035	5.37283	5.24554	0.426758	0.00202614	TRUE	No-change
3662	IRF4	5.68955	5.79284	5.62492	5.56348	5.64673	5.65074	-0.0851103	0.486174	TRUE	No-change
3663	IRF5	4.21397	4.23874	4.19209	4.23562	4.41829	4.30099	0.109886	0.364344	TRUE	No-change
3678	ITGA5	3.51317	3.07565	2.49266	2.42434	2.92641	2.67183	-0.463102	0.0741623	TRUE	No-change
3682	ITGAE	1.87965	1.88866	2.19241	2.46323	2.10886	2.01838	0.288716	0.162642	TRUE	No-change
3683	ITGAL	2.96214	2.75796	2.47184	2.99228	3.01983	2.90254	0.26777	0.0856841	TRUE	No-change
3685	ITGAV	3.62419	3.71758	3.54706	4.08595	3.99563	4.07833	0.454823	0.000116982	TRUE	No-change
3688	ITGB1	4.43422	4.58317	4.406	4.66817	4.71002	4.68433	0.219968	0.0354263	TRUE	No-change
3692	EIF6	5.83806	5.79554	6.04408	5.79457	5.55446	5.57456	-0.254329	0.0353053	TRUE	No-change
3693	ITGB5	6.18207	6.13788	5.98186	6.36949	6.41049	6.35958	0.280705	0.00691773	TRUE	No-change
3695	ITGB7	10.8852	10.7533	10.6077	10.384	10.4253	10.3749	-0.358491	0.00127469	TRUE	No-change
3703	STT3A	6.57648	6.65205	6.68868	6.32005	6.39516	6.50877	-0.232533	0.0235203	TRUE	No-change
3704	ITPA	5.03153	4.99067	5.03986	5.32772	4.86081	4.90035	0.0292511	1	TRUE	No-change
3705	ITPK1	3.39228	3.37745	3.5959	2.79836	3.21919	3.2549	-0.401476	0.0102942	TRUE	No-change
3707	ITPKB	2.38503	2.29878	2.3185	2.39214	2.61157	2.50405	0.207577	0.106835	TRUE	No-change
3710	ITPR3	4.33507	4.37122	4.16912	3.94054	4.19908	4.2236	-0.178488	0.142376	TRUE	No-change
3712	IVD	3.01924	2.9705	3.03959	3.10561	3.19825	3.05527	0.125419	0.31738	TRUE	No-change
3720	JARID2	3.64903	3.78361	3.60276	3.62229	3.79755	3.76498	0.0525437	0.772813	TRUE	No-change
3725	JUN	3.96752	4.009	3.94644	4.62824	4.29866	4.14361	0.423916	0.00329095	TRUE	No-change
3726	JUNB	5.85465	5.64987	5.35655	5.91532	5.95409	5.97047	0.318864	0.0163882	TRUE	No-change
3727	jund	6.11536	6.08648	6.07218	5.76593	6.08164	6.11538	-0.0986216	0.490505	TRUE	No-change
3735	KARS	7.51044	7.52308	7.67398	7.03241	7.06893	7.13854	-0.493793	3.49686e-05	TRUE	No-change
3738	KCNA3	2.73842	2.90379	2.74644	3.10998	3.12948	3.08389	0.355464	0.00210484	TRUE	No-change
3782	KCNN3	2.31385	2.31269	2.27048	2.72054	2.71527	2.69894	0.501433	3.8035e-05	TRUE	No-change
3784	KCNQ1	3.22244	3.24097	3.11053	3.48845	3.52661	3.66478	0.408132	0.00155969	TRUE	No-change
3796	KIF2A	5.00527	5.11366	5.11039	4.86822	4.87491	4.79974	-0.236941	0.0180108	TRUE	No-change
3799	KIF5B	4.25662	4.37049	4.42119	4.4113	4.31173	4.31415	-0.00455603	1	TRUE	No-change
3816	KLK1	3.95131	3.63676	4.05419	3.59243	4.01391	4.14632	0.0398131	1	TRUE	No-change
3831	KLC1	4.60408	4.61746	4.61205	5.18217	5.01243	4.97529	0.465831	0.000109474	TRUE	No-change
3833	KIFC1	4.81316	5.05368	5.06839	4.40371	4.44045	4.43714	-0.57918	1.85377e-05	TRUE	No-change
3836	KPNA1	3.75698	3.8607	3.90064	4.05707	3.99332	4.03121	0.199754	0.0491287	TRUE	No-change
3837	KPNB1	6.74733	6.97298	7.08174	6.72559	6.6459	6.58079	-0.291273	0.0117796	TRUE	No-change
3840	KPNA4	4.54768	4.69941	4.71602	4.98888	4.93143	4.90483	0.29645	0.0044727	TRUE	No-change
3842	TNPO1	4.68258	4.85998	5.0193	4.49886	4.56535	4.5885	-0.322051	0.00562111	TRUE	No-change
3845	kras	4.30236	4.35136	4.34073	4.20247	4.27771	4.25464	-0.0915487	0.428654	TRUE	No-change
3875	KRT18	7.75322	7.49469	7.70073	7.71102	7.9547	8.04395	0.256913	0.0348206	TRUE	No-change
3895	KTN1	4.61218	4.70088	4.79919	5.0428	4.89173	4.85534	0.234934	0.0297722	TRUE	No-change
3936	LCP1	8.64541	8.6936	8.56918	8.1448	8.15211	8.16499	-0.484426	2.48721e-05	TRUE	No-change
3937	LCP2	5.40999	5.41915	5.33797	4.79727	4.82871	4.84775	-0.581968	4.18737e-06	TRUE	No-change
3954	LETM1	4.06485	4.23282	4.23216	4.27893	4.15741	4.19658	0.0353133	0.905368	TRUE	No-change
3956	LGALS1	9.95729	9.63787	9.47834	9.65703	9.63937	9.63994	-0.0594346	0.777774	TRUE	No-change
3958	LGALS3	3.38535	3.35881	3.16288	3.29503	3.47532	3.41113	0.0980897	0.603409	TRUE	No-change
3983	ABLIM1	3.07336	3.16381	3.11547	2.45557	2.65112	2.77857	-0.563696	7.18871e-05	TRUE	No-change
3984	LIMK1	4.21847	4.22708	4.28826	3.91576	4.06395	4.08143	-0.238105	0.0316579	TRUE	No-change
3987	LIMS1	3.47723	3.36934	3.41244	3.02333	3.07087	3.11516	-0.392118	0.000878934	TRUE	No-change
3991	LIPE	2.37285	2.29848	2.26931	1.96189	1.96374	1.96538	-0.4532	0.00144847	TRUE	No-change
3993	LLGL2	3.14612	3.11504	3.02676	3.37219	3.5837	3.33046	0.374553	0.00390914	TRUE	No-change
4000	LMNA	6.48534	6.36578	6.4033	6.96373	6.81499	6.74301	0.429204	0.000219282	TRUE	No-change
4007	PRICKLE3	3.03011	3.05104	3.0218	3.08845	3.20372	3.05681	0.0935878	0.547978	TRUE	No-change
4012	LNPEP	3.4178	3.54845	3.38333	3.93998	3.8454	4.11139	0.561057	5.55724e-05	TRUE	No-change
4043	LRPAP1	4.09328	3.96991	4.0128	4.68445	4.41773	4.317	0.48178	0.000267556	TRUE	No-change
4046	LSP1	7.14559	6.99806	7.06216	7.50714	7.48815	7.47421	0.422843	0.00012997	TRUE	No-change
4048	LTA4H	4.59202	4.57425	4.56451	4.54163	4.43946	4.50804	-0.0830696	0.486144	TRUE	No-change
4061	LY6E	7.28655	6.95628	6.86672	6.89586	6.99519	6.87433	-0.125828	0.382113	TRUE	No-change
4072	EPCAM	5.5334	5.66781	6.12621	6.08533	6.04785	6.12012	0.289372	0.052307	TRUE	No-change
4074	M6PR	4.74674	4.83232	4.86867	5.12076	4.89002	4.93814	0.176528	0.112802	TRUE	No-change
4076	CAPRIN1	5.53681	5.65812	5.71783	5.40266	5.4082	5.50732	-0.203975	0.0468509	TRUE	No-change
4087	SMAD2	3.24101	3.33159	3.28227	3.27934	3.40826	3.35849	0.0704665	0.603409	TRUE	No-change
4088	SMAD3	2.56929	2.54333	2.1679	2.58097	2.52748	2.27935	0.0420462	0.973747	TRUE	No-change
4089	SMAD4	3.82138	3.84372	3.70667	3.82983	3.87525	3.91889	0.0893801	0.46098	TRUE	No-change
4090	SMAD5	3.71735	3.83132	3.71337	3.59981	3.51914	3.56607	-0.209132	0.0445187	TRUE	No-change
4091	SMAD6	2.34375	2.40065	2.18839	2.38624	2.30584	2.3909	0.0619094	0.846199	TRUE	No-change
4092	SMAD7	2.78136	2.60223	2.56777	2.23294	2.31329	2.23851	-0.478756	0.00198403	TRUE	No-change
4094	MAF	6.73555	6.81257	6.78569	6.54774	6.6507	6.62196	-0.17262	0.0792457	TRUE	No-change
4100	MAGEA1	5.607	5.48508	5.42894	5.42923	5.26124	5.27188	-0.188428	0.0969275	TRUE	No-change
4103	MAGEA4	5.62197	5.6374	5.42489	6.03113	5.77765	5.88604	0.345398	0.00349974	TRUE	No-change
4111	MAGEA12	4.12906	4.17868	4.33773	4.73925	4.66017	4.62324	0.47921	0.000258001	TRUE	No-change
4116	magoh	5.38104	5.67202	5.88147	6.64065	5.92218	5.99005	0.577251	0.00490262	TRUE	No-change
4118	MAL	5.03121	4.9995	5.51618	4.4916	5.07709	5.24845	-0.246674	0.275632	TRUE	No-change
4121	MAN1A1	4.77649	4.80046	4.69595	4.87507	4.86124	4.85239	0.108636	0.312798	TRUE	No-change
4134	MAP4	5.10484	5.11464	4.9681	4.70353	4.8531	4.81881	-0.280242	0.0074511	TRUE	No-change
4140	MARK3	4.16944	4.1409	4.22393	4.27939	4.18524	4.13339	0.0244467	1	TRUE	No-change
4144	MAT2A	6.01064	6.2088	6.20821	5.57291	5.56701	5.57346	-0.584759	5.8953e-06	TRUE	No-change
4149	MAX	4.03995	4.04715	4.04854	4.64752	4.50262	4.44677	0.51754	5.23503e-05	TRUE	No-change
4154	MBNL1	5.80046	5.89201	5.85315	5.89965	6.00909	6.01968	0.130102	0.213872	TRUE	No-change
4155	MBP	2.67913	2.7332	2.63252	3.03473	3.04755	3.14522	0.456318	0.000209856	TRUE	No-change
4170	MCL1	6.77872	6.78642	6.45315	7.01232	6.93255	6.91647	0.276212	0.0184981	TRUE	No-change
4179	CD46	5.79282	5.87165	5.76733	5.77717	5.88835	5.90951	0.0486347	0.7593	TRUE	No-change
4190	MDH1	6.70533	6.62503	6.64422	6.26827	6.36556	6.36035	-0.330529	0.00141294	TRUE	No-change
4191	MDH2	7.30025	7.15271	7.25189	6.70026	6.76753	6.8265	-0.474452	4.88634e-05	TRUE	No-change
4193	MDM2	3.5065	3.63108	3.57614	3.14612	3.2951	3.34197	-0.342601	0.00283474	TRUE	No-change
4199	ME1	4.53491	4.38095	4.52212	4.56642	4.5547	4.58462	0.0917505	0.452273	TRUE	No-change
4200	ME2	4.58843	4.72658	4.86198	4.26689	4.31263	4.22562	-0.483203	0.000112137	TRUE	No-change
4201	MEA1	4.5099	4.50665	4.78428	5.36164	4.88999	4.8665	0.471698	0.00359402	TRUE	No-change
4208	MEF2C	3.97112	3.83913	3.68223	4.24796	4.19688	4.19793	0.404698	0.00071019	TRUE	No-change
4209	MEF2D	4.54871	4.46077	4.49431	4.65323	4.74656	4.76189	0.228699	0.0216593	TRUE	No-change
4215	MAP3K3	3.23077	3.41283	3.2287	3.42549	3.3346	3.38148	0.0979284	0.490291	TRUE	No-change
4217	MAP3K5	2.86965	2.94477	2.74382	2.71631	2.89669	2.90511	-0.0177399	1	TRUE	No-change
4218	RAB8A	5.48931	5.59487	5.77916	5.89302	5.90424	5.92314	0.285433	0.0096552	TRUE	No-change
4221	MEN1	4.3443	4.35264	4.48228	4.40119	4.55968	4.5477	0.113845	0.3531	TRUE	No-change
4232	MEST	2.85926	2.93488	3.20665	2.72111	2.71446	2.74406	-0.328647	0.0284046	TRUE	No-change
4236	MFAP1	4.55446	4.53462	4.55081	5.26569	4.86278	4.87497	0.488548	0.000712492	TRUE	No-change
4238	MFAP3	3.3405	3.47576	3.31561	3.63878	3.69298	3.67565	0.317422	0.00505182	TRUE	No-change
4242	MFNG	5.8394	5.96522	6.12096	5.92518	6.10602	6.13685	0.078988	0.603409	TRUE	No-change
4249	MGAT5	4.04476	4.42354	4.32144	5.17739	4.56387	4.64684	0.5767	0.00133848	TRUE	No-change
4253	mia2	3.43776	3.31916	3.22692	3.63584	3.73867	3.57453	0.352742	0.00381945	TRUE	No-change
4255	MGMT	2.75021	2.51286	2.60942	2.89915	2.96495	2.94967	0.364106	0.0222565	TRUE	No-change
4258	MGST2	3.5087	3.23604	3.65436	3.69048	3.4617	3.69207	0.157603	0.425423	TRUE	No-change
4259	MGST3	3.2729	3.16445	2.97422	3.04628	2.86833	2.93971	-0.208483	0.253264	TRUE	No-change
4267	CD99	2.37139	2.31091	2.3345	2.67352	2.73143	2.82591	0.488557	0.00205648	TRUE	No-change
4277	MICB	3.5222	3.65518	3.56992	3.59426	3.60014	3.47094	-0.0292804	0.98405	TRUE	No-change
4285	mipep	3.28629	3.34558	3.38297	2.98559	3.00073	2.79837	-0.459079	0.00144	TRUE	No-change
4286	MITF	2.5781	2.67595	2.65379	2.98465	3.05118	3.07469	0.464705	0.000247426	TRUE	No-change
4289	MKLN1	2.66969	2.79043	2.6793	3.11298	3.16388	3.15885	0.496166	4.65895e-05	TRUE	No-change
4292	MLH1	4.41465	4.5127	4.52211	4.33524	4.12896	4.18316	-0.277373	0.0156247	TRUE	No-change
4297	KMT2A	2.32416	2.40981	2.3344	2.5665	2.54763	2.73694	0.319407	0.00505647	TRUE	No-change
4298	MLLT1	4.27633	4.33685	4.34015	4.47241	4.76483	4.76066	0.368801	0.00220048	TRUE	No-change
4299	AFF1	3.50263	3.64338	3.38929	3.42237	3.57224	3.55002	0.000113167	1	TRUE	No-change
4301	AFDN	2.67485	2.86035	2.6005	3.22206	3.1767	3.17346	0.546048	4.09476e-05	TRUE	No-change
4302	MLLT6	5.10398	5.22905	5.06723	5.22444	5.24666	5.08141	0.0524911	0.744591	TRUE	No-change
4303	FOXO4	3.11171	3.21811	2.97768	3.57909	3.63701	3.48947	0.515714	0.000240723	TRUE	No-change
4322	MMP13	2.69921	2.46559	2.13395	2.75171	2.48858	2.22406	0.0800578	0.87984	TRUE	No-change
[truncated: 18,472 more rows]
