# Supplementary material for: Molecular Signatures of CB-6644 Inhibition of the RUVBL1/2 Complex in Multiple Myeloma
Source: Int J Mol Sci. 2024 Aug 20;25(16):9022. doi: 10.3390/ijms25169022 (PMC11354775; doi:10.3390/ijms25169022)
Supplement: Supplementary file 1 [file ijms-25-09022-s001.zip › Table S3.xlsx]

## Sheet: increaed_33_DARs
Table S3: List of expressed genes associated with multiple regulatory sites increasing in accessibility in response to CB-6644
	Gene Name	Differentially accessible regions (DARs)
0	ASPH	chr8:61839197-61839575 (-124827), chr8:61783358-61783611 (-68926), chr8:61587210-61587503 (+127202)
1	BID	chr22:17910876-17911534 (-137189), chr22:17781316-17781904 (-7594), chr22:17639510-17639660 (+134431)
2	CCNG2	chr4:77126943-77127287 (-30036), chr4:77146546-77146844 (-10456), chr4:77167935-77168509 (+11071)
3	CCNI	chr4:77146546-77146844 (-70690), chr4:77126943-77127287 (-51110), chr4:77007257-77007797 (+68478)
4	CDKN2AIPNL	chr5:134517617-134517937 (-105879), chr5:134494760-134495162 (-83063), chr5:134395797-134396062 (+15968)
5	CSNK2A3	chr11:11499351-11499793 (-146215), chr11:11243660-11244164 (+109445), chr11:11218183-11218731 (+134900), chr11:11170418-11170713 (+182791)
6	CYTH4	chr22:37370398-37370967 (+88300), chr22:37377705-37378364 (+95652), chr22:37416929-37417222 (+134693), chr22:37425746-37426280 (+143630)
7	DDX11	chr12:30989609-30990233 (-83973), chr12:31029922-31031281 (-43292), chr12:31201474-31201684 (+127685)
8	HSPA13	chr21:14546275-14546420 (-163161), chr21:14417689-14418125 (-34720), chr21:14326966-14327794 (+55807)
9	IGFBP3	chr7:46029081-46029494 (-108037), chr7:46015314-46015853 (-94333), chr7:45984741-45985179 (-63709)
10	IPO9	chr1:201686415-201687035 (-142416), chr1:201715502-201716423 (-113178), chr1:201882681-201883204 (+53802)
11	LY86	chr6:6592155-6592371 (+4155), chr6:6616556-6617134 (+28737), chr6:6702775-6703115 (+114837), chr6:6766334-6766767 (+178443)
12	MRPL35	chr2:86223129-86223341 (+23778), chr2:86238409-86238780 (+39138), chr2:86241631-86241907 (+42312)
13	MTX3	chr5:79890405-79890781 (+100652), chr5:79886537-79887280 (+104336), chr5:79791905-79792206 (+199189)
14	NDUFB9	chr8:124585914-124586372 (+47040), chr8:124604554-124605649 (+65999), chr8:124635272-124635675 (+96371), chr8:124660082-124660817 (+121347)
15	PCDH1	chr5:141864643-141865296 (+13440), chr5:141762822-141763119 (+115439), chr5:141747932-141748305 (+130291), chr5:141717139-141717428 (+161126)
16	PDCD4	chr10:110717949-110718240 (-153712), chr10:110802631-110802941 (-69021), chr10:110903791-110904190 (+32184)
17	PIM1	chr6:37048793-37049200 (-121206), chr6:37071653-37072198 (-98277), chr6:37094340-37094745 (-75660)
18	PPIF	chr10:79228707-79229339 (-118455), chr10:79331299-79332088 (-15784), chr10:79411270-79411664 (+63989)
19	RAB11A	chr15:65902327-65902780 (+33096), chr15:65916559-65917593 (+47618), chr15:65960695-65960874 (+91327)
20	RAB3GAP2	chr1:220432400-220432789 (-160141), chr1:220344865-220345068 (-72513), chr1:220337245-220337568 (-64953), chr1:220325224-220325699 (-53008)
21	REEP1	chr2:86241631-86241907 (+96314), chr2:86238409-86238780 (+99488), chr2:86223129-86223341 (+114848)
22	RHOB	chr2:20419042-20419485 (-27810), chr2:20483504-20483940 (+36648), chr2:20566274-20566661 (+119394)
23	SEC13	chr3:10390090-10390354 (-69138), chr3:10370502-10370947 (-49641), chr3:10337194-10337670 (-16348)
24	SKAP1	chr17:48470499-48470693 (-40406), chr17:48468416-48468713 (-38375), chr17:48241114-48241421 (+188922)
25	SLC44A1	chr9:105115327-105115614 (-129151), chr9:105121768-105122092 (-122692), chr9:105141470-105142209 (-102782)
26	SLC9A9	chr3:143875536-143876044 (-27259), chr3:143820885-143821099 (+27539), chr3:143820349-143820786 (+27963)
27	SND1	chr7:127809373-127809680 (+157347), chr7:127829077-127829368 (+177043), chr7:127837986-127838335 (+185981)
28	TOP3B	chr22:22161895-22162354 (-179375), chr22:22042037-22042431 (-59484), chr22:22037247-22037620 (-54684), chr22:22025445-22025995 (-42970)
29	TP53I11	chr11:45102878-45103267 (-152913), chr11:45083203-45083732 (-133308), chr11:45021106-45022051 (-71419)
30	TRAK1	chr3:41997751-41998047 (-93171), chr3:42035694-42036315 (-55065), chr3:42088790-42089245 (-2052)
31	ZMIZ1	chr10:78944923-78945273 (-123937), chr10:78981450-78982149 (-87235), chr10:79007461-79007772 (-61418), chr10:79228707-79229339 (+159988)
32	ZNF281	chr1:200512317-200512579 (-102392), chr1:200343830-200344333 (+65974), chr1:200282376-200282964 (+127386)
