# Supplementary material for: Molecular Signatures of CB-6644 Inhibition of the RUVBL1/2 Complex in Multiple Myeloma
Source: Int J Mol Sci. 2024 Aug 20;25(16):9022. doi: 10.3390/ijms25169022 (PMC11354775; doi:10.3390/ijms25169022)
Supplement: Supplementary file 1 [file ijms-25-09022-s001.zip › Table S4.xlsx]

## Sheet: Supplementary Table 4
Table S4: List of expressed genes associated with multiple regulatory sites decreasing in accessibility in response to CB-6644.
	Gene Name	Differentially accessible regions (DARs)
0	AASS	chr7:122212747-122213221 (-79162), chr7:122018060-122018376 (+115604), chr7:122012756-122013493 (+120697), chr7:121954910-121955291 (+178721)
1	ABCA5	chr17:69389567-69390171 (-62768), chr17:69375291-69375505 (-48297), chr17:69331870-69332071 (-4870)
2	ACSL1	chr4:184859937-184860544 (-33423), chr4:184845154-184845835 (-18677), chr4:184836644-184836929 (-9969)
3	ADAM23	chr2:206452132-206452546 (+8800), chr2:206457165-206457602 (+13845), chr2:206558485-206558824 (+115116)
4	AHR	chr7:17134677-17135113 (-163727), chr7:17155570-17155778 (-142948), chr7:17159427-17159975 (-138921)
5	AP4E1	chr15:50800611-50801239 (-107748), chr15:50879079-50879462 (-29402), chr15:50880672-50880867 (-27903), chr15:50885354-50885659 (-23166)
6	APIP	chr11:34837443-34837776 (+78889), chr11:34827201-34827695 (+89051), chr11:34820987-34821258 (+95376)
7	ARHGAP18	chr6:129651231-129651623 (+58798), chr6:129646712-129647017 (+63360), chr6:129634452-129634775 (+75611)
8	ATF6	chr1:161782079-161782428 (+15960), chr1:161816194-161816576 (+50091), chr1:161849376-161849854 (+83321), chr1:161904553-161904849 (+138407)
9	ATG5	chr6:106460603-106460927 (-134974), chr6:106257334-106257591 (+68328), chr6:106194941-106195860 (+130390), chr6:106180156-106180604 (+145411), chr6:106167312-106167803 (+158233), chr6:106146786-106147101 (+178847), chr6:106145635-106145963 (+179992), chr6:106141428-106142378 (+183888), chr6:106138135-106138503 (+187472)
10	ATXN1	chr6:16810519-16810713 (-49160), chr6:16766246-16766476 (-4905), chr6:16591619-16592435 (+169429)
11	BACH2	chr6:90354566-90354958 (-58020), chr6:90190804-90191301 (+105689), chr6:90109187-90109491 (+187403), chr6:90108024-90108226 (+188617)
12	BET1	chr7:94178202-94178597 (-174025), chr7:94075492-94075770 (-71256), chr7:93957807-93958043 (+46450)
13	BHLHE40	chr3:4845916-4846285 (-133015), chr3:4935345-4935696 (-43595), chr3:5115358-5116032 (+136579)
14	BMP2K	chr4:78613600-78614436 (-162360), chr4:78638667-78639171 (-137459), chr4:78721028-78721629 (-55049), chr4:78767326-78767802 (-8814), chr4:78845461-78845859 (+69282)
15	BMP6	chr6:7812507-7813062 (+85988), chr6:7878133-7880474 (+152507), chr6:7886209-7886560 (+159588)
16	C15orf39	chr15:75027628-75027868 (-171144), chr15:75095641-75096001 (-103071), chr15:75112808-75113154 (-85911)
17	C1orf21	chr1:184359743-184360461 (-26956), chr1:184407871-184408226 (+20991), chr1:184494948-184495300 (+108066)
18	CAAP1	chr9:26788851-26789175 (+103791), chr9:26779051-26779365 (+113596), chr9:26746372-26747240 (+145998)
19	CAST	chr5:96641829-96642302 (-20171), chr5:96648115-96648359 (-14000), chr5:96679186-96679589 (+17151), chr5:96714948-96715338 (+52906)
20	CBX4	chr17:79993328-79994185 (-154328), chr17:79920896-79922049 (-82044), chr17:79861863-79862224 (-22615)
21	CD44	chr11:35146106-35146345 (+7045), chr11:35163776-35164053 (+24734), chr11:35165177-35165600 (+26208)
22	CDC42SE2	chr5:131272819-131273063 (+8841), chr5:131379067-131379372 (+115120), chr5:131381849-131382171 (+117910)
23	CDK17	chr12:96426099-96426268 (-25624), chr12:96337118-96337290 (+63356), chr12:96335276-96335630 (+65107), chr12:96266288-96266517 (+134157)
24	CDK6	chr7:92854872-92855181 (-21110), chr7:92815414-92815775 (+18322), chr7:92779000-92779356 (+54739), chr7:92737737-92738302 (+95897), chr7:92634163-92634445 (+199613)
25	CDS2	chr20:5148001-5148388 (+21409), chr20:5192864-5193706 (+66499), chr20:5193873-5194069 (+67185)
26	CERS6	chr2:168328269-168328605 (-127812), chr2:168432725-168433161 (-23306), chr2:168495490-168496086 (+39539)
27	COA5	chr2:98490356-98490808 (+117910), chr2:98486478-98486911 (+121797), chr2:98470912-98471250 (+137411)
28	CPOX	chr3:98651308-98651926 (-57894), chr3:98600396-98600741 (-6846), chr3:98555820-98556681 (+37472)
29	CSGALNACT1	chr8:19801564-19802511 (-199543), chr8:19637627-19638281 (-35459), chr8:19513643-19514357 (+88495)
30	CSNK1G3	chr5:123447957-123448361 (-97475), chr5:123455620-123456077 (-89785), chr5:123561338-123561570 (+15820), chr5:123645270-123645486 (+99744)
31	CYTIP	chr2:157477357-157477696 (-33385), chr2:157470259-157470766 (-26371), chr2:157404396-157404713 (+39587), chr2:157377941-157378273 (+66035), chr2:157364313-157364759 (+79606)
32	DAPP1	chr4:99625434-99625741 (-191258), chr4:99635556-99636172 (-180982), chr4:99827573-99828007 (+10944), chr4:99845833-99846438 (+29290)
33	DEPDC1B	chr5:60830358-60830849 (-130443), chr5:60829622-60830153 (-129727), chr5:60503897-60504659 (+195883)
34	DUSP22	chr6:181039-181737 (-111074), chr6:229100-229617 (-63103), chr6:252018-252262 (-40322), chr6:316435-316856 (+24184), chr6:319717-320214 (+27504), chr6:322767-323575 (+30709)
35	DUSP6	chr12:89475000-89475566 (-122012), chr12:89469339-89469738 (-116268), chr12:89427562-89428034 (-74527), chr12:89243873-89244220 (+109224)
36	ELK3	chr12:96266288-96266517 (+72021), chr12:96335276-96335630 (+141071), chr12:96337118-96337290 (+142822)
37	ERBIN	chr5:65803681-65804349 (-122758), chr5:65811897-65812221 (-114714), chr5:65824355-65824664 (-102263), chr5:65845294-65845837 (-81207), chr5:66010399-66010735 (+83794)
38	ERN1	chr17:64091159-64092369 (+38361), chr17:64082047-64082659 (+47772), chr17:64061245-64061527 (+68739)
39	ETV5	chr3:186162270-186162592 (-53319), chr3:186060152-186060747 (+48662), chr3:185998203-185998419 (+110801)
40	EYA3	chr1:28169317-28169708 (-80817), chr1:28070035-28070467 (+18445), chr1:28064179-28064384 (+24414), chr1:28027559-28027990 (+60921)
41	FAM122A	chr9:68844459-68845244 (+64818), chr9:68904543-68904793 (+124634), chr9:68933488-68933938 (+153679)
42	FAM174B	chr15:92818785-92819055 (-162962), chr15:92803746-92804541 (-148186), chr15:92506529-92507253 (+149067)
43	FAT1	chr4:186881928-186882725 (-158472), chr4:186875654-186875953 (-151949), chr4:186852934-186853493 (-129359), chr4:186839382-186840000 (-115836), chr4:186814506-186814921 (-90859)
44	FBXW7	chr4:152589001-152589212 (-53006), chr4:152578747-152579021 (-42783), chr4:152460615-152460871 (+75358)
45	FNDC3B	chr3:171966920-171967633 (-73277), chr3:172084955-172085474 (+44661), chr3:172188304-172188912 (+148054)
46	FNIP2	chr4:158827021-158827317 (+58031), chr4:158835776-158836284 (+66892), chr4:158845334-158845748 (+76403)
47	FOXN2	chr2:48122175-48122496 (-192374), chr2:48251113-48251296 (-63505), chr2:48357097-48357307 (+42492)
48	FYN	chr6:111922888-111923204 (-49594), chr6:111842902-111843261 (+30370), chr6:111824520-111824842 (+48771)
49	GALM	chr2:38653808-38654334 (-11839), chr2:38666897-38667543 (+1310), chr2:38722811-38723657 (+57324)
50	GALNT10	chr5:154299968-154300837 (+109673), chr5:154311427-154311813 (+120890), chr5:154318795-154319005 (+128170)
51	GALNT7	chr4:172998479-172998936 (-170045), chr4:173191567-173192067 (+23064), chr4:173244678-173245133 (+76153)
52	GAS2	chr11:22656163-22656843 (-10112), chr11:22677257-22677483 (+10755), chr11:22735013-22735254 (+68519), chr11:22786532-22786922 (+120112)
53	GPR160	chr3:170056761-170057305 (+19104), chr3:170096459-170096673 (+58637), chr3:170129750-170129970 (+91931), chr3:170159527-170159802 (+121736)
54	GSE1	chr16:85569638-85570830 (-42982), chr16:85571768-85572065 (-41299), chr16:85674733-85675627 (+61964)
55	HERC1	chr15:64024572-64025085 (-190941), chr15:63924031-63924774 (-90515), chr15:63915422-63915917 (-81782), chr15:63699361-63699732 (+134341)
56	HIVEP2	chr6:142867979-142868332 (+78209), chr6:142846906-142847141 (+99341), chr6:142842870-142843235 (+103312)
57	ICAM2	chr17:64091159-64092369 (-71130), chr17:64082047-64082659 (-61719), chr17:64061245-64061527 (-40752)
58	INPP4A	chr2:98470912-98471250 (+26223), chr2:98486478-98486911 (+41837), chr2:98490356-98490808 (+45724)
59	IRF2	chr4:184417985-184418176 (+56499), chr4:184319407-184319985 (+154884), chr4:184283157-184283571 (+191216)
60	IRF2BP2	chr1:234696066-234696574 (-86795), chr1:234671436-234671630 (-62008), chr1:234517046-234517714 (+92145), chr1:234505115-234505885 (+104025), chr1:234495154-234495823 (+114036)
61	IRF4	chr6:316435-316856 (-75093), chr6:319717-320214 (-71773), chr6:322767-323575 (-68568), chr6:398728-399170 (+7210), chr6:414521-414757 (+22900), chr6:434612-435312 (+43223)
62	ITGA8	chr10:15747908-15748486 (-28072), chr10:15703539-15703766 (+16472), chr10:15656868-15657261 (+63060), chr10:15591481-15591793 (+128488)
63	JAK1	chr1:64960734-64961096 (+5589), chr1:64949083-64949590 (+17167), chr1:64895489-64895918 (+70800)
64	JAZF1	chr7:28345377-28345558 (-164725), chr7:28292846-28293269 (-112315), chr7:28088113-28088585 (+92394)
65	KBTBD8	chr3:66882311-66882715 (-115794), chr3:66948146-66948393 (-50037), chr3:67030645-67031248 (+32640), chr3:67067219-67067577 (+69091)
66	KCTD18	chr2:200461959-200462580 (+47793), chr2:200454895-200455182 (+55024), chr2:200426833-200427097 (+83098), chr2:200422898-200424048 (+86590), chr2:200381027-200381441 (+128829)
67	KIAA1324L	chr7:87129850-87130274 (-70363), chr7:87015775-87016283 (+43670), chr7:86963564-86964054 (+95890), chr7:86956116-86956554 (+103364)
68	LSM6	chr4:146063231-146063662 (-112238), chr4:146098941-146099388 (-76520), chr4:146105525-146105948 (-69948)
69	LYPD6B	chr2:148893918-148894235 (-144390), chr2:149023172-149023426 (-15168), chr2:149143768-149144225 (+105530)
70	MAN1C1	chr1:25620255-25620496 (+2908), chr1:25624242-25624466 (+6886), chr1:25675876-25676590 (+58765)
71	MAP3K5	chr6:136772691-136772995 (+19675), chr6:136763353-136764192 (+28745), chr6:136751389-136751942 (+40852), chr6:136700234-136700541 (+92130), chr6:136656284-136656486 (+136133)
72	MAP4K3	chr2:39587922-39588175 (-150737), chr2:39467783-39468143 (-30651), chr2:39408779-39409117 (+28364)
73	MB21D2	chr3:192898698-192899298 (+19163), chr3:192861943-192862330 (+56024), chr3:192838149-192838377 (+79898)
74	MLLT10	chr10:21449277-21449683 (-84863), chr10:21687585-21688048 (+153474), chr10:21689930-21690229 (+155737)
75	MTDH	chr8:97597393-97597623 (-46671), chr8:97628067-97628375 (-15958), chr8:97631141-97631754 (-12731)
76	MYO5B	chr18:50097710-50098060 (+97208), chr18:50083602-50083919 (+111332), chr18:50080855-50081448 (+113941)
77	NAP1L2	chrX:73350776-73351530 (-136305), chrX:73337396-73337829 (-122765), chrX:73142908-73143418 (+71685)
78	NEK7	chr1:198003996-198004371 (-152779), chr1:198056261-198056976 (-100344), chr1:198185665-198186054 (+28897), chr1:198328564-198328774 (+171706), chr1:198352972-198353605 (+196326)
79	NLN	chr5:65803681-65804349 (+81819), chr5:65811897-65812221 (+89863), chr5:65824355-65824664 (+102314), chr5:65845294-65845837 (+123370)
80	NR3C1	chr5:143515047-143515520 (-111595), chr5:143509775-143510367 (-106382), chr5:143338987-143339304 (+64543), chr5:143262441-143262807 (+141065)
81	NSMCE2	chr8:125119036-125119488 (+27409), chr8:125120493-125120770 (+28779), chr8:125217572-125218295 (+126081), chr8:125284279-125285474 (+193024)
82	PACSIN2	chr22:43086148-43086592 (-71225), chr22:42867510-42868175 (+147302), chr22:42863384-42863665 (+151620)
83	PELI1	chr2:64222960-64223536 (-78794), chr2:64212991-64213294 (-68689), chr2:64133326-64133588 (+10997)
84	PERP	chr6:138105437-138105648 (+1968), chr6:138005876-138006289 (+101428), chr6:137968994-137969326 (+138351)
85	PHC3	chr3:170159527-170159802 (+22082), chr3:170129750-170129970 (+51887), chr3:170096459-170096673 (+85181), chr3:170056761-170057305 (+124714)
86	PIK3C3	chr18:41982958-41983306 (+27926), chr18:42011151-42011573 (+56156), chr18:42113560-42114595 (+158872)
87	PIK3CG	chr7:106887338-106887686 (+22033), chr7:106891928-106892130 (+26550), chr7:106915776-106916263 (+50541), chr7:106998988-106999322 (+133676)
88	PLA2G4A	chr1:186757927-186758174 (-70902), chr1:186761450-186761689 (-67383), chr1:186899428-186899927 (+70725), chr1:186995014-186995308 (+166208), chr1:186995863-186996195 (+167076), chr1:186996856-186997105 (+168028)
89	PMS1	chr2:189870792-189871040 (+86535), chr2:189933024-189933363 (+148813), chr2:189955002-189955331 (+170786)
90	PPCDC	chr15:75027628-75027868 (+4193), chr15:75095641-75096001 (+72266), chr15:75112808-75113154 (+89426)
91	PPP1R3B	chr8:9260067-9260498 (-109587), chr8:9248923-9249188 (-98360), chr8:9232391-9233004 (-82002), chr8:9226162-9226568 (-75669)
92	PRDM1	chr6:106121685-106122015 (+35530), chr6:106138135-106138503 (+51999), chr6:106141428-106142378 (+55583), chr6:106145635-106145963 (+59479), chr6:106146786-106147101 (+60624), chr6:106167312-106167803 (+81238), chr6:106180156-106180604 (+94060), chr6:106194941-106195860 (+109081), chr6:106257334-106257591 (+171143)
93	PRKAR2B	chr7:106887338-106887686 (-157137), chr7:106891928-106892130 (-152620), chr7:106915776-106916263 (-128629), chr7:106998988-106999322 (-45494), chr7:107065369-107065786 (+20929)
94	PRR15	chr7:29459646-29459981 (-103997), chr7:29657281-29657654 (+93657), chr7:29695265-29695626 (+131635)
95	PSMD6	chr3:64196176-64196853 (-173043), chr3:64161570-64161989 (-138308), chr3:64126351-64126568 (-102988), chr3:63943781-63944107 (+79528), chr3:63937737-63938487 (+85360)
96	PTP4A1	chr6:63458461-63458777 (-113393), chr6:63553277-63553593 (-18577), chr6:63558373-63558633 (-13509)
97	RASA1	chr5:87117122-87117477 (-150588), chr5:87136867-87137052 (-130928), chr5:87389759-87390422 (+122203)
98	RASA2	chr3:141400438-141400728 (-86466), chr3:141407186-141407336 (-79788), chr3:141425505-141426205 (-61194), chr3:141489288-141489557 (+2374), chr3:141493214-141493568 (+6342), chr3:141560619-141560959 (+73740)
99	RASGRP3	chr2:33293329-33293565 (-182781), chr2:33321229-33321840 (-154693), chr2:33448534-33448778 (-27572), chr2:33477605-33478020 (+1585), chr2:33570718-33571124 (+94693)
100	RBMS1	chr2:160628823-160629170 (-135203), chr2:160427654-160428277 (+65828), chr2:160411976-160412388 (+81612), chr2:160345031-160345635 (+148461), chr2:160343398-160343603 (+150293)
101	RHOH	chr4:40205208-40205834 (+8614), chr4:40228535-40229082 (+31902), chr4:40305326-40305730 (+108621)
102	RIC1	chr9:5579967-5580197 (-49037), chr9:5768379-5768692 (+139417), chr9:5774468-5774756 (+145493)
103	RNF157	chr17:76272147-76272839 (-32120), chr17:76188251-76188633 (+51931), chr17:76179658-76180185 (+60451)
104	SAP30L	chr5:154299968-154300837 (-145554), chr5:154311427-154311813 (-134337), chr5:154318795-154319005 (-127057)
105	SELENON	chr1:25620255-25620496 (-179800), chr1:25624242-25624466 (-175822), chr1:25675876-25676590 (-123943), chr1:25804716-25805012 (+4688)
106	SFMBT2	chr10:7428711-7429140 (-17440), chr10:7286019-7286348 (+125302), chr10:7239402-7239648 (+171961)
107	SLC38A2	chr12:46555536-46556435 (-183119), chr12:46549573-46550268 (-177054), chr12:46356796-46357362 (+15788)
108	SLC44A1	chr9:105188859-105189088 (-55648), chr9:105191672-105192244 (-52664), chr9:105260187-105260549 (+15746), chr9:105330806-105331378 (+86470)
109	SMAD1	chr4:145387981-145388484 (-94578), chr4:145498416-145498871 (+15833), chr4:145520219-145520548 (+37573)
110	SMC2	chr9:104050450-104050737 (-43666), chr9:104071724-104071948 (-22424), chr9:104076320-104076621 (-17789)
111	SNX19	chr11:130846750-130846973 (+69647), chr11:130832829-130833016 (+83586), chr11:130777459-130777658 (+138950)
112	SNX25	chr4:185310544-185310765 (+106418), chr4:185311539-185311814 (+107440), chr4:185332757-185333553 (+128918), chr4:185341904-185342486 (+137958)
113	SPATS2L	chr2:200381027-200381441 (+72284), chr2:200422898-200424048 (+114523), chr2:200426833-200427097 (+118015), chr2:200454895-200455182 (+146089), chr2:200461959-200462580 (+153320)
114	SPPL2A	chr15:50885354-50885659 (-119699), chr15:50880672-50880867 (-114962), chr15:50879079-50879462 (-113463), chr15:50800611-50801239 (-35117)
115	SPTBN1	chr2:54524629-54525017 (+68538), chr2:54529898-54530503 (+73916), chr2:54568931-54569115 (+112738)
116	SRGN	chr10:68997370-68998113 (-90376), chr10:69045513-69046138 (-42292), chr10:69089820-69090305 (+1945)
117	ST3GAL1	chr8:133702237-133702728 (-130558), chr8:133670859-133671450 (-99230), chr8:133633622-133634725 (-62249), chr8:133616434-133617107 (-44846), chr8:133502873-133503101 (+68938)
118	STK33	chr11:8641015-8641881 (-165624), chr11:8634431-8634883 (-158833), chr11:8631811-8632140 (-156152)
119	STON2	chr14:81529468-81529755 (-102208), chr14:81470147-81470761 (-43050), chr14:81333820-81334220 (+93384)
120	STT3B	chr3:31392579-31392904 (-140048), chr3:31440947-31441164 (-91734), chr3:31448053-31449103 (-84212), chr3:31620671-31620988 (+88040)
121	SVIP	chr11:22976194-22976400 (-146432), chr11:22786532-22786922 (+43138), chr11:22735013-22735254 (+94731), chr11:22677257-22677483 (+152495)
122	TARBP1	chr1:234517046-234517714 (-38277), chr1:234505115-234505885 (-26397), chr1:234495154-234495823 (-16386)
123	TBL1XR1	chr3:177184731-177185012 (+11606), chr3:177146015-177146348 (+50296), chr3:177026569-177026834 (+169776)
124	TGFBR2	chr3:30628585-30628826 (+22105), chr3:30640018-30640262 (+33539), chr3:30661116-30661402 (+54658)
125	TIAM1	chr21:31571693-31572271 (-13005), chr21:31552948-31553136 (+5935), chr21:31426207-31426831 (+132458)
126	TIGD2	chr4:89196240-89196717 (+84979), chr4:89256286-89256724 (+145005), chr4:89263983-89264472 (+152728)
127	TMEM154	chr4:152697771-152698036 (-17739), chr4:152589001-152589212 (+91058), chr4:152578747-152579021 (+101281)
128	TMEM268	chr9:114607699-114608213 (-3250), chr9:114694668-114695261 (+83759), chr9:114696852-114697645 (+86043)
129	TNFAIP3	chr6:137687549-137687756 (-179535), chr6:137904477-137905279 (+37690), chr6:137968994-137969326 (+101972), chr6:138005876-138006289 (+138895)
130	TXN	chr9:110101479-110102228 (+154786), chr9:110088007-110088516 (+168378), chr9:110065272-110065872 (+191068)
131	TXNDC5	chr6:7886209-7886560 (+24429), chr6:7878133-7880474 (+31510), chr6:7812507-7813062 (+98029)
132	UBA6	chr4:67746779-67747352 (-45887), chr4:67639808-67640117 (+61216), chr4:67560703-67561207 (+140224)
133	UBE2QL1	chr5:6436836-6437015 (-11697), chr5:6449966-6450415 (+1568), chr5:6480676-6481015 (+32223)
134	UBTD2	chr5:172365852-172366474 (-82092), chr5:172361570-172361838 (-77633), chr5:172223902-172224671 (+59784)
135	UBXN2B	chr8:58239796-58240231 (-171250), chr8:58260665-58260871 (-150496), chr8:58309696-58310550 (-101141), chr8:58378287-58378967 (-32637)
136	USP47	chr11:11773017-11773573 (-68771), chr11:11787391-11787652 (-54544), chr11:11864402-11864650 (+22460), chr11:11884766-11885351 (+42993)
137	VOPP1	chr7:55698889-55699690 (-126765), chr7:55562755-55562941 (+9677), chr7:55508190-55509024 (+63918)
138	VRK2	chr2:57809231-57809899 (-98086), chr2:58019338-58019662 (+111849), chr2:58072192-58072391 (+164641)
139	XYLT1	chr16:17583410-17583608 (-112628), chr16:17522014-17522244 (-51248), chr16:17512571-17513220 (-42015), chr16:17275221-17275867 (+195337), chr16:17273172-17273399 (+197595)
140	ZBTB38	chr3:141373336-141373738 (-14275), chr3:141380994-141381450 (-6590), chr3:141400438-141400728 (+12771), chr3:141407186-141407336 (+19449), chr3:141425505-141426205 (+38043)
141	ZFP36L2	chr2:43423607-43423917 (-197153), chr2:43336511-43336928 (-110111), chr2:43303196-43303491 (-76735)
142	ZFP64	chr20:52250847-52251557 (-59216), chr20:52179204-52180221 (+12273), chr20:52124860-52125395 (+66858)
143	ZNF644	chr1:90983010-90983183 (+39158), chr1:90969166-90969674 (+52835), chr1:90959623-90960018 (+62434)
